# Supplementary material for: Mapping of a major QTL for increased robustness and detection of genome assembly errors in Asian seabass (Lates calcarifer)
Source: BMC Genomics. 2023 Aug 10;24:449. doi: 10.1186/s12864-023-09513-z (PMC10413685; doi:10.1186/s12864-023-09513-z)
Supplement: Supplementary file 2 — Additional file 2: Table S1. The number of ddRAD sequencing reads for the two Asian seabass brooders and each of their 172 offspring individuals. Table S2. Marker IDs, SNP positions and RAD-tag sequences. Table S3. Genetic positions of the 3,087 SNP markers in 24 linkage groups of the consensus linkage map of Asian seabass. Table S4. Alignment of 19 identified ‘conflict sequences’ to markers on multiple linkage groups. Table S7. An additional 100 previously unplaced contigs/scaffolds with a total length of 13.1 Mb were placed onto 22 chromosomes (excluding those corresponding to ASB_LG13 and ASB_LG15) for potential further improvement of the genome published earlier. [file 12864_2023_9513_MOESM2_ESM.xlsx]

## Sheet: Table S1
Supplementary Table S1. The number of RAD sequencing reads for both brooders and each of their 172 offspring individuals
Sample name	GC Rate (%)	Q20 Rate (%)	Q30 Rate (%)	Clean reads (M)	Clean base (Mb)
Mother_1010234	42.36	94.47	89.06	7.51	1103.24
Father_787	42.3	94.48	89.08	7.84	1152.28
F2P1_DR_A10	41.96	93.8	88.36	3.93	573.07
F2P1_DR_A11	41.97	93.91	88.53	4.06	593.04
F2P1_DR_A12	41.93	93.98	88.71	3.29	483.25
F2P1_DR_A1	42.01	93.88	88.47	3.41	499.7
F2P1_DR_A2	41.94	93.71	88.18	3.59	525.32
F2P1_DR_A3	41.65	94.7	89.92	4.4	642.96
F2P1_DR_A4	42.17	93.76	88.28	2.93	429.1
F2P1_DR_A5	42.1	93.53	87.92	3.16	461.38
F2P1_DR_A6	41.73	94.78	90.09	4.59	672.05
F2P1_DR_A7	42.04	93.85	88.42	2.84	413.94
F2P1_DR_A8	42	93.72	88.21	4.26	622.6
F2P1_DR_A9	41.66	95.7	91.68	4.57	671.3
F2P1_DR_B10	42.17	93.98	88.68	3.27	481.6
F2P1_DR_B11	41.99	94.05	88.78	5.23	770.79
F2P1_DR_B12	41.97	94.13	88.92	4	590.63
F2P1_DR_B1	41.98	94.82	90.21	3.87	569.12
F2P1_DR_B2	41.65	95	90.52	4.4	647.22
F2P1_DR_B3	42.01	94.04	88.78	3.86	567.93
F2P1_DR_B4	42.04	93.97	88.67	3.66	537.55
F2P1_DR_B6	41.93	94.22	89.08	2.89	427.67
F2P1_DR_B7	41.84	95.17	90.74	3.38	496.34
F2P1_DR_B8	41.95	95.08	90.66	4.39	648.22
F2P1_DR_B9	42.01	94.01	88.72	3.95	584.8
F2P1_DR_C10	42.01	95.29	90.19	3.64	536.72
F2P1_DR_C11	42.05	94.99	89.69	3.53	518.8
F2P1_DR_C12	42.09	95.08	89.83	3.52	518.15
F2P1_DR_C1	41.97	95.22	90.05	2.56	375.81
F2P1_DR_C2	42.09	95.21	90.03	3.31	487.12
F2P1_DR_C3	42.06	95.15	89.94	4	588.15
F2P1_DR_C4	41.94	95.18	90.01	3.39	502.02
F2P1_DR_C5	42.02	95.21	90.03	1.88	278.09
F2P1_DR_C6	41.98	95.26	90.12	3.5	518.02
F2P1_DR_C7	41.94	95.18	90	3.58	529.41
F2P1_DR_C8	41.98	95.13	89.91	4.76	702.24
F2P1_DR_C9	42.02	95.22	90.05	3.1	457.3
F2P1_DR_D10	42.07	95.07	89.83	3.21	474.84
F2P1_DR_D11	42.02	95.02	89.74	3.7	546.04
F2P1_DR_D12	41.98	95.08	89.83	3.92	578.34
F2P1_DR_D1	41.98	95.08	89.8	2.81	413.48
F2P1_DR_D4	42.04	95.01	89.76	3.43	504.16
F2P1_DR_D5	42.07	95.05	89.79	3.07	451.64
F2P1_DR_D7	42.22	95.07	89.84	2.39	353.08
F2P1_DR_D8	42.21	95.08	89.84	2.88	426.41
F2P1_DR_D9	42.09	95.11	89.91	2.92	431.64
F2P1_DR_E10	41.91	94.92	90.14	3.78	555.41
F2P1_DR_E11	42.26	94.26	88.89	3.91	573.52
F2P1_DR_E12	42.28	94.15	88.69	3.19	467.7
F2P1_DR_E1	41.64	95.68	91.51	2.98	440.07
F2P1_DR_E2	41.88	94.88	90.07	3.52	518.21
F2P1_DR_E3	42.1	94.68	89.74	3.72	546.18
F2P1_DR_E4	42.02	94.87	90.09	3.62	535.2
F2P1_DR_E5	41.88	95.03	90.4	3.84	566.38
F2P1_DR_E6	41.91	95.21	90.76	4.23	624.02
F2P1_DR_E7	42.12	94.22	88.81	3.78	558.86
F2P1_DR_E8	42.05	94.84	90.03	3.66	538.87
F2P1_DR_E9	41.98	94.32	88.96	3.7	545.37
F2P1_DR_F10	42.13	94.05	88.84	3.82	557.31
F2P1_DR_F11	42.22	94.02	88.84	3.77	550.45
F2P1_DR_F12	41.96	94.78	90.07	3.91	573.79
F2P1_DR_F1	42.26	94.09	88.89	3.74	547.51
F2P1_DR_F2	42.05	93.94	88.62	5.12	749.99
F2P1_DR_F3	42.14	93.64	87.99	3.64	533.66
F2P1_DR_F4	42.15	94	88.71	4.48	656.31
F2P1_DR_F5	42.13	93.77	88.35	4	583.84
F2P1_DR_F6	42.09	93.98	88.7	3.13	456.41
F2P1_DR_F7	42.05	94	88.74	3.73	544.9
F2P1_DR_F8	42.04	94.08	88.86	3.91	570.33
F2P1_DR_F9	41.79	95.78	91.85	5.83	856.25
F2P1_DR_G10	41.98	94.22	89.01	3.15	464.03
F2P1_DR_G11	41.9	94.99	90.47	3.41	502.57
F2P1_DR_G1	41.79	94.94	90.35	4.1	603.8
F2P1_DR_G2	41.62	95.08	90.6	3.98	587.88
F2P1_DR_G3	42.04	94.14	88.89	3.76	553.08
F2P1_DR_G4	41.95	94.07	88.76	4.2	616.67
F2P1_DR_G5	41.72	95.4	91.09	4	587.39
F2P1_DR_G6	41.79	95.11	90.64	4.27	628.47
F2P1_DR_G7	41.79	95.1	90.65	4.38	645.11
F2P1_DR_G8	42.03	94.13	88.88	2.84	421
F2P1_DR_G9	41.84	94.82	90.15	4.18	613.72
F2P1_DR_H10	42.04	94.33	89.04	4.53	661.58
F2P1_DR_H11	42.02	94.3	89.3	3.33	488.81
F2P1_DR_H12	42.2	94.48	89.55	3.56	523.09
F2P1_DR_H1	41.93	95.19	90.04	2.33	343.39
F2P1_DR_H2	42.03	94.89	90.13	3.87	570.08
F2P1_DR_H3	42.16	94.99	90.31	3.56	522.5
F2P1_DR_H4	42	94.75	89.94	4.01	587.89
F2P1_DR_H5	42.14	95.05	90.42	3.37	493.54
F2P1_DR_H6	42.11	94.48	89.31	3.01	440.25
F2P1_DR_H7	42.2	94.29	88.94	3.29	480.77
F2P1_DR_H8	41.67	95.83	91.87	3.93	577.68
F2P1_DR_H9	42.33	94.23	88.86	2.8	408.12
F2P2_DS_C8	42.03	93.65	88.03	3.21	475.24
F2P2_DS_D10	42.09	93.62	88	3.17	467.96
F2P2_DS_D11	42.01	93.77	88.25	3.08	454.64
F2P2_DS_D12	42.12	93.65	88.07	2.84	415.35
F2P2_DS_D2	41.71	95.24	90.82	3.06	452.08
F2P2_DS_D3	41.98	94.92	90.26	2.52	371.65
F2P2_DS_D4	42.18	94.85	90.11	2.61	382.84
F2P2_DS_D5	41.8	95.77	91.8	5.91	868.74
F2P2_DS_D6	41.8	94.5	89.6	3.64	538.58
F2P2_DS_D7	42.08	94.73	89.93	2.31	341.1
F2P2_DS_D9	41.87	93.69	88.09	2.85	419.7
F2P2_DS_E1	41.91	94.97	90.43	4.62	678.34
F2P2_DS_E2	41.97	95	90.5	4.33	638.91
F2P2_DS_E3	41.77	94.9	90.3	4.09	601.77
F2P2_DS_E4	41.99	94.64	89.88	4.16	614.33
F2P2_DS_E6	41.93	95.02	90.44	3.23	474.15
F2P2_DS_E7	41.74	95.35	90.99	3.38	496.26
F2P2_DS_F10	41.86	94.7	89.67	4.1	606.57
F2P2_DS_F11	41.96	94.64	89.55	3.4	502.77
F2P2_DS_F12	41.98	94.59	89.47	4.16	613.53
F2P2_DS_F1	42.18	93.55	87.92	3.57	521
F2P2_DS_F2	42.04	94.35	89.04	6.64	969.68
F2P2_DS_F3	41.92	95.02	90.26	3.24	475.55
F2P2_DS_F4	41.87	94.69	89.63	3.9	572.57
F2P2_DS_F5	41.97	94.53	89.36	4.31	633.03
F2P2_DS_F6	42.02	94.57	89.45	3.91	574.41
F2P2_DS_F7	41.9	94.54	89.38	4.95	727.21
F2P2_DS_F8	41.92	94.7	89.65	3.12	462.31
F2P2_DS_F9	41.93	94.64	89.54	5.55	820.79
F2P2_DS_G12	41.95	94.32	89.18	3.04	445.32
F2P2_DS_G1	42.01	93.47	87.76	3.87	567.11
F2P2_DS_G2	41.71	94.31	89.2	4.31	631.9
F2P2_DS_G3	42.01	94.68	89.91	3.58	526.46
F2P2_DS_G4	42	93.32	87.53	3.76	549.5
F2P2_DS_G5	42.12	93.54	87.89	3.18	463.69
F2P2_DS_G6	42.1	93.56	87.91	3.89	567.82
F2P2_DS_G7	42.04	93.62	88.01	4.21	614.46
F2P2_DS_G8	41.56	95.81	91.85	7.41	1095.09
F2P2_DS_H10	41.75	93.96	88.51	3.71	543.45
F2P2_DS_H11	41.68	94.3	89.22	3.83	560.53
F2P2_DS_H12	41.84	94.99	90.48	3.7	542.13
F2P2_DS_H1	41.54	94.75	89.98	3.46	510.48
F2P2_DS_H2	41.74	94.41	89.35	3.2	472.47
F2P2_DS_H5	41.65	94.39	89.33	3.83	565.13
F2P2_DS_H6	41.54	94.36	89.3	4.67	684.7
F2P2_DS_H9	41.67	94.22	89.06	4.64	679.27
F2P3_DS_A11	41.7	95.52	91.24	3.99	582.23
F2P3_DS_A12	41.96	94.72	89.71	3.2	467.49
F2P3_DS_A1	41.9	94.73	89.7	3.28	483.55
F2P3_DS_A2	41.65	95.22	90.69	3.89	572.85
F2P3_DS_A3	41.91	94.73	89.72	3.28	480.1
F2P3_DS_A4	41.85	94.65	89.55	3.05	447.29
F2P3_DS_A7	41.75	95.21	90.68	3.76	552.53
F2P3_DS_A8	41.95	94.69	89.64	2.85	416.95
F2P3_DS_A9	41.96	94.5	89.34	3.09	451.29
F2P3_DS_B10	41.81	94.28	89.17	3.15	463.78
F2P3_DS_B11	41.77	94.99	90.43	4.31	632.29
F2P3_DS_B12	41.78	95.21	90.73	3.02	443.71
F2P3_DS_B1	41.94	94.13	88.85	3.92	573.78
F2P3_DS_B3	41.79	94.52	89.56	3.84	562.27
F2P3_DS_B4	42.04	94.18	88.94	3.65	535.15
F2P3_DS_B5	42.06	94.73	89.98	3.3	483.1
F2P3_DS_B6	42.1	94.07	88.79	3.99	582.1
F2P3_DS_B7	42.07	94.15	88.91	4.45	649.09
F2P3_DS_B8	42.03	94.22	89.01	4.01	585.77
F2P3_DS_C10	41.95	94.77	90.09	4.12	603.07
F2P3_DS_C11	41.96	95.28	90.93	3.49	514.75
F2P3_DS_C12	41.7	95.43	91.16	3.89	574.98
F2P3_DS_C1	41.99	94.73	89.69	4.27	623.97
F2P3_DS_C3	41.52	95.85	91.91	8.06	1184.55
F2P3_DS_C4	42.02	94.68	89.65	4.02	586.97
F2P3_DS_C5	41.98	94.81	89.87	3.98	581.22
F2P3_DS_C6	41.76	94.93	90.38	4.17	615.76
F2P3_DS_C7	41.91	94.59	89.73	4.05	594.52
F2P3_DS_C8	41.84	95.42	91.15	3.61	533.41
F2P3_DS_D1	41.7	94.41	89.38	3.12	457.94
F2P3_DS_D2	41.61	94.19	89.04	3.18	468.03
F2P3_DS_D3	41.42	95.42	91.13	3.69	542.1
F2P3_DS_D6	41.79	95.03	90.54	4.34	640.65
F2P3_DS_D8	41.81	95.14	90.71	4.23	621.63
F2P3_DS_D9	41.82	94.3	89.19	3.21	475.24
Total	/	/	/	660.86	97103.2

## Sheet: Table S2
Supplementary Table S2. Marker names, SNP positions and sequences
Marker_ID	SNP position	RAD-tag sequence
R1-132	40	AATTCAAAATGATTTCAACATAGCAACCACTTCTGTGGC[A/G]TCCTGACAATATGAGGCTGGAGTTGATCATAGAAGGAGATGTTATGAAAACGAAATAAGCACAAAAAACAAAGAAGAAGCTTTTTTATTTAGAGGAGTAGGAAT
R1-267	140	AATTCAGATATGAACCAAACTCATAATGTAATGTATTTCCTTCAGTTCTACAGGCAGTGTTCAGTACCTTTACATTCCACCACCATTATGCCACAGAAATTGGAAGGATCCTCCTTTCTGTCACACTTGTCTCCAGATA[A/T]GTCA
R1-317	35	AATTCTCTGCAACAGTAACTATGAACTGCTGCTT[C/T]ATTCAGTGCACTTGGCAGTTCACAGTTTTCAGCTGAACATAGTTGGTCAGACATTAACCAGCCTGGTTAAAATGAGTCCAAACCAGGCTAAACTGCTAGCCATTTTTAT
R1-368	104	AATTCAATAAGATGTGTTTAAGTACACTGAAAGCAACCCAGTATTCATAAGTGCTTGTGTAACAATGGCAAAGTAAGGAAAATGTGCCACACTAGAAATGTCA[G/C]TGAATACACCGTGTGTGAAAATAAACAAAACAAATATTAA
R1-405	104	AATTCAGCAGAACATATCCCTCGATTTTTCTTTTTAAACTTTTGGCAGTGGACTGTGGAAAAAGTGAAACTGCTGCTTTGCTGCTCCTTAACTCACCCACACA[C/T]ACACACACACGCTTTGATACACACAAAAATATTCACAGAT
R1-462	91	AATTCACTAAATTGAAAATCAACCCCCAACCGTTTGTTCTCTCCCAACACATATTCAGATGGGATGCATATTTATTGAGTAGTGCCAAAA[T/C]TGAACTTGACAGGTACCAAGATTTAACCATTATGTTGTTTAAATTAAATATAT
R1-530	26	AATTCTTCTGGTGTTAGTGCAGCGT[C/T]GTTTTTCAGGATCCTAAAATTAAACTGTGGTGGAAACGGTGAAATCATCGTCACTGAACAGACACACAAGAAAATAAAACTCAATAAAATCTGAATATCAGAGTCAGAGTGAACTTGA
R1-549	51	AATTCATTCAGGAGGAGCGATTGACCTAGATTCGTTTTCCCCAGGAGGAG[G/A]GGGAGGGAGAGGGGGTTGCGGGTAAACACATCCGCTACAGGGGGAGGGGGAGAGGAGGGAGCAATAGAGAGAGGAGAGGAGAAGCGACAGGGA
R1-754	123	AATTCACTGACCAGAGTTCCCTCAGTGTCCACTCCACAAGGGTCTGCTGAGCCAGAACCAGAACCAGGACAGACACGAGATAAACCCTCATCAGGGACGTGGGGACTACAGGCTCAGGAGGT[T/C]CATAAGGCTCCCCCAGGTGCT
R1-994	39	AATTCAATCCCACAGATGTGACATTTTAACTGCTTGGG[G/A]CCTCTGTGAACCTCCAGGTGGCTTTTGCGTTCCTTATTTGTGGCAAATGTCTCTGAACAGTCGGGACATTTGTAGGGCTTTCCTTGGGTTAGGTGGATCTGCTCA
R1-1022	8	AATTCAG[C/T]TAGCTGAATCATAGACACACACAGAAAGGACAGGTGAGAAATTAGTTTTTATGATCACTTTCTTTGTCACACTGTACACCAGAAAACCTGATTCCTCGCCACTCCTCACCCTCAGGCTGCCACAGGACTGTAGTTA
R1-1039	59	AATTCTCTGGAATGTTCAAGAGACTCGACCAGGCTGTACCGAGCCCTGGGAGCAACTG[A/T]TTATGTGACATAGAAGTCAAAACAAACTCCATTTTTGTTTAATGTAGGTGAGTCCATCCAGTTAATGAGAAGTGGGCTCCTTTTT
R1-1087	56	AATTCATTTTTGACAAACAAAATAGAGTTATTGATTAACCAGCCCTAACCTGACG[G/A]TATCAGTCCATAGCAACTATCAACTCCATAGCAATAGCAACTACATCCATAGGACTGGTAATGCAACTCACTTTTATCATCGATTAAT
R1-1279	94	AATTCTAAGTCCTGTGATTGGCTGTTTTCTCACTGAATTTTGTATACACAGGACTGTACCTTTGACTTTTTATCAATGAACCAGATATTTTGT[G/A]GTTATCAATGGGATTTTTACTTCCAGAAGCAGGGGAATGTTAAATAACTC
R1-1310	28	AATTCAATCAAGTATCAGGAAATCTGG[A/G]GAGAAAATGTTGTGCTGTCTGTGAGGAAGTTGAAGCTTGGGCGTCATTGGACCTTCCAACAGGACAATGATCCCAAGCATACCTCAAAGTCCACAAAGGCTTGGTTTCAGAAGAAG
R1-1392	11	AATTCAAATA[C/A]ACACAACAGACGCAGGCATTCACACAATGTGAGTTTACACTAATTACTCAGGCTGCCAGTGCTATTGGCAGTGAGGAAACAGTCCAGGGAATTTAACTCAAAACAAAGCAAACCTGCTTTTCCTCCCGCTCCC
R1-1448	94	AATTCATCACAAATCAGTGGAAAAACTCTGAATAGTTGTTTAGTGAAAATGTGAAGCTAAATACCACTGTGTTCATACGATGCACTGTTTACT[A/G]CTGTAGCAACAAAAACGATGCAGAATGCTTATTAAGTAGAGCCCCTCTTT
R1-1554	122	AATTCTGAGTATCTGTTTGGCTGTTCACACTCCACTGCATCAGTATCACCTTCTGTGAATAGCAACAGAAATCAAAGCCCAGGGACAAAAACAAGAAATTGCTTTTATTTTATACATATGT[G/A]TATTGTCAGTTGTCCACCTTGA
R1-1586	100	AATTCTAGTCCATTTAAATGTAAAAGAACAGTCACCTGATTTGGCAAAGAAGTTGATGAGTGAGTCAGTCTCGCAGCGCGTGTACAGCTCTGACAGCTG[T/C]GAGCTGCAGTGAAGACTGAGGTTGTGGATACGCAGGCGTCGCTG
R1-1641	16	AATTCCCTCTCAGGG[A/G]GGATGGTTTTATAGGACTAGAACAGATTATTATGATGTTTTGCACTAAAAGTAAACTAACTAATGTGTAACTGAGCTGAACTGAAAGTGATCCAGAACTCATTTCATTATAGCTCCTAATTTCCCAGT
R1-1679	27	AATTCATCGCTGGGTGGGATTTGCAG[T/C]GGTCCCACCACATTGATGTCGGGGCCCACCCACTCATTCATTCAGGAGCGTCGTTGGGCACAACTCAGAAAACACAGGTTGGACTGGGCCACAGAGTAGTAGTGAGCCTCTGTCTGC
R1-1767	34	AATTCAGATCCTCTCAGACTTCATCCCTGTTGT[A/G]TCAAGTATGTGTTTCCCAGACTCTTTGAACAATGTAGTTGTAGACTAGTAGACTAGTCCCTAGTCCACATTTGGGACAGACATAATTAATAATTAAAACAGCTATTACAC
R1-1770	102	AATTCTCATAAGGATTATCTATGGTTATGCTTCTATTTTTTGACAGGTCGATTGAACAGCGCTAGCTTGTTTTCTCTCCTAAGATAGGACCCAGAGCAATG[G/A]AAAGTACTTTGTCTGCTATCATCAAAGGCTGCAATAATCCCC
R1-1884	20	AATTCCGATTGCAATCAGA[A/G]GGACTGAGCAAGGGAGGTGGTAGAAGGGAACAAACAATATACATCCAAATTCAACAAGTGCAGTTGACAGAGGGCACCAGAGACAGAGAGAGGAATGGGTGAATTGGAGGCCAGTGTAATTGAC
R1-1968	91	AATTCTTTGAAAAAGTTGACACCGCAGTTTTTGATGTCTGCCACCATCTTTGGTGTCTGCAACAGGCGACAGGTCATCATTTATAGTGCA[G/A]TTTCTTGGTCTGTCCGATGTTCTAATTGTTTGTAACCACTTACCTTCTTCTGG
R1-2138	140	AATTCTTGAAAGGAAATATGAAGCGTGTGTGTTTTTCAAATATGGAGGAAATAACTTGTCCAGGGCGGCTGCCCGTTGAATGTATATCAGCTCCTTCCAATCTCCTAGCAACAAATCAACAAAACAAATATGATACTAC[C/T]GGTG
R1-2202	118	AATTCAGGAGGAGTTAAGCTGCTGCTCTGTGGCCAAGTCAAACCTTTGAGCTTTTTGCAATGGAGCGCAATATTAGAAAGCAATGCACAGAAGATGCATTGTTGTATTATATAACAA[C/T]AATCACAGCACAAAAAACATCAGATA
R1-2242	103	AATTCTAACAAAACATAGTTTGGAGTAAAATCTCTAACACACAGCCACAGTTCAATCAGCAGAAATATTTCTGAAATGCAGTCATTCTTTTTGATCACATTT[G/A]CGCAGGAATATTTCTTCAGTGAGCTTCTAGGGGAAGATTTA
R1-2245	67	AATTCAAGCCAGAGATTAATGGAGATTATTGGTTGTGACATTATGTACTAATTGTAAAACTAATCT[C/G]CCTTCACACCACCGGCAGCTGACCCAGTCCTGCTCCTCTGTCTGATCTCAACCAGCTGTTTGCAAGCTGCAGCTCTG
R1-2348	8	AATTCAA[C/T]ATTAACTACTAACCTGAACAGTTTATGATGTTTATGATATCATTGTAAAACATAACATCAAAACATAGGGACAGAGTGGATGTAGTGGAATGTAAAATGGCTATCAAGGGGCATTTCTGCCATTGCTTCATCTCTG
R1-2388	20	AATTCCAGGTGCATTAATC[A/G]GTCCCGGAGCAAAACAAATTGTGTGCTACTTTTTGTTTGAGAGTTGTACTGCGGTTCATACCTGAGATGAAATGAGTACTACAGAGCCGACTGCCGTCGTTCGGTACCCAGCCCTCTCGGTTCA
R1-2397	28	AATTCACTCAAAACGTACCACACCTGA[A/G]AGGGATGTATTTAATACAAATGAAAAAGTTGTTTGCCCTAAAAAGTCATTTTAATATGTTTAAGAATTTAATGTTTTGATGGGGATAATATCAGATACAGCAGTGAAATTCTGCTG
R1-2478	130	AATTCCCCAACAAGTTTGGCCCGTTGGTTTGGATGCTTTGTCAAACTGATGCACGTCAACGAGACGTCTCTTTTTAGCCCTATACACTATCTGAGAGGATTATAGGAGATATAATGGAACTGATGTAAC[A/G]GAACAAAAATAGTA
R1-2497	53	AATTCAGCATATTTTCCATTTGCATCTGTATGTTACCCTGTTGTTTATTCCA[A/G]GCCACAGTGCAGTGAGTGAGGCTCGGATTTGTTGACGATCTGCACTCTAAGAAATTTAAAAAGATGAAATTATTTTGATAACAGATGAGGA
R1-2896	32	AATTCAAGTTGCCAATTATTTGTTCTGACTA[T/C]GACTCAACACATTACTATCATTTCATTTGTTTTTCAAAGCTGCAATATTCAACACTTTTATATTAACAGTGGTTAAAATGATTACATCCCACGTGAAAAATGATTTGTAGTG
R1-2901	68	AATTCATAAGACACACACCTGTATTACAGTCCAAAATCTGTAGTTTACGGTCATATATTATTGACAG[T/A]TGAGGCTCTAAAACACTACAATGAGGTCAAGACGAAACACCCAAACTTGCAAACATTGTGTATTTTCTATAAATGG
R1-2996	94	AATTCCTCCCATACAATGGCAGGGCATATGGCTGTAAAGAAGGTTATAAGCGAAGCACAAACAGAAGGAATTTAAAAAGTAACTTTTCATTCC[G/A]CAGAATGCACATTCACCAATTTGCAGAATTTGTCTTTGACTCATCAAAGA
R1-3121	142	AATTCCTCGGAGATATTACTGCTGTGCGGGCAGGTAAGATCATTATTCTATTATTCTAATTATTCTGTTCTCTTCTACATAGTAACTTCGGCACCTGACAAGTTAAACCTCAATCAACTCAGCTCAGCAGTAGTGGCGGCT[T/C]GG
R1-3237	25	AATTCATACAGAGAGGAGTGAGAT[T/C]CTTTTTGTTTACCCAGAAACATCACTGTATATCAATACCAGACTCCATTGAAAAATAAATTGATAATTTTACCGATCAGAACACAGGAGTCTCTGGAACACCACTGCTTCCATCTTTTA
R1-3282	82	AATTCAGCTGCCTAATGTCAGCATTATATATTTACTCTGGAGTCAGGCAAACAGCAGCTTTTCAACACGGGGATGAATTAG[A/G]CCCCGCCGCAGAGCTATGGCGTCTATTACAGGCCTCAGAGGCTCTATAAATCACAGGATCAC
R1-3296	120	AATTCAGATAGTATCAAGAGACGGACTAATACATCGCTGGTTTCGGTCTTTTCCTAGAATGTGGGAACAGTAACAAAAACACAGAACATCACCAGCCTGACTCTTTAAAATAATAAAAG[T/C]CAAGTTTGAGGTAGAGAGAGGATG
R1-3642	134	AATTCAAGATGGCTGCTATTAAGTCTGGTTTGTGTTTTGGCAATGGAATGACAAACCAAACGTAATCAAAACGTTTTTATACAATGAAATACACTGAAAAACAAAGATATCTTTGCACCTTTTATCCTCCTCC[G/A]AGGTGTTCCT
R1-3970	104	AATTCCTAAGAAAACATCTTACCAGTTCTGCAGGTGACAGCTTGTGCACAGACAGGTCATTGACAGTGCTCTGAAATAAACAATGGACAGCTGACAATAATAC[A/G]TTGCTCAGAGGATACAGTTTAATATATAATTTGTTTTAAC
R1-3987	7	AATTCC[T/C]TTTTTGTCATCAGATTGAAGGTGAATTAGATTTTGTTAAGTCTAATTGTTCAAAAATTTGAATTATCTCATTTTATGCCTTTTTTAGATGGGGACAGAGAGATGTCAGGGAACAAGAGGGAGATAGAGATACAACAA
R1-4049	62	AATTCATGGTCCCCTTCACCGAAACTAAATCCTTGTCCAGTGTTGATATGGTGGTTTTGTC[A/G]AACAGCCAGTAAGATAGGATATTTTCACAGTCACAGTTCTAGATTCCTGCCTCAATGAAGACCAGGGAAATGGTTTTCAGCC
R1-4158	33	AATTCCAGTATATCACACCTTCACAGTTTAGT[G/A]CATTCAGCGAAAACACACCTAAAGACTAAAACAGACAGCAGGTGGAGAGGAAGAACTCATCAACGAATACCAACCCAGTTATTCGGTCTCGGTGTGGTTGCATTGCAGTCG
R1-4173	60	AATTCAAATTTTATTTCCAAAGGGATTTTCACGGTACAAATGCAACTCCTTCAACATCA[T/C]CCCCCCTCCACCCCTCCGCATTGTCATCTCCCCTCAAGCCCGACGAATCTGTTTCAAAATCCTCCCAAACATTAGACTCGCAGT
R1-4282	120	AATTCAGCTAACAGCAACTTTAGTTAGCTTATAAGCAACAAAACACTGCAACTTGCATCACATTTACAGGAATATGAAAAAACTGGGCCATTTAAACTAAATAAATGGTTCTTATGTGA[G/T]ATTTTCCTTAAAGTTTCAAGTAAC
R1-4294	44	AATTCTTTGTCAATAGGAGACTGTTTTTCGGGGAGAATGAGAT[C/T]GCTGTGAGGGTGCCCTCTTTATTCAAGCTCCTCATAAAGGAGGTGAGTTTAGAGCTCAGCTTATCAAGTCTGACATCTCTTCTTTTAGCACACCAATAAT
R1-4302	34	AATTCGATGCAGCTCTCACATTTTTAGTTCATT[T/C]GAAGAGGACATTCCTAAACTTGCAACTAGACAGTTGTAGACAAATATTAGTGTGTCAACCCTTTTTGTAAACTACTGATGAAGTCAGGGATTCCACTTTGATGGTAATTT
R1-4449	42	AATTCACTTTAGAGGCGCGCGCTCTCAGTATGCCCATAAAG[C/T]CCACTGTGTCTGTGCAGTCCTGCTGTGCCTGTAGACTCGCTGCAAGACAGGCATCCCAGAGAGTGTTGTACAGTTTACGTCGCCGTGGTAACAGAACTCAGC
R1-4500	63	AATTCAGAAAATAACTATTATTAAATCCATCTCATAAACTGTTAAGTAAACTTTTTTCTGAT[C/T]TGCACACCTGCCGATTATAAATGTGCAAAATTATTTGCTATGGTGCGTTACTTGTGAATGCAGAGTTTTTCTTGTTTGATT
R1-4547	27	AATTCCAAAAATAATCTGTTCTCAAA[A/G]TAAAATTCCTACAACCATTTTAAAGATGTTAATTTCAGAGCAAAAATACACAAATTTACAGCAAACTCAACTAAAAACACTGGATGTTGTCCTGCAGGGACACTGGGGAGAGATGAG
R1-4553	89	AATTCGCCCTGTATTTGTATAATGGCCGAGACCTGTGAGCAGATTATGGAAAGTGCTGCGGTTTGATACATTCTCCCTTCCCTCTATG[A/G]CGTTTTAATGTGATCACAGTCTTTGTTTTCAGTCACAGATGGTTGAGAGCAACCA
R1-4607	42	AATTCCACTGTGTGTGGAAATGGCCAAGCCCTAACTCCAGT[A/T]ACTTAAGTCAAGGGCTGATTCCTGCTGTGGGAGAGCAGTGGGTTCACATCCACACATTGCTGCCAAATAGTAATGATGCCAGGGCCCCCCATCAATGTTGCT
R1-4711	46	AATTCCAACATATGTATTTTATTAATATTAATAATTTTCCACAAT[A/C]AAACACTTATTTTTTCTTGAGTATGTTCAATCTTCTCTCTTTAAAACCGTGTTCAGAGATGATAACCTGTGGACACCTGTTGACTGTATGGTAATACA
R1-4764	38	AATTCCTTGGTTCTCTGGATTATGAATCTGAACGACT[T/C]TGTTGATCCTCTAACTTCAGAGTTTTCACTTATCCTGTGAAATATTTAGACATCCAATTGCTGGACTGGTACAACATTTTGTACAGAAATTCACAGTCCCCAGAGG
R1-4882	96	AATTCGTCAAGGTGCCAGAAATGTTTCACAGAGACTTTGGTCCACGCTCACCTGAACTCGTGCAGCAGGTCAGCGTCAGGTTACCGGTGGATTTA[C/T]CAAGCATCTGTGATTTTTGCATTTAAATCATTGTGCAGCTTAATGGTC
R1-4939	11	AATTCGAAAA[C/T]GTGAAACAAAACAACCAGGTACATTTGTGAGATAACATCAAGTTACTAATAAGTACAATAATACATAACATTTTGCAATCTGAATGAATACCACTCAATTTGGCATTCTAACCTCTGAGCTGTGAAAACCTTG
R1-5026	63	AATTCTGATCAATCGAGACGACTGTGGGTGTTAAAACTGGCCCCTCTGCATCCTCTACAGTG[C/T]GTTTGTCCTTCTGTAGTTTTTTTAACCTTGGCGGCTGCAGAATCATCCACAGCAAGTGTTCGGGAACCCTTTCAGGAACTG
R1-5098	65	AATTCTCCTCAGAGGTCTCCCCCTCTCTAAAACAAATGGACCAGGTGATTAAATCCAGTAAAAA[G/C]ACTGAATTAAACAGTTTCACATTAAAAATCTGTATTTCTCCTTCTAACGTTTGCTCAGTTGGTTTCTTTGATCTGAACT
R1-5145	45	AATTCAGACAGAAGCAGCTTTAATCTGATTTGGATTTTAAGAGA[C/T]GAGACACCGCTGAAGAATCCCTCTGTGAATAAAAAGGAACACAATGTTTTTCAGAGAGTTAAATAAAATATGAAAGGCAGACAAGGAGAAGAGGATCTG
R1-5159	32	AATTCTCCACCCCATCGCTCTCTCTTTCTCC[C/T]TCTTTTTTTCTTTCTCTTCCAGGAAAAGTAGGACACCCAGCAGCTCCATTAATTGTTTTGCCCTTTATATCTAAAAAACAGTAGAGAACAAGAGAGAGGGAAGGGTGGATGA
R1-5180	51	AATTCATTGCAGGGTTGGACGGTCAGCTTGTCCCTTTGACTGCATTTGCT[C/T]TCATCGCCGCCAGCCTCAGCTGCCTTTCGACACACTGCCCCTCGACGGCGGGTTCCCCCACCACAGCTCTTGGAGCACTGCAGTAGAAACGTT
R1-5236	70	AATTCCGTAAAGCTGTTGGCAAGAGGATAGGGGTTTGCTGTTATCTGATGTGGTGTGGGGCCACTGAGA[G/A]GGCTGCTCTGTGAAGTTTTGGCCCTTGCTTGTTATCTGTGCATACACACACAATTATTTTCGCTCACGTCCTCA
R1-5292	18	AATTCAAATAGTAGGAG[C/A]ATTGACTGGGTTTCTCTTTTAATCTTGCAACACACCAAGTGGTAAATTATCCAGTAGAAGATATTCTCTGTTCCATTAGAAGGTGGAGGGCTGGAGGGATGGGTTGGGATGGAATGGGAGGCTGGG
R1-5307	102	AATTCCTTACATTTATTGAAGAGGTCATCATCTTTAATGGAGAGGGAATTGTAGGATTAATCAATGAACTGAAAATGTATCAACACTTTTTGATTATTGAT[A/C]AACCATTTAAGTCATTTATTGAGCCAAATGCTTGGCTTTGAC
R1-5340	49	AATTCTTACTTTTTTGCAGGTTAATATTAGAACAGAACTGTAGCGACC[A/G]TTCGTCTGTAGTAGAATACATATCATCATCAGACCTTTATGCTCAGGAAACTGAGAATGTGGAAATCCAGCCTTAATTCAGTCTAATTAGTAAAA
R1-5348	80	AATTCAGGTGAGAACCAATTAAATGTAGTTCACTGTCGCCTTATTATGTTGTATTGTGTGAAACAGTGTAATGTGCTAG[C/T]TGTTTGACTGACTCATCATCTGCGTGTCCTTTCTTTCACACACATCACAAGGATGTGTTCAGGT
R1-5605	107	AATTCAATAAACCCATTTATTGCTAGACTACTGTTCATAATTTTACAGTCATTTATATGTATATAGTGACGTTCATTTAGAATATTCTCTTAGACTTACTACAGGA[G/A]TGAAGCAAACAGGGTTAAGTGAAGAGTCAGATCTTCC
R1-5666	100	AATTCATTACACAATATGTAACTGCAGCTGAAAATTTAAAATGATTTTCTCTACTGTCTCTGTTAGGTACTGATGGAAATGTTACTCAAGGAACTGTGT[T/C]CTGAACTCAGCGCAGAAGTGGACAACATCTGAACACACACACAC
R1-5694	105	AATTCAAAACACCTTAAACTCCATACTTTTATTTTGAAGAAGAATTTACATTAAATTCCGGTGTTCGTGTGGTCACCTACTTTAATTTGACGCCCGTTCGGCGT[A/G]AGGGACGGGCTCCAGGGCATCCACCCTACTGATTGGCTA
R1-5697	43	AATTCAAGTACAGATGGCAAGATATGTTTAGGAGCAACACTA[C/T]GTTATAAAGATGGACACAAATATTTTCCAGCAAGCCACTGTTAGAAGCTGAGAGATCTGATATTATGGATGGAATTTACTGCAAACCTTTCATCTATTACA
R1-5699	112	AATTCCCTATCGGATGCCTAAAGGAGAATTTGATGAAAGGCAACAGCTGGAGACCACAGAATGTGTTCGCAGATGTTGTAGCTCAGGAAGAGAAACATAAAGCACAAAACC[G/A]AGACGACTATGTGCGGAAGGAAAACCATTGTT
R1-5790	55	AATTCTAATTGGACTGAAAAACACCAGAATAGTCCTTAAAACAGAAAAAAAACA[G/A]TAACTGTAATTATTCTGCATACATCTGTAATGGATAAATATTGAACTTTATTTAGATACTGAAAACATTTAACCCGTCCTTTCTCTGTC
R1-5799	16	AATTCCCAGCAAATA[C/T]TACACCTTTAATCACCCAGCTTTCTGTGTTTCCAATTGCCAGTGTACCGCATCAGCTTCAATCAGAGCTTTGCTGAGATGAAGAAGGCATCAGGAGAGTGGAAGTCTGTGGTTGGTGGCATATTGTTC
R1-5827	116	AATTCAAAAGACATATTTCAATAGTAAAAACATAAAGGGGCTGGGTGCAAAATTTACTATGTAAAAAAAGGCATCTATCTATATATAGATATAGTAATAGTACATATATTTTTTA[C/T]TGCCAATATTAGACAATTATGGAATTGT
R1-6040	34	AATTCCTGTGGTTATCCTCATTAAAAGAAACCC[G/A]TTGCTTCCTGGCTAATTGCAGAGCTGTTCAGACTGCCCTGATAATAATCACCTCTGAAACTCAGTTTACCACCTGCAGTCAGACAGTCTTGTAGAAGTTCAAACCAGCGA
R1-6087	40	AATTCAATAAAGAAACCATTAACTAAATACCTGACAAAC[A/C]GGGTACATAATCACATCAGTGCATACATAGCACTGAGGTAGAGCAATGTCAACATAAATGAACATTGCTCGTTGAATTTGTACTGGTGCCCCTAAATGGCCCTA
R1-6125	127	AATTCTCACTAAGGAGCAGGACAACACACTGAGGAAAACATCAGTATGTTTTTCTCACTAATGGTGGAACATTAAAAGGAAAATATAAAATTACTGAAATGGGGTTAAATTAATACGACAATCAAG[A/G]TATTTTAAAACAGCAAA
R1-6127	17	AATTCTCTCAGGGAGA[A/G]ATGTGAAAAGACACAAGGAAATTCACTGCTATCAATAGAAAAGTGTCCTGTGTTATTACAACACTGTGTGCACTCAAGTACAGGCTATAACTTAATCTTCGTGAGGAAATGGTGTTTGGGGCCTGGG
R1-6133	117	AATTCAGCCTAAAGTAAGAAATATGTGAGCCATAAGAAGAATTTGAATACTATAGAACTGTGATATTCTTTCTCTGAAATCAGAGCTTGCACCCAGGGTTTCTTTTACTTAAAAAA[A/C]AACAAAAAAATAAAAATAAATAAAAGA
R1-6170	37	AATTCAATTTTCATAGGGTCAGCTGTTAATACATTA[T/G]TACATATGCTTGCAGTTTGCCCTATTCCAATTCATATTTTAATTTGTAAAAGTTGTTTTTTTGCCATTGAGAGGTTGTTACTGGGCCTCTCTAACCTACAGGAGAAC
R1-6185	26	AATTCATACAATAAGGAGTGTGTAA[A/C]CACACACTCAATCCATTCTTCACACTACTCCTGTCCAGTTGCACATTTAGATTTGCAGAGTGTGAAATTGTCTATTTTGGTAGATGCATCTAGTCCCCAACACTCTCAAAAGTAAGTA
R1-6199	71	AATTCTTTGACAGTACGGTCACTAACCACTGGAGGGTAGTAGTGCACTGTGTTGGCTCACCAACAGCAGC[A/G]ACCACAAAATGTGGTTATCCTCAACTAGAAAATATGTAGAATAGTCTTTTCAGTAGAGAACTGTTTTACAGTA
R1-6274	38	AATTCAATCCTGTTCTCTTTTATAGGCTGTGGAGGCT[A/G]TTTCTTTATTGTAGTGCTGCAGAATTTGAATAAATGACAGTGTACAGGTGTTGCTTTTACCTCCTGTATACCAGTAAAGGCTGAAGACTGTGCTTAAAGATATACA
R1-6277	96	AATTCAGGTACATATGACAGCGGGGCTGGGGCACCAACCTCTGCAGGGTACCACAGGCCTGTGCTGAACACAGCATACTGCACACCCAGGATGTG[A/T]GCTATCACAAAACCACACATCTCATTAGGGTCCACCAGCAGCAGGTCA
R1-6357	71	AATTCTTGATAGCTTTCTGGAAAGGCCTGATAAAACAAGGCGGTGCAAAGTGACCTAGTTTGGATTGGAC[A/G]AGAGTCATTTTGGACATAGTGGAACAGGGTAGAACAAAAACGAGCTAAAACTTTAAATTAAATGTAAAGCACA
R1-6369	57	AATTCTCAAGTGGGGCTGTGCGCTCTGAGGTGCAGCGGCTTCTCATACGCAAAATA[C/T]TGGTGTCAAGTGGAAACCTGTCCCTGACAAAGAAGTCTGCTTTTATGGATTTCCAAAAACAAACATTGTATTTTTAGGTTTATTAAT
R1-6387	104	AATTCTTTTCTTTAAGTTCTCTTAAACTTTTCTTTTACCCCTTTGTAAAGCTGGCACATCCAGACTACAGTAAGCTGTCAGGCATCACTGGGCTGTCTGTAGC[T/G]AACCAAATCATTTTTCAGCTGATAATTGGCTGAAGCTGTT
R1-6393	35	AATTCATGGATTATTCCTACTGTGTGAGATATGG[A/G]CTTAAAGTCCTCTGCCCCTCCTGTGCAACAAAATCATTTTGCTAATGGAATGCACCAAATGGGCTCTGAACTGCTAGGGAAAAAAAAGAGAGAAAGTTATTTCGTGGGG
R1-6469	86	AATTCCTTGTAAATAAAGTAAACATTTGTGAATAAAACTTTCCCTTTTTGACATATTAAGTCCACAATGCGAGACTTACTGAGAA[A/G]CACCACACAAGTCTCTTGGTAAACAGTCATTTTCTCCTTCAGAGTGGAGCAGCTTGTG
R1-6473	48	AATTCATTCTCACAGTCCAGTCACAGAGCTTTCTACTTGAGAACCAA[A/G]TTTCTCCTTTAATCTATCAGGCGGGTGGCTCTCTGAAGTGCTTGTTATCTTGTGTTGTGTGTAAATTACGTGTGGGGTCAGTCAGCTAGAAATGCA
R1-6493	12	AATTCAGCGCA[A/G]TGTGTGTGTTTGTGTGTGTGTTTTTTTTATTTATTTTCATCTGCGTGCTGTTTTACTGTGTTATATGTTCCAATGTGTAGCATTTGCATTGAAGTGTTTGTCGTTGCAATCACAGCAATTATAATATCCTAT
R1-6539	82	AATTCCTTGTGGACGTCAATCCACTGAGTTTATTAAATGCAGCACTTTCCCTCCACAGTGATGGTAGCGTGGTTTGCTTGT[A/G]GCCGTAACACATCGTCTGGCATTGACCGACTGTTCGCCCAAAGGACAGAGGCCGTGTTTTAG
R1-6573	87	AATTCATCTGGTCAGCCACATTTAATCTTTATTATGACTAGTTCATAATAAACTGAAGGTTAATATTTAATACAGAGAAACACTGA[C/T]TAATGGGTTCTAAAAAGGCCCTTCTCACCTAGATTCACCACGTTTTTAGCCCAGAAG
R1-6634	19	AATTCAAAGACTGCTTAG[G/T]CCTTTAAAGTGCTGAGTAAATGCCATAACCCCAGGTCACCTGAGATTCTTTGAAAAGCAGCTGTATATTTTCTGAACGCTTAGTTTGATGAAAACAAAGGAGAAAGGTTGAGCTAGGTTTTCATC
R1-6682	51	AATTCACTTCTTCCAAGACACGTCCCTTCCTCATCAGAGTCATTGACATT[C/T]GAGCTCCAGGGAACAATAATTATCCTGTTTGGATAATTGCATCTTTTACAAAATTGTTTCCCGTGGTGGTCACAATTCATATCACACTGCTAA
R1-6714	32	AATTCATAATGTAGAGTTATTCTCTAAGATT[T/A]CATCTCAGAAGCCTTTCTGTATCTTACATCAGTGGTAGAACAGCGTTTGCATTATTTGTGTCAAGGCAGTGTCGTTGTTGATTCTGAGAGTCGACTCATACATTTCTGTAAC
R1-6753	47	AATTCATTATTGATAACACCTTATCGGCTGAGAACAGATAAAAGAT[T/A]AAAAAAAAAAAAGTTAATTTGCAAAAGTAAGTAGTGAAAAAAGCTCTATGATTTAGTAACTAATTAATTTTTCCTGATCTGATCAGAAGCTTATTAA
R1-6759	86	AATTCTAATAATGATCTTTTTCTTTTGCAAGAGCAGCCACTGATATTTTGTATATTGGCAGTTAGTTCAGTACAGGAAAGAGTTT[A/T]AAGTGTAGTACTTACACTGCATCCTCATCATCTGGCCGCCCGAAATAGGGGTGACTGG
R1-6775	56	AATTCACCATTTTGGCAATTTGACTTGTCTAAATAACAGAAGGTAAACAAACACA[G/T]TGTGGTCTTTGTGGGATGAAGATTGTCTAGACTAGATAAATATGTGTGCGGTGATGATTTGATTTATTAAGTGTGACTTATAGGCAAA
R1-6808	97	AATTCTTCACACAGCTTCCTTTTAGCTTAGTGATGCTGTTATTCGGCTGTTCCTCCACCATCTTCTGTGTGGCACCAGAGATTGGCTTACAAGGTG[T/C]ATTAACAGGTCTCATCAGGGCCCCAGCAACGCAACAATTGAGCATCA
R1-6822	21	AATTCCCCTTTCGTTTACTG[T/C]GGGGTCAATAGCAGCCGAGGGACTGCTTCACTATCGATCTCTGTGGTCTATTTCTGGAAGGTGCAGTGTCAGGCCGAGCACCTACTCAGAGCTCTGAGAAAGAGAGGGCCATCAACAAGTTTA
R1-6846	101	AATTCTGATGAGGCTACAGCATCCAAAATTATCTTTCCAGTTCACCTCCTGAAGTCAGTCAAAGTAAATTAAAAACCTGATCTTCCAACAATTTCTACCA[C/T]CTATCTCTGTGAATAGACATACTGTACTTTCACCATACCCATT
R1-6867	104	AATTCAAAGCATTTCTCTTATTAAAGCTCCCTCTAAGACTTCTGGGACATACTGTAGTATATGACTTCATTTTGACTTCATTTTTCCTGTCTTTCAATTCCCT[C/T]TATCCTTTCTTCCCTGCCTGCGTGTGACCTCGGACCCAGG
R1-6880	107	AATTCCTTGTTCTTCAACACTAATTTACTCATTTGGTTTGGCACTGCATACCTCCACCTACCTGTTCCTCAGGCAGTGAAGAGGATTTAATCTGATTGGTATTATA[T/C]GTCTGTTTGTGTGTGTGTGTGTATATGTGACCCGTGC
R1-6922	48	AATTCAAATGTCCACCCTGCCATCACAGCATTTTGTCATACACGTAT[A/T]AAGTCTTTACCATCAAATCTGTGAGGCTGATGGAGCACGAGGAGCTGAAGTGCAGTATGAGACTGTAGCTAAAGACCTCATATGTTTCAGTGAGGA
R1-6937	26	AATTCCCAGTTCAGTTAAGTGATCA[T/G]ATTTGGCCCTGGTGATCACAATTTCTCTATCAGCAAGCTTTCTGAATAAACTGTCTAAAGAAGAAAACTATTTTCTGAACTTTCTCAGCCCGTTTCACACCTCATTTTTACCCAGGAA
R1-7001	32	AATTCTTTTCTGGTATGCAAGAGCAGATAAC[G/A]CTCTAAGATTTAAACTGTGAGTTATTTTGCAAATGTGGACATACAGAAGATAAATCATTTTTGGTTATTATTTTGTATTTATTTACGTTGAAATTCCATTGTTCAGATGGGA
R1-7012	79	AATTCTTAAATGGACTGCATAATGTTTAAGCCACTTTGTGTTCCTTTGGTTGTTTCCAGTGCCTGAGAATCAAATGAA[C/T]ACTTTGATTAGCTCTATTAGCTAAGCACACATTCAAATAGGTGGATAAGTGGACTCATTTTATAC
R1-7015	57	AATTCACAATGCTCCTAAAGTGGTTGCATCCATCAGTATCACTGTTTGAGTAATTC[A/G]GTTCCTGTCCTTCACCAAAACTGACCAAAGTTCCACAGATTAAACGCTGAGCCATTATTAAATTCACTGAACAACTATACCTATAAC
R1-7021	113	AATTCCATTATAAAAAGAATAAAAATTTCAGGCATCATTTGTTCAGAGAGGGATATCAAGACCAGAAAGTGCTGAATCTTTCTATTAACTGAGCAGTGAGAGATGGCACTCA[G/C]TGCTGGGACATAATGGGAGACTGACAAGACA
R1-7024	34	AATTCTTTTTATGAAGATGCAGAATTGCTTTAA[G/C]CTTTTAAAACACATCATCCCACCATCCCACACTTTGGCCTTGGTCCTCTTTAGGTTTATTTTTGTCTTTACCAAAAGTTTGAAAGCTCTAAGTCTCCTCATTCTATCTGT
R1-7106	142	AATTCTGTAGGAGAGAAGTGTGTTTGCTCTCAAATTACATTCAGGTCAATAAGACTGTGATTTAATTCTGTAAGAGTGTTCAATGCCTGAGCATTCAGGGCTACTGGAGGTCTGTCGAAGAAAACTAACCTCTCCAAAAGC[G/T]CC
R1-7124	123	AATTCACGTTGAGCGTATTGCTGTTTTCCAGGGACTCCTAAGTCTTTTTCCTGTCCTGCACATTATTGCTACTGTTTCCTGTGGGCTATTGTTCAGTCACACTGAGGAAGTATGTTATTTGT[G/C]TAATGTGAAAAGGGTGTCCGA
R1-7158	7	AATTCT[T/C]GCTAAAACAAACAACTCATCAGGGTATTTTTATTTGAGCAGTTGTCAGTTTCCTCTTCCTTGCGACTCTTCTGAAATGTCAAGTAATAATGTGGTAATGATTAGGTGGGTTTGCCTGGAGCTTACTGATGAGCAAAA
R1-7204	125	AATTCTGACGGTATTAACGGTGCTGTGGAGTGCAGTGTGGAGGCCATCTGGGCTCAGTTCATCTGTCATCTTATCATCTGCCTTCAGCTCGCTGGTTCTGCCCTCCACTTGGCAGGGCTTCCTA[C/T]TGCACAGCTGGCTTTACAA
R1-7253	74	AATTCAGCAAAGTTTGCCCCTCACTGTTTAATTAAGAGAAGCCTGAAAAAACTCATCTGTATAGGTGTATAGA[C/A]GTATAAAGCAATCCATACCATATATCATTCTACAAAGTCACCCAAAATCAAAAGAGACTCAAATCCTGAT
R1-7270	13	AATTCAGTCCGA[T/A]TACATTCAAGGATAAGTATCACTAATAGACCACTGTTTTCCAAGTGCTCACCATTTTACGCCACCCCCCACCAGTGTGTAAATTGATTGACTTTTATCAACCAGGAATAATATTGGGGAAACTACTGAAGA
R1-7274	39	AATTCACAACAACTTTAAATAATTAAAACAACAATCAT[T/C]CTGACCTACGTGAGGTAAATGGCAGAATTACACCATTCGTGTTACCTTACCTACCAGGAATGACTGTTTTGTTTTCCTGGACAGCCCTGTTCCCTGAGATTAATG
R1-7275	137	AATTCACTTCCTCAGGCCTCATATGGCATTACATTACTCCTTATCAGCCCCTCTCTTTGACCATTTCCACGTGTCTTACTAATTAATCCCAGTAGAAGGAGCCAGGACAGACTCCTTTTATTCTGCTGCTCTGAAA[C/T]CGAACCA
R1-7288	21	AATTCCCTGCTGATCAGTAC[A/G]GGTGGAAATAAAACCGCAGGCAAGTGTGGATGGTCTGCGTGAAGGTTGATTATGGGCTCCTCAGAACTGGATGAATGAGTGATGAACTGAGAACAAATCTCAGAAAAAAGGATGGGGTGGGAA
R1-7291	122	AATTCATCAATAATCAGTGAAATCCTCTCTGTCTGTCTGCAGCTCAGCTCCACGGCGAACAGCCCAGCTACCTGAAGGGAGACAACTTTTTCAAATTCATCTGCTCCGACTGCTCCGAGGA[C/T]GGAAAGGAGAGCTTTGAGAGGA
R1-7308	96	AATTCCATCTGGAGACTCTGAGGTCTAGTAGTCCAGGCGGACTTTCATACACGTGTGTTTTTTATTTTTTCTCGGCGTGTAGGGAGGCCTCCCAG[C/T]AGGGGAATTTATCCCACCCCTGCAAAGCGTCGCTTCACCAGGGTACAG
R1-7340	40	AATTCTGTGGCGTCATAGGACCGATAGAATAGTGCTAGC[C/T]TGGTCGTGGCACTTGTTGCCAGGTAACGTAGAATGTTAACCATAATGATGGACAAGGAAAGATACTGGTGAACTCTGACTGCTGCTGCAGCTGCTGGTACCAGC
R1-7373	64	AATTCACCAGAAAATTCAAGCAAGCCGTGATTTTGTTTCACTGATGCTCCATCAGGAATGGCG[A/G]TGATGCTCCTCATCAGTCAAACAAGTCGCTGCTCAGTTGTAAATAATAAAGTCAAACGTGTCATATTTTAATCTGAAATA
R1-7383	91	AATTCAAAATAAAGTCCTGAGGATTTGAACAAATTCTAGCAGTATGAGTTTGTACTGATTGGCCCACCAGTGGGAATACTGGAATGACAA[G/A]CCAGAGGTATTTTGAAGATAGAGGAACATCAGACACAACATCTCACCACTTCT
R1-7389	40	AATTCTCTTTCTGCCTCTGCTAGATTATAGCATCCTGCT[A/G]TAGCAGGATACTGCACTTGCTCAGCACAGTCTCCTTTTCACATCATTTCATTCATTATAACCATTGTCAGGCTGTAGCTTTCAGTGAGCACACAAAGCATTTAA
R1-7434	127	AATTCAAATGTTTATGTGTGTGTGTATGTTGTAATTTATCACTGAAAACAGTCTTTTGTATGAAGATCAGTGATTCCCGCCCTCATCCACCCCACCACCTGTATAGCTCCAGGGATGCTGACCTGA[T/C]CTTGCACTCTGACCTAT
R1-7478	102	AATTCAGCAACTGTTAACAACCTCTTCTGCTGTTTACTTAAACCTTTGTTGTATGGAAGGAACACTCAGTTGCCAGTTTATTAGGAACACCTAGCTAAAAC[G/A]AATGCAGTCTAAAACAACAGCCCTACGTTTATGAAGGTTAAA
R1-7535	59	AATTCATCCTTTTTCTACCTCGTCAGGTTGAACATTCACTCGCAGGGTTCACTGTCAT[C/T]TCAGCTGCAGCTCATTAAGGCCTCGCATTTAGTTTTTTTGTCCTGGTTTCATCAAAGCTCCTAAATGCCACTTTCACCTGTCTGT
R1-7543	67	AATTCAGCTGGCCATACTAACTGTGGACAGATGAGGATCTCCCTCAGGCCACAACAAAACAAAGCC[G/A]GTTTTATCAACAGCATCTTGCTGTTGTGTATCTGGCGTAGTCCTTAACACTTTACTTGCTCCAGAATTGAAATCACA
R1-7603	134	AATTCACTGTGCCTAAATCATTCTTAATATGAGGGCCGAGCAGCCTTGTTGGGGGGATTATCCTCGATAGAACAGGAAAGATTTCCAGCTAATCTATATAGGAATGCCCATTCTGGAGAAGGTGAAGGGAAGT[G/A]GCTGCGACCA
R1-7619	9	AATTCAAC[A/G]CTGCTCAGCACCAGTGTTCAGTTATTTCTCTGAGCAGTGGGTAGGTGTTGTGAAGTTCAGGATCTTTGAGAAGTTCAACGAAGTGAGAGCAGGATTTTGGACCTTTGTTAATAATTTGATCGATCAGTTTGGTGA
R1-7643	44	AATTCATTGTCCTTGATAATTTACTGATACTTTAGGTGATGTT[T/A]TCATCAGTATTTTCAGGTTTGTTTCTGTCAGTTTGGCAGGATTTGTGACTCTCATCAGTCTGAGCTGCCATTGCTAGGATGAAGAAGTTAAAGGTTTCTT
R1-7649	92	AATTCATTGTTAACGAGACACAAGTGACTCTCACATTACCAAAATAACTGCCTCTTCCTGCACTATAGAGTCTGAGCTACAACCTCACTAC[A/T]GCCCGTCGAAGCCAAAATCGTACAAACACACACCTCACTATGAGGCTGTCAG
R1-7684	15	AATTCTTCTACCTT[T/A]AAGTCAAGTGAAGAGATGACTCAAGGAGGAATGAGGGTTTACGTCATCAAAAGGTGCAGGAGGGTGAAGTAAGAATGACTGAGCAGTTCTCACTCTAAAAGGAAGGGCCTGTAAGACCTTTGATTGCAC
R1-7774	142	AATTCTAGATGAATTTTAAGCCACATTTGAAGAAGTGAAAAATCCAGGATTCTGTCAAATCACCAACAAATCAAACAAATTCAGTTGTCCTTGTACAAAAAACAGGGCTCAGGGTGCAATCAAAATTACTCCTCCTGAACC[G/A]GA
R1-7813	92	AATTCCACTTATATGTTGTCTTTTCTGAATGGGCAAGCAGTGATGTAATCAATCACATAAAACCAGAGAAAAAAATGTTACCAATAAAATA[C/T]AACCTGATCTTGATCTTATACATTTTTCACTGAGGTGGAGAGAGCACTCAGA
R1-7817	115	AATTCAAGAAACTAGTCAAAAGAATTGTATTTTGGAAAAAGACTAAATAGAAACTGACCCCCATATGCCAGGAATGATGGTTGATTTATAAAGCAAAATACACAAATAAAAGCA[G/T]ATTTAAATGACCCATTCAAGGGGAAAGAA
R1-7887	57	AATTCATAACTTATAGTATTTTACCTGTTTTTCTGCACTTCCTGAAGGTGAAACAG[C/T]GGAAATGTGTAATATATGGATTTGTATTTAGGCAGAAATAAACACTTTAAAGGGAGCAGTTAAAAGGCAGTTATATCTAATATCCTA
R1-7911	33	AATTCACATCAGGTGGCTGACAGAATTGTATA[G/A]CAAAAGCAAATTGCAAATAGGAAACCAATCTTAAGATGTAATTTTTCTATAGCCATTACATTGCACAATCAACATTTACTTCATAATGCTAAGTTAAAACAAAACTTTAAG
R1-8032	116	AATTCATTTGTTGTTATTACAGGATGGCTGTTCCTCTCAGCATTGATGATATTTCTCAGTTCGGTGACGGTTCCAGGGAACTCTTCATCAAGTCCAGCTGTTACAGTGTGATCAC[C/T]GTTGTTGTGAGTGACTGCGGGCCAACCA
R1-8094	99	AATTCCTCCCACCACTCTCTTAACTCGGACACTCCTCCTTCCTCGGTCCTCAACTTCCTCATCGTCCACTGTGGTCGCATTGGGAATCCCACAGTATA[A/G]CTGGGACTCCAGATGCTCTCTGCTGATCCTTGTTTCTAAACACAC
R1-8129	59	AATTCTTTCAGATAAAGGTAGACGCACAGAAGCACAGCTGAGAAAGGATAAATAAAAA[A/C]CTTCTGTGTCATCACAATTAGAAATGCTTTGTTGGCCAAACTAATTTTGTTTATGCAGGATGGGATTTCCCTCAAGTATCCCTCA
R1-8166	78	AATTCTTAGTGGATGATAGAGTGACCAAGATCCATACTTTTTTTCCTTTTATATTATACACAATCAACACTGCAATT[G/A]CTCCTGACTTTTACTTAAGATTTCATACAGCCTTTATTGGCAGATAATGCATCTTTTAATAGATCA
R1-8205	87	AATTCCAGGCATCTCTCTGCTGGCAGCGGGCTTGAGTTCAGTCAAACCTACTGCCGCTGTGAGTGCAGATTGTGTCCTCTGACACA[G/A]CTTCTAATCTGTCCCTGGACAGACATATGCTCACAGCTAGGTCAACCTGAGCAAAGA
R1-8251	49	AATTCAATCATTTCAGTCAGTTCATCTGATTTATGTCTCATTTTTCTT[A/T]ATCTCTCCTCTCAGGTTGCCAATCTCCTCAGGCTCTTCCAGATCCCTCAGATAAGCTATGCGTCGACAAGTGCCAAGCTCAGCGATAAAACCCGC
R1-8276	133	AATTCAAAACATTAGGATTCCTCCAAACCTAACGGAGAGGAGAAAAGAAAATCAAAGAGTTGGCTGAGAGTGAAATCAGCTGTCTTCTTATGTGCTTTCATTTCTATTCCACACATTCAAAAAAGGAATAGG[C/T]TCTCACCTGAT
R1-8333	123	AATTCCTCTAGAGGGGGGTCAGAGGTCAAGCTCAGCCGCAGAGCAGCACCCTCGAAACTTGTAGGCTCTCGCTGTCCCACTGAAGTGTCCTTCAGCGGGTCCAGCAGGTGCTTCTGTGCCCC[T/C]TCATACCGGGTCCTCCCTCTA
R1-8375	41	AATTCCAGCTCTGCCCTTCTGACCAACATTCCTAAAGCAC[T/C]AAAAAACATAAACCTTGGAGTGAAATCCAAGAAAAATGAATCAACCATACATTAAATAAATGATCCAAGAAAAAAGAATGACGTGTATATAAAATAAATGATC
R1-8431	135	AATTCCTCCAGGAGGAAACTGCCAGACTTGTACGGCTTGTAGAATATGTCCACTGCATCCATAAATAAAACTCAGATTCAGTGTTTAACAATAGAATGTGGTTATTATTATTACTTTTAAAACAACACCTTATT[T/C]TTGTCTGGT
R1-8449	48	AATTCAGCCCCTCAGACAGTGCATTGCTCTCAACAAGCTCCACCTGT[C/G]AAAAATAACTTTGTTTTTGTTTTAGGATACAGGTTAAGTTTTTGGATACATTGAAGGTTCGACATATGTTGGTGACAGTTGAAGTTCTAATCCTTA
R1-8501	51	AATTCATTCAGGGGTAGACAAAAGGGCAGATCATTAGATTGCCCTTTTGT[C/T]CAACCCTTGTTGTGATGTTTGAGGTTTTAATTCTGTGTCTCCATTTCAGATCAGACTGTACGAGTAATCCTACACACCCTGATAAGAACCTGG
R1-8508	35	AATTCTTGTCAATTAGATAACACACATAGTAAGC[G/A]CTAAACAGCAGCCTGAGTATTATGTATGTGATATAGTTACCTGGAAAGGGTAGATGCTGTCACTGCGGCTCATACTGTCCTCCACCCAGCCCTTATGATTAAAGCCAGA
R1-8539	115	AATTCAATCAGGACATCTCTGATTTTTAGAGAAACTGCTGTGTTCCCAGATCTCAGGTGTTAACTTGGTGAGTGCAGTTTTCTGATGGAAACGAAGGCATAAGTTATGAATAAA[C/G]GTAACCGCTCAGCTGCTGTTTCTCTCCCT
R1-8542	19	AATTCTGGTGTTAAGTTA[A/C]GTTAAGATATAACGGCTTACTTTCTCTGTTGTGATTCACTTTGTTTACAAGTGTCAAAATGGCAGCGGATATTTGACTCATAAATGTCATAAGCAATGCTCTGCAGGGCTGCACCCAGATCAGCC
R1-8549	95	AATTCAAAAAGCTTTGGAAAATGCTTTCAAAAGACCTATCGTTGGCATAACTTATTGTAACGTCTTGCCATATACTGCCAGACAGTAAGTCAGT[T/C]CACACTGAGTTTGGCTGAGTACCGTTTTGTTTTTGAGTTAGTATTATGT
R1-8579	83	AATTCCTGACAGCCAGGAGAATCCAGGAAAAATAAAGTGTGCTCCCAGCTCCTGTAAGTACGGTGGAGATAACACCTGTACT[C/T]ACCAGTGGTAATATTTAAACCTTGGCCTCCAGTTTGGTGTGCGTAAAAGAGTCTGAACTGC
R1-8591	131	AATTCTCTCATCATTGATTTCTCTGTGTTTTCTTGCAGTGCAGCACTTGATAGGATGAACAGCAATCACGAAGAAGATGTAAGTAACTCCCCACTTCCTCTTTTTATATATTAAAACACAACATTCATTT[C/A]TAATGTGAGATCT
R1-8602	83	AATTCCAATTTCTGGGTACAGAACTAATTAATGATTTAGAGTAGTGACATTAAATTTTGGACTGAAAATAAAATTTGTAATT[C/G]AAAGCTTAAAACCTGAACTGAAAAAGAAAATATTGGCATTGAAAAAAGTTTCACTGAAAAA
R1-8603	15	AATTCACTGCACTG[C/T]ATAAATCAGAATACAATACTAGCAATATCACAGTGGAGTGATTTCTGGAAGATCTGCCTCTCCCACAGAACAGTGCTGAAGATAAAAGCTGGTTGGATGCTGATATAACTGAGAAAGACATTCTCCTGG
R1-8647	142	AATTCAGCCAATAGGCATTGAAGGCTATTGCAGAACCACTGATGCTGCTTTGTCAGTGACCAACTGCTGACGCCTGGAGCTTATATTGGATGTAATTGACTGTTGAATGAATGCTTCTCAGAAAATAAAGGGCAAAGCATT[T/C]GA
R1-8718	142	AATTCTCTGATTTCCCATTTTCAGGTTTTCCATAAATCTGTCATCTCTGTTGACGAGCGCGGTGATGACATCACTGCAGGGGGCGGAGTCAGCGTCTTCTCCACTCTTCCTCCTCGACTGACCATCAACAGACCCTTCATC[A/T]TT
R1-8721	110	AATTCTAAACAGAGTTTGGTGTGTTTGTTACAGCAACAGCACTTTTAGCCCCAGAAGCTAAAAAACACTAATACTACATAAGCAGAAACAAAAGTGGAAACTGTACATC[A/G]CAAGAAGAAAGTTTATAATTCTTGTTTAAAATTT
R1-8727	68	AATTCTAAGCACATTTGTGTCTCTATCATCAACAAAAGACTGAGCTATCCACAGAGACAGACAAAAA[C/T]TATTCTGCACAACAGGCTAGCTCTACTGACCATCAAGTGCTACAGGCACTGTACTGTATGAAGAGTCTAATCATCA
R1-8729	118	AATTCCCCTCCCTTTGTGAAAGAAAATATCAGCTGTAATGAGACTGCAGCTATTGTGCACATTGTTTCCATTTCAAAAAGTCAAGTTTTTTTGGATATATTTGTGGTAACGATGTAC[A/G]AGCTTTGACAATATAATGATTTAAGA
R1-8832	116	AATTCCTGTTTGTGGGCTTGTTGGTGTTGGTGCTGGGTAATAAACTCAACTTAGAGTTGGAACTTAACTTTAAGTCCCCATATTTAGCCTTTTAGCTCTTTAGCAGGATGTAAAG[C/T]GTTTAAAAATGGTTTATAACACATTATA
R1-8850	127	AATTCAGGAGTAGCTGCTACTGTGTTAAAACTGCCAAGAGTAACAGAAAACAGACTATAATGAATGCAGCCGGTAACACAAACTGAAGATAGTGAAGATCAGTGGAAAGGTTTGTGACAAATATTC[G/T]AAGCTTTTTTTTCTGGG
R1-8869	21	AATTCCAAAATGTAAACACA[T/G]CTCTCTGGGAGCCTGAGGATGAGGATAACTGTAGATGGTCTCATACTGTCCTATCACAGTAAAATAAAAGTGCTGCTAAATTACACAGCTTAATGTTTTTATGATCTAGAAAAGTGCATATAT
R1-8880	33	AATTCTAAAAGAAAAAAAAATCTCTGGAGAGA[C/A]ACAGGTATTGTCACAGAGCATTCTCATCCCTCTGATATTATTTCCGTACTTCTCTTGAGGAGTAAGCTTGCACTTAAAGCCACTTCAGGTCTGGGCACTGTATCAAATATA
R1-8943	47	AATTCACCACGGCGAAGGTGTTGAGATCCAAAAGGGATTTGCCTCC[C/T]TGGGTAAGGACCTGTAGCTACACTTAATAGCTGGCTTTCTCTACATCAGCCTGTCACATCTGCCACATCTGTCAGGTTGAACTTGAGCTGCACCTCA
R1-8993	16	AATTCAACTGTGAAC[T/C]AGATACTGGAATAAAATGTTACACCTGTTTTTCTAAGGATGTCCTGGTTGTATTCATTATATTATCCATATGCACACTATGCATCCTTTATCTGATACATTTTGTCATCTTCAGGTGCTCCTCCGTTC
R1-8997	127	AATTCTTCTAGGGAGCGATAAGCATCCATCATTCTCAGGGTGTCATTGATGAGCAGGGCGTCGTTGTACTGTCTGAGGTGGAGTGCACACTGTGCGAGCAGTCTGTTGTTCACTATTACCCCTGAT[C/T]CAAGAAATACACAAATA
R1-9003	81	AATTCCTTATGTGTCCTTGCTGGAAATTACTAATTGAACTCTTATCATCACCATAGGATCAAATGTCAATTTTCCTGTCA[G/A]AGATGGCGTCCATTATTGGTAGGCAGGCTTTCCCTGTTCTGCTTGAAAAAGGTGAACAAGCTA
R1-9013	39	AATTCATTGACCGTAAGCAGCGTTTGCGACCATTCCTC[A/G]TCTGTGTACCTGGACCCCACTTCAATGGGAACGGTCCGACAACCAGCCACAGACCTCAAGTATTCTATGCTTTGCAGGAGGAAGAAAAAATGAATGAATTAAACA
R1-9022	80	AATTCAAAACCGAAAGCTGGCGAACACGAGGTCAGGAGAGTGTCAGACCTACAGTTTGTGGGAAGCTCGTGTGCCTTGG[C/T]GCTGAATATTCTTTGTTACCTTTAGGGTGTGGGATCAGAAAACTATACACAACACAAAGCAGTG
R1-9055	100	AATTCCTATGGATTTCCTGACATTTTCCCCGTCTTCTTGTCAGCCTTCCCGTGCTATTTGTTCCAGACGACTGGACTTAGCCGATCTGGGATTAAATGC[C/G]GGATTTCTGTGGTAAAGTGACGAGCATTAGAATCCAAGGGCTTA
R1-9057	60	AATTCACATAAAGGACTAAAAATAGTTTCGTCCCTGTTCTTTAAGGCAATGGAGGAGAC[A/G]ATGGAGAAAGATGCAAAAAAGTTCCGTTTCCTCATTGACGGCTTCCCCCGCAATGAGGACAACTTGCAGGGGTGGAACACTGTC
R1-9088	77	AATTCAAACACAATGCAAAGCTGCAGAGTTTCATTTGTAGAGGTACTGAAACCTGAATCTGTGGCTTAATATTCAC[G/A]TAAATAGCCCTAAATAGGCCTATGATAAACTCACACCTTTATGTGTGGTCACGAAATACAATTCCAG
R1-9094	107	AATTCTCTATTCTTTCTACAGCACCAATGGGATTAAATGGGTTAATTAAGATCCATCATTTGCAATAATCACATAAAAATCAGTAACCAAACTACTAATATTACTA[G/C]GCTTGTCAATGACAGAAGAGGAATGGTGATCTCTCTC
R1-9157	129	AATTCCAGCTCACCATCTCAACTTATAGGAGGTCAGAAGGAAGAGGGACAAAGGCTGCAAGTGAGTTTGAGGCAACACAGTCAGGAGATCTGCACAAACTAAATTACTTTTTCAGATCATTTTAAAAC[A/T]GCCATATGATATAAG
R1-9166	110	AATTCCGGCTGAGTGGTGACAATAAAGCGCCTGTAGCATAACCAAGAGTATGTGAGCTGAAAACATTCCCGTAAACCCCCCCTGTAGTTTGATTCTTCGCATTAAGACA[G/T]ATGCTTTATACTTCAGTGCAAAACCTCAGGTTAA
R1-9186	34	AATTCATTTGTGAAGTACAATGTGATTTGCTGT[C/T]GATGCAGATCTCTCTGTCAGAGTGTGTTTTTCTCAGCTGTTAGGAGGAAAAATACACCACCACATCCGGCACAAACAGACAGGAAGCACAGTAGACGGATAGCACAAAGC
R1-9195	71	AATTCAATCAGACCACAGACAAATCTTCATCTACATTTTGTTAGACAAATAGATGAGGCACGGTTGCCAC[A/G]AATACATTATGTAAAATAGGAGAGATGACTGGTGTATTTAACACACTGACCTGTATCTCAGCAGTGATGGCTG
R1-9200	8	AATTCAT[G/T]GAGGAACTTAGCTTGCTCTCCTTAACCTCCACTTCCCGTCGCAGCATCTCATTCTCACGCAGAACCTGAGAAAGCAGGATAAAGGAGTGGCAAATAAATACTAAGAAAATTTCCACATCTTAGATAAATAAAATCT
R1-9223	120	AATTCAATACCTTTTCCCTCGAAAGGGTCCGATCCAAACTAGTGGCCTCTATCGCAACAGAGTCAGCACTGTTTGTTCCTTTAACAGTTAGTGACCTGACTCGGTGGTCCCTCTGATTA[G/A]AGCCCAGCTGAGATCAGACAGCAA
R1-9242	62	AATTCTTGATATTTCTGTCAGTTTCCTGGCTGGACATCAGAGATGAACTCTGGTTTTTAAT[G/C]ATCTACAGTTCAGCTTCACTCTGAACTCTCTGAGTCTGCTGACTCTCACTCAGTTAGAGGGAGATCCAACCTGAACAACCAA
R1-9263	39	AATTCAACTCTGCCTCTGTTTTTAAGATGGCATTATGC[A/T]AATGTTGAATTGTTTGTCTGAAAATTGATACAAGTGGCAGGGTTTTGGTCAATCTCTGCCTCAGTATACAGAGTTTGCATCTCAGAGGATTTGAATCATATATTG
R1-9322	26	AATTCAATTAAGTCAAAATCCTTTT[A/G]TGTACAGATTTAGTAGTAGTACAGCCAAGTGCTGGAGCTGCATCATTTAACTTTTTTTGCAGTAAATAAAAATATTTGGTTCAGGCTCACTGGACTGATCCGTGCTTTCAGGCAGTAA
R1-9350	114	AATTCACAGATGATTCATCGATCAAGCCCACTTTGTAGACACCGACTTCGGGGGAGAGGGAAAGGGGGAAAAAAACACTTGGCGCTCTAAAGTGTCTTCACAAAAGGGCCATC[C/T]ATTCTGCTGACTGGATTCCTGCAGAATGAC
R1-9478	110	AATTCATCAATCAGCCCAGTGATCACTGACTCCATCCCACCCATCTACAGGAGAGTTAGAAGGAAACACAGAACTGCTAAGTCACTATAGATTCCCAGTTTTTTAGCTC[C/T]AGCAAAATGAAAGTAGTTTGTGTTACATTCTGTC
R1-9529	56	AATTCTGATGCCAAAATGTTCAGTTTAACTTTTGAAAGAAAATCCTGCCTCTGTA[C/T]TTGACTGTAGTTGAGAGTTAAAAAGAAAAAAAAAAGAACACAGTCTTGATGATGAAAACCTTGGTTCACGCACACTTTTCATATCATA
R1-9546	88	AATTCACAATGTACAAAAGTACTGTTTTGGCCAGGCTGTCTTCTACAACAAATTTCTCTGATGTTTGGCTGACAGTACAGAACAGTT[T/C]GGGGGTTGGCAGGGGGTCCCTGGGCCATCGACAGCCAAACTCAGCCCAACTCCAAA
R1-9582	100	AATTCAGGGAGTAAGGAAACCAGATTTTTTCCTATCACATATTTTCAAGCAGAGATGAACTGTTACTTGACAGTGTGTCAAACACAGCAAAGTGCTCAA[T/C]ATCTCATATCTCACCTCCTTCCTTCCTTCCTGCAATCTTGCTGT
R1-9597	76	AATTCTAAAAGAAGAACAAGATTCAAAAACCAGTGTATAAACAACATAGATTGAGAAGCCTGAAAAGATACAGCA[G/C]GGATGCCTTCATTTAAAGTCTAAAAAACACAAACTTCTCTCAAATATTAGACTGTCAGGATGTTGACA
R1-9607	114	AATTCTTAGGATGAATATGGGTCTTTTGTTTTAGGCCTCAGTCACCTTGGCTCGCTCCGTGCGTTCTGCTGAGTCTTCAGAGTCCAAGGCTTTCACAACAGTCGCTGCAAATG[A/G]ACTGACGCACTTGTGGTCAAACCTGGCCGC
R1-9621	90	AATTCATGGAGCAGAAATTAAAAGGAAATGTGAGCCTCTAAAGTAAAAATCCTTTAAGTTCACTGACATTTCATTTATTCTACATTGTG[A/G]TGACTTTAGCTCCTATATGAAGAACGTGTCCGTCAATCAGCAGAACACAGTTCC
R1-9651	47	AATTCCGCTAATTCGACCAATCAGAATCGGTTGCTAGGCGAGGCAG[G/A]CTCAGCAGACCAATGGGGGACCAATCAGCGTTTGTCTACCGATGTCGCTTGCGTGTGCCGTCATTGCCTGTAACGTCTGTCGTCATCAATCCTAATC
R1-9656	100	AATTCACCATTGGGTGTTTCATCATTGTCCCTCAGGTGTTAAGCCAAGGAGTTCGTCTTGTAACCGGTTGCCTAGCAATGGCAGTGCCAGTAAGGAAGA[T/C]GGCAAAAAGCTTGTGGAACAGACAGGTGCAAAAGATCCCCTCTC
R1-9676	70	AATTCACGACTCAAGACAGTGGAGAGATTTATCTGTTTATTCAGCCCAGTCTGCTTCCCTGAAAGAGCC[A/G]GCCTGAGAAACAAAAACACTTGGTGCTATTTTCACTGCACAGTTTTAAAGAAATCTGGTGCTGACTGTGCTGAA
R1-9688	83	AATTCAGCACACTGAAATTGAACAATTTGAAAGAAAACAAACACACAAACAAAAAAAGACTGAATCACTGTCTTTTATCTTG[A/C]AAGAGGAAAATCAAAACGACAGCTTCTCAAGCTAAGGCTAGTCTATTTACATTTTCATTCA
R1-9752	57	AATTCTTAGCAGAGTATTGTGCTTTACACTCAAATTGTTACTATCTTTTGTCAATA[C/T]GCTGTTTTACTGCAGCAGTCTTTGAGTGACGTATATGGCAAGTAATGTTACCTGTTGGCAACTGTGTTTAGTGCCTCCAGAAACTCC
R1-9758	103	AATTCTACTCAGAAGTTTGTCTAATATGTGTAAATTAGTGAGAAATGTTGAGATTTAAGATTTGTTTATGTGAATGTTTGTGGGTATTTTGTCACACACAAG[T/C]AACTTTTGCCATTCCTGCACGTGTTTGATAAGATTTTTGGT
R1-9788	35	AATTCTAAATGAGTCCTTTGTTAATTGTATCTAT[T/C]CATAACCTGCTTTATTCTGTGTGGATGACAGTGTTGGACTGTTAACTGGTCCAGACTGAAATATCACAGCAACTATTGGATGGACTGAGAAACACGAACAAAAGTAAAT
R1-9797	92	AATTCTGAGAAAGAGGGCTGGTAGTAGGGCTATTTCGGTGGCGGGCTATCGTTGCAGCAATACGTTCAGAGGCTTGTTTTTGTCCCGGACC[G/A]TTTTCACCCGGGCCTCCTCTCCTGGCAGCTCTATCTGTTAGTGCATACCACA
R1-9815	101	AATTCTGGACTAGTAACAGTTGTTTTAGTCTGACACCCTGAGGTCACTTATTCAGGCTTCTACACACGGCACTTTTTTAAATTGTTCCCTAAAGAATCAG[G/A]CTGACCTTTTTCACAGCAGATATTTTGATTCATCGGAAGAAAA
R1-9835	15	AATTCAGTCTGCAA[C/T]GGTAAAAAAATGAAAAAAGTTGAGTTTTTACTATGACAGAAAAGCACTAAGGTGTAACAGCTTTAACTCTGACTCTCACCTCAGTAAAGTCGCTGTACTTGGAGCTGGCCCCTGCCATCTTGGAGGCCT
R1-9868	119	AATTCAAACAGGGTGTACTTTTTTCACAACTGTATACAGTGAATGCTGAGCTGAAGCTTGACTTTCAAAAATTATATCTCAAATCAAATTGCAATTGTAATATCTGTCAAGAAAATTG[G/C]AATTAGATATTTCCCAAAATCATTC
R1-9924	73	AATTCATTTCATTTATTAAACAAAATGTTTTTATGACATAAAATCTCTAAGCTCCTCTGTTTCTGCCACTTT[G/A]AGATCTTTTAATATAAGAATATGATATTGATTTAGTGTTTTTTGATCAGAAGACTTTTGTTTTGTGGATAT
R1-9935	123	AATTCTGCCAGGTGTCCCTGGTCCAGAGCCTAATTTTCTTGGTTCGGAGTCAGTTCCTGAGGGCACCATCAAACTTGCTAAAATAAGCAAATTGATCCAGCTCTATATTATCTTTCTGCACC[T/A]CTGACCACAGACCTTCGCAAA
R1-9982	141	AATTCCTCAGTTGAATATAAAATAACAAAATGACAAAATAGGCTTTAGTGCCGACAATTAAGACCCAGCAAATGTGGCCATCTCATTCTGAATACAGCAGGGCTGTACTTTTTTTCTCTCCCATCCATCGCTATCTACCT[C/A]TGT
R1-9986	106	AATTCAATTTATGATATAAAGAGGGTGTGTCAATATTTTCTCCTTGACAGCCACTTTGATACATTGTACTTCTGTTGTATGAAGTTGAAGGTCAAAAGCAAGCCC[T/C]TGCTGAATAGATCCTCTAGTTTGACTACTCCTGTATTA
R1-10044	55	AATTCAACAATAGAAGAGTGCATTAGATTTTGAGTGTGTGTGATGGTTTGTGGC[T/A]AAATAAGCAACAGAAAAACCAAAGAGCACTTTCATCTCTACTATCTTGATTTGCTGGTGTCTCAAACTCAGAGATTATTGTCTACTTTG
R1-10073	40	AATTCATTGATTAAATGTTTTGATACACTGGTAAAAAGT[A/G]GACACGTTTGAGAGCAGTGTAAAAGCAGTAGTTAAAAACTCACACTACCCACCCTCTATCACCCTATTAGCACTCTCTGCTCCGCTGTCCTAAAATAAAAGATG
R1-10085	68	AATTCACACGTGCACAGCGAGTGGTGAGATGCGGGTTGCAGTATTTGCTGGTTGATCACCGCAGAGT[T/C]GCCACAGAATTTTACTGTAGCAGGAAACTGTACATAAAGTTTGCAAAAACATACAAGGGAAACTGTTCGGGGTGAC
R1-10157	116	AATTCAAGTGATTTCAGAATTTAGTTTTAGTTGTAGGCTTACAGTTTCAGTGTAATTGTGATCAGCTGTTGATTTAAAGCTTCATTTTGACATCCATCCTCCAGGCCGTCACAAG[T/C]GGTCCAAACTCCCTCAGAAAAGCTGGAA
R1-10186	122	AATTCAGCTGTATCAAAATACTGTATATGTGAGCACAGAGGGAAGGGGACAGGCAAACAGAAAAAGGACTGAAACTGGCTGGTGCTAGGCAGAGTACACATACAACACAATGACATCATCA[T/G]TAAGTGACATTTAACAACTATT
R1-10217	92	AATTCAGCTAAATCAGTAGCAGAAGATAGCGTGAATCGATAAAGTACCACACAGAAAGTGGAGAAAGTTGGTGATTTAGCAACTACTGTTA[A/C]TGTGAAAGTGCAGATTAAATTGGTGATAGAGTCACAGAAGTGATGTCGGTAA
R1-10252	101	AATTCCCCTGTCACCTTATACACACGCTTCAAGTGATTCTGTCTCAGTGTGAATGCTGGCTGTTTTACAGTGATCAGTTAAAGTGCTCAACCCTGGTAAA[C/T]GCATACCTTGTTATTTTTTGTCCACGCTGCAGCGTTTGAGAGT
R1-10272	52	AATTCAGCTTGGCATCATATGAGAAACATTGCTTTAATTGACAGATGCTTC[G/A]ACAGGACGGTGAAAGGCTGAGAGCAGGAGAGACAGAACATAAGAGAGAGGGAGATGAAACAGACAAGCCCTCAAAAACCTTCTTGTATGGAG
R1-10281	112	AATTCTGAAGCTGATTACAGCCTAAAAATCCCATTAAGAGCTGAATTGAATGGAACTGAAGGGACTTGGCATAAAACTAGCTTCTCCGCTGACATCTTCACTCTGATGTTA[A/T]TATCGTGTTCACGTCATATCGAATTTACCATA
R1-10393	97	AATTCAGCCTGCAAGAGAACCTGTCGATAATGAAAAATGAAGGCAGACAATGAGGACTGACTTGCAGTGGACTAACTAGATGGCAAGTGACTGGAT[G/A]AAAATCTGAATGACCTCCCCAGCGAACAGGGAGCAAATTCTCTCGAT
R1-10394	36	AATTCCGTCATCCCGATGGTCGTCTTGTTCCAGTG[A/G]TGTTGCCAGGGCGGAGCCTCCTGGTGATGAAGGGAGAGAGCAGATACCTCTGGACCCACGGGTGAGCAGGGCTGTGCTGCAGATGGCTTCATACTGTATTTTGTATAA
R1-10405	34	AATTCCAGTTCTTCCCAAAGGTGTCTGTGCAGG[C/G]CAGTCAACATCAAATCCACAGCAAATGTGGAAAACAATGAACAGAAAAGCAAGACACAAGTAACTTTCAGTCCAACAATAACGTGATAGAAAGAGGAGAAGCAACAGCTG
R1-10435	78	AATTCCAATAGGACAATGTTTACAATGCCATTTCTTGATTATTATTCTTCTTCACATTATAACTGCAAGCACTGAAA[C/G]GAATGGAACAAAATCATACAGTTTGCTATCATCCTCTGTCTGTTTAAACTAAGAGCAGTGAAATAA
R1-10473	115	AATTCAGAGAGCCTGGAAGTTGACCCCAATCCTTGAAGGCTGATCACCGTCCAAACCCAGGAGACCATTGAAGTGATCCTTGACGTGATCTTGACAGATCAACGAATAACCCAA[C/T]GGTTCATTGCTGCAGAGCTGGGTTACCTC
R1-10479	125	AATTCAGCTATGGCTTTATTATTTAAACTTTTCTAACTGTGAAATGTCAAAATGAGGGAGGTGTGCAGGCCTACCAGTGGTTAAAATAGTTTATTATCTGTATGCAAAGAAGCACGCTCACTGG[T/C]TTTTCACTGTTTGTCTGTT
R1-10488	88	AATTCCTCAAAACCTCAGCAAATCAAACCAAAGCTATCTGCTTGACTAGATATCACTAGAGGCAAGTGAGAAAGTATGATTTTTGGA[G/T]TTTTTGGTGAAGCAACCCTTTAAGAACTGGGGACGGAGGCCAGAAGAGGACAAGGG
R1-10499	19	AATTCCCAAGTTTTGTTT[T/A]CAAGCTCAATTAAAAATGATGGGATGAGGTTTTTGTACAGTATCATTTCATCAAGTCTTTCAGTACATTTTTTTCATTGAAAACTAATTGAAAAGCTTTGTTACCTCAATTTAAACTCCAGTGGA
R1-10554	64	AATTCATTAATCTTTTTTATTTATTTAATTTTGAACAATTTTGGGTTGCATATATCTGCACTA[A/G]GAGTCTTATTGATTAGGTGACTGGATGCTTTGTGTTTAGAACAAAGTTCCCAAGAAAGTCATACAGACAGTCAATTTAAT
R1-10562	122	AATTCATTTAAAGGTATTATTGAGATTAATGGGAGTGTCATTGGTTTTGTTCATTTGTTCACAATGTATTGGACAAACTGAAAATTTGACGTGATGTCGGTGCTAAAGATGGAAGCCTGTC[C/T]ATCTTGGTGAATAGACTAGGTT
R1-10585	18	AATTCAAAATGTTAATG[T/G]CATTCATTTATAGAAATACATCTATTTGAATGTTTGTGTCAGTGTGATTTGAGTTGTTGCACCAGTGGAAAAACTCTTTATTTTTCATATTAACTGCATTCACTGTGTCCACATAGAAAACCCCAG
R1-10618	119	AATTCAGTTCATAAAGACATTAAGTCAGGGAGACAATGGAGAACAATATATAAAAAAAGTTTCACTGTGTGGGTGAGAGCAGACATCAAAACCTTTAAATCAAGGTATCTGCCCCTCT[T/C]CCCAAAGTGGTGTTCAGTTCAGTGA
R1-10631	78	AATTCAGACAGTGTAGTCCGGGAGAATGCAAATGTGCTCACACAATATTAACAGGGAGAGAGACAGAAATAATCAAG[G/C]AGTTGTTTGCTCCGTGCTAAATGCTTGATGTTGTCTAATCCCAACAATCAATTAAATCTGAAACCT
R1-10705	77	AATTCTACCCCCAACTCTAGGGTTAGGATTAGGAGACTATTCAACTCAAGCTTTAGAGAGCCATTTGATTCAACTG[C/T]ATCCAAAAGCCAGTCGCGGAAGTATAGCCTTGCAGGGTTTGAAGCAGAAGTCTCATTCCACTCCCAT
R1-10711	58	AATTCTGAAATCATATAGCACAAAGACCCTGGTTTCTCAAATATAAGATCATACTGC[A/C]TCCCAGACAGAATGGAAAGAAGTTTTTGGGAAAAAGACGGAAGGAAAAAAAGAGGGTATAGAGGGAAAAGTAGAGGAACAAAGGGA
R1-10722	108	AATTCCTTGGACCACTGTGAGCAACATCAGACGTGCACACTGTAATTTTATGTGTTACATAGTTTAGCTGTGCGCGGAGAAAGCGGGAGCAGTGTGCGATTGCGCAG[A/G]TGCACAGCTTAGAGGGAATATTGATGAAGAGTATTC
R1-10760	75	AATTCACATCATAAGTTCACATCTCCTAAAGCCACATTAGGGGCAAGGAAAAGAGGAAGACATTATACTACGCA[T/C]CTACCGTGTTTTATTCTTGATGCCATTTTAGAGGCACAGATTAAGCAGCGTAAATAATCTATTACTTTG
R1-10767	119	AATTCCAATTAGCTGCATTAGTCAGCGATTAAAGAGGTCTGGCAGTCAGCACTTTGATATGCGAAAGTTTAAAGCAAAATGAAACAACTAAGAGAGTTTTAAAGAGAACAAATGCTCC[A/T]CAGCTATGGGGGAATTGGTCCGAAG
R1-10782	131	AATTCACTCATTTTAGAGGTGAGTGACATTGAGTGGACCACAAGTGATTTTTAATAAATGACCAGTATAAGCCTGATATTAACTGTACTATTCAGTCCCTCCAGCTGCTCTTTTCTTTGATCAGCATTTA[A/G]ATGTTGAAAGTCA
R1-10813	70	AATTCTTCAGGGACCGGTTCCACATACTGTCTCAGATATAGACGAACTGTAGAAAAAAATGAAATAAAA[G/T]AAAAGCTTCCTGTAACATTTTTGGTTTCCTTCTCTTTTTTATTTGTGTGAAGGGGTAAAAAAAAAAAAAAAAAA
R1-10867	19	AATTCTCTGCTTCCTATT[C/T]CTATGTTAAGATGTGTTCATCAGCCAATCACAGCCCGGATTAATCAGACCACATCACGGATCGATAACAGTCGGCGTCTGGTCAGAGGTGATGAAACGTGTTTGTAAAAACCGAGTGAAGCCACA
R1-10873	38	AATTCCATGTCATATAACACCAGGCACGAGGAAATGT[G/A]GAAAGTCTTTGTAGGTATGAAGTAAGCAGCAAGACTGGTCCTTGAAAATTTCCAAGTAAATTATTAATCTTCTACTGTTGAAAGAAATTGGTTGTAGTCCTGTGAT
R1-10878	68	AATTCACCTCCGGTCACTCTGTGCGCTCATCCTCATCATTACTGGGCAACGGCAGTGGATGGTGGTG[A/G]GTGGATGGGTGGAGGTAAATGAGAATCAATAGAGTTAAGGAAAAAGAAGAATGCTTCTCTCCAACTGCATTGATTC
R1-10881	22	AATTCTATTCAATTATTTGTC[A/C]GAGTCATTTATTCTTCTGTAACTTCTTTTCCAGCTCTGACAAATTCAAATGGACGAAGACAAGTATTGGTTTATAGAAAAAAAACATAAAACATACTTATCAGAGTTTCAGATATGAACGCA
R1-10894	135	AATTCTAATTTAAACAAGATGCTGTAGCATTTTCAGGGTCCAGCCTCAGGATTGAGGCCATTTAAAGGACTATCTCTGCCACTGGCCTGGCTACTTATTACTGCAGGGAGAGAAAATTATTTTGTTTGACCTTC[T/C]TTTTTTGAA
R1-10895	89	AATTCAGAGTTGCTGCTGAGAATGCTGTTGGTGTTGGTGAGCCAAGCTCCCCGACTGTATTCTACAAAGCCCTTGACCCGATCTTCAG[G/A]CCTGGCCCACCACACAATCCAAGAGTTATTGACACAACTAAAACTTCAGTATTCC
R1-10903	9	AATTCTCT[G/A]TCGTAAAATTAATAGAATGATAATTGGGGAATGTGCAGTGAGAGGCGGGGTGAGCATTACTTGCACTTGCAGTGGTCATTAAAACTTAGACTTTTAATTAAAGTTTCAACAGCAGAATAAGTTGTTCCAATCCAT
R1-10911	40	AATTCTCTCAGCGGGTAAGGGGATCGAGAGGTTGCACGG[T/C]GGCTTTTCGCTTCCTTTACTCGGGACGTCAGCGGCAGAGGGCGGCTGATCTTTCAGAGGGCTGAGGGGTTTTCTCTCCCCATCTTTGAGTTCATCATTTAACTT
R1-10947	25	AATTCTGTTCCATTTGTTGCCACA[C/G]TATGTATTAAAAACATATGAGCAGAAACTGAGTTGTCACAAAGTAAATTGAGTCGCAAGCCACACAGCTTGTTGTTGTTTCTTTTTCTTTGTACTTTGAGTCTGAATCATTGATGAGCA
R1-10953	123	AATTCATCATTGCTAAGCAGGTCGCCATTAGCTCGAACTTTGAAGCAGAAACTCACTGATGGTTTATTTTCATTATTGTCAGCAGTACACCCATTGAGTGGAAAAAAATGGCAAAAGAACAG[C/G]TCATTCAGACATTACAGTCAA
R1-10978	6	AATTC[A/T]GATTTAATTTGAGAACTGACAAAAAACAATGTCTCAACTTTACTGACCAGCAGTTCTACTTGAGAACTGTTCTGTAAATAAGGTATCATCTGTCCCCCTCTCAGGTGTGCCCATTACTACAGAGCTCCTTAACAAGCA
R1-10993	99	AATTCATCCTCTTTTAGCTTCGTTTTTGTCACAATCGTAAAATTGAGATATAGAGGGGTCGCTGGATTTCAGTCCATTCGTTGCAGCTCATAAAAAAA[G/A]GGGGGGGAGTACATAAAAAGTCCTCTGGCTGAGGCAGTACACCTT
R1-11014	114	AATTCACTGCTTTAAGACTTCTCCAAACCAGATATCCTGTTTATACAAAGGTCATTTGGTGGCTGTAGCCATTAATGGCTCATCTATATTCACAGCCACTGCTAAATTAAACT[A/G]GATGAGAACAGTAGTGCCTGAGGAGCCAAA
R1-11016	73	AATTCAGGTTCAGTTTTCAGGCACAGGTGGTCACAAGTGCAGACTCTGAGAGGAGCAGTGACAGGTATAAAG[A/G]AAGGAAGTCATTATCTCAATAATGTAAGGCATTTACTTGCATTAAAGAAATCAGAATGTAAATAATTTTCT
R1-11043	32	AATTCCTTTTGTAAAGCCACAAGTACAGGGA[C/T]GACCTTGGGTCATAGGTCAGGGATATTAATGGATATATCATCAGTAAATGTGGATGTGTGATGGCCTAGTGCAGTGGTCTTAGGGTCACAACCTGGTTCAAATTGCAGGCAT
R1-11111	33	AATTCTTCAGTGGGTCTAACCCAATAACAAAG[T/C]GAGTCTCACAGTGCAGAGACCGAGAAACAATTAATCTACCACAGAAAGACAAATCTGGAAGCCTCTTCACCATCTGGCCCCCGCCAGTCACACAGCCAACTTGATAGAGGC
R1-11119	111	AATTCCAAACGATTTCCTCGACTGCATTTACAGCACTGTTCCACGGTACAGTGAAAAGGAAATACGGCACATTAAAAATCCTCAAAGAGTTCATTAATAAAAAACAGGAC[A/G]TTGTTGAGATGAATGTGTGAAGGCCGTGTTCTT
R1-11121	51	AATTCAGCCTGTTTGATGTTCTTGACACAGAAATCAGTGCTGCCTTTGGA[A/G]TTGACCTGCGTCTTGTCCCGTGGTGAAGTCTCGTCATCAGAGCTATCCGTATAGGATGCAGCTGTGAGGGACACAAGGTTTCAAATTAAAGAC
R1-11145	76	AATTCACAATGATACACAGGAGACTGCACAGCCTGACAAAAAGGGCCCAGAGAATGTTCCACGCCTTCTGACTCT[T/C]TGATATTTCATTGTTTATTGTTATTTCCCTCCCACAGGCAGCGGCGGGCGGTCAGACAGTTCTGGGTT
R1-11176	133	AATTCTAACCTTTTGTCAATTATGTTAGTAACATCCAACGATAGCTGAAGCTCTTGGCAAGCGACAATTACCGCCAACACCAATGCCACCCGCTCCCAGCAAGAAACAATGTTCGGCAGCAAAGAAGTGATA[A/G]AAATAGAAGCA
R1-11184	131	AATTCATTCCTCCTCAATGCTACTGAGAAATACTGTGGAATATTTCCTCAAAGCACATTGCCCATCCTTTTTTCTGCATTGATTTAATGGTTAACTCAGATGAATTAGTAAACGCTCCAACTTCTTGTGA[A/G]AGCCGTTGCCTGT
R1-11201	54	AATTCATCACCACTACAAACACTGCCACATCATCTCAGGTGTCAGTTAGCAGC[A/G]TTTATAAACCCCCTATATTCTGTGTATGTCGGTCATCATCAGGGCTCGTTTACCACTGCACCTGCTGATATGGCTCAGATAATTTGGTGT
R1-11223	83	AATTCTTTTTGGCAGCAACGGTAGCTACGTTAGCCAGGGTCTTGGAGGTGGGCAGGTGGGAGGAGGTAGTGGTAGTGGTGGC[T/C]GAGGGGTCCTGGCTGGTTGAGTAAGATGAAAGGTTAGCGCAGGACTGAGACTTCTTCAGCT
R1-11252	123	AATTCTGACTGTAGAGTCCGTATATTCTTACTCTTCAAGCGAGTGAGAAAAAAAGAGACCTGTAAGACAGAGGGCATTTTCGCCTTGTACTCCAGTCTCCCTGCTGGAGGACATTTCCTGGA[T/C]TGAAATCTATGATCCAGCTTC
R1-11264	59	AATTCATTCCCCATTGAAGTTTGAATATGGAGAGCCACAAACTGAGGCCTGTATGTCA[T/G]AGTAAAGGCTCAGTGTGCCTGCAGTCACACCAGGCAACCTCAGGTCATCTGCAGCTGTCAACAGCTGCTAAACACAAATTCTTCT
R1-11327	38	AATTCAAGTCAGAAGATCTCCAGCTCTCCTTCCAAGA[T/C]GTGTTTATATATTTTGTCTCGACTGTCAATTTGTAAAACGCCTCTCCATCCTTGAAAAGTGTTTAACAAGCGTGTACATAACCGAGAAAACGGGCTGGAGTCGGCT
R1-11366	70	AATTCATTTACCACAGACGCTGTGAGCAACCTGTTGACACCTTTAGTACTGTTAGCTAGCTAGCTACCC[C/G]TGACCCACCGGAACAACACACTGTCTGTGTTCCGGGACCACTGCTAGCAAACCAAGTTAACCAGGTAGCTAACA
R1-11378	106	AATTCTCTGTCGGCACAGCGGGAACAGCAGATGTGCTGCGCAAATCCACTGCGGCCAGAAGTGTTTGATTAGCTGTACGACTGTTCATAGGCAGGAAGAGGATGC[C/T]GTGTGTGTGTGTGTGTGTGTCAGAGAAACACAGCTGTA
R1-11401	88	AATTCAGTCCTTTATCTGTGCTACGCTAACAAAATAAGGGAAATCTGTTCATTATCTGTATTTATTTTGAATCCAGATAGCCTCTAT[A/C]AGTTGTTCCAGAGCACAAACTACACCCTGGGATATAGAGTCAACAACTCTCTGGCA
R1-11428	50	AATTCCTCTATGCTGTTCAAGCTTTGGAGGTGAACTATTCTTCATTAAT[T/G]AGGTTATTTGTTTTTCAAGTGTTGTACTTGTATTTTCCAGGTTTACTCGTTCAGCTGCTGCAGCCTGGACAGAAACACCAGCTCTCACCTTACA
R1-11457	124	AATTCAGATGCAGCCTGCTCTCAATATGTTGTTACTCAGCTGAGTGGTCAGAGAGTGTGTCCAGGGCTGTAGTGGAAGGTAAATGCACTGCACCTGCTAATGCACCAAAACTGGACCCTGCTC[T/C]CTCATTTAGTTTCTTTTGCA
R1-11468	99	AATTCAACTAGCATTCAAAAGAAAAGGTTAGAACCGGGGTTGTGCTGTTATCAATGTGGAAAACACTGATCGATTAATTATGTATGCAGCAGACGCTG[A/T]GCCCATTATGAAAGTGGTAAATTAAGTGTCACCTTCTGTGACCCC
R1-11498	61	AATTCAATGTTCTTCTGTGTTTCCAAAAAATAACACCTTTATCAGTGTCCTTATTAGACT[T/G]GACTGTATGTAATGTAGAAACTATATCTATTAAAAAACAAACAAAAAAACCCTGACATCTCTTTATTTATCTACTATGACACA
R1-11540	56	AATTCTTTGAAGAAATCCTTTTATCCCACCACTGTGGGTAAAAACATTTCAGCTC[G/A]TCCCTGAGGGAGATTCACTGTCTAAATTAGTTCTAAAAAGAATCTTTAACCCTGAGATTTTTAGTGCCACTTATCCCAGTCTAAATGA
R1-11544	76	AATTCACTTGTTACAGCAGTGAAAACAAAACAAGAGTGAAGAAGAGACAAAAGATTAAAAAATATAATATAACCT[T/A]AAAGAGGCACAGGAGGATAAAAATTAAAGTGCAAGAAGCAGCAAAAAACCTCTTTTAATCAAATGTTA
R1-11573	84	AATTCATCTCACAGTCATCACCTGGAAACTCAAATATGTGACATAAATACATTTTTGTAAAGCAACTAAAAAGCCTTCTTCTG[G/T]ATTGTGCCCCATAGTATAAAGTGTGGTAAAAAGAATGAGAATACCTTTAAATTTCACTAG
R1-11588	14	AATTCATTATTTT[C/T]TCTGTTTTATTACATATTTGCCATTTATGCTGCTGTCTTTATTGCAGATTTTATTTGTTTTTGTGCTTATATTCGACTCTTCTTTTTCCCCACTGAGCCTTTGTGCTGCTGCACTGGGCATCTAATTTCC
R1-11611	68	AATTCACTGTGAAATAGATGCTTTACATCAAGCATCGACTCGACAGGGACAGGAAGAGAAAAGGAAC[T/G]GCTTCTTTCTTCCTCTTATTATTTAGTTTTATTGGACAGCTCTGAAAAACTAATCTGCTTTTATTCAGTGTTTAGC
R1-11681	121	AATTCAGGGGAGATGCTGTGTCTGATGAGGGAGCTGGTGGTTCCCCGGTTGTTCAGCGCTGAGTGCCTCGCAGTGAGCTCCGGCAGCAGCGACAGTCCCTCCAGCAGCCACAGAGCCTGG[A/C]TGGGAGGAGGCAGCAGCACCCAG
R1-11695	8	AATTCCT[C/G]CAGCCAAGGTTCAGGGTGGTCAGCAATACTGGAGGAAGTGTCTCAGCTTACAAGCACAGGCCCCCCTTGCACTGCGGAGAGGAAGCCATTTAAAAACCACAGCGAGCCCCTCTCACCCCTCAACCCCTCTCAGCCA
R1-11723	61	AATTCAGTTTGACTTTAACTGAAACCCGGCTGAGTGACCTAAAAGAAAGTCTCTGCTGTT[T/G]CCATCAGTTCTTTAAAGCCTTTTGAGCCAACAGGGTACCATTTAAGCGTGTGGCTGCTTTATTATGGTAATGTAACCTACATC
R1-11745	100	AATTCAGGTCTTCCACTGATCAAAGCAGTGCAGTAGGTCTTCTTCGGACAGTAGTCTCAGAAACTGTCATCACACAAGGCTAGATCAGGTTAATAGGAA[G/A]GTTGATCAAGCACTGTGATTTGTTTTTAGGCCAGAAACTGCTTT
R1-11768	31	AATTCCTTGGAGATTTGGTTGATGAGTGAT[C/G]CCACTGTGCTGCGGACACTGCACACTGGGGGTACTTGTTTCTATACAGACTCCAATTGTCCTGACAAGACACTACAGCCAGGCTATGACTGAGGGTCAAGTAAGTGTCCTGGT
R1-11793	28	AATTCAAAGAGGTCCATCCCCAATGGA[T/C]CTCCCTATTCACTCTGTGCCAAAGCCAGTCAGTAGATAATGGGCACAAAAACAGGCAGACCAAAATTCACAATGGGCACTTGAAGCCAGCAATGCGTGTATGTATGTGTGTGTGTG
R1-11805	108	AATTCATCAGATAAATGTATGTCATTTAGAGTCTGGGTACCGCATACAGAAATATTATTCTAATAGTGAAAAATAATTAAACCCAGGTAAAAGGCACAAATTCAACT[A/G]TCTTGGTTGTTGGCTCAGGGGACAGGTGCACTGTGT
R1-11808	31	AATTCCATATATAGTGAATAAGGAGAGGGG[A/G]ATGAGTGAGTGATTTTGGACACAACCACAGTGTCAGTTTGGGGATTGCTAGCTAGCTACAGCTAACATCTGTAAAGCCAGTACACTGGCTGTTTCTCATTAGTAAACACAAAT
R1-11817	110	AATTCAGCCTCTATGGAAATGGGCAGGCGGTCGGACCGCTGCCATTTCACAGCCCTAATTAATACCAAACCTCTGCACCCTTCACAAATTACAGCGTGTACCACACAGC[G/C]CTGGCTCAAGACAACAGTCTGCAGTCTGCAATAA
R1-11857	30	AATTCGTCAGGGCAGTGTGGAGAGGGGGC[C/G]GTGTCACCAGATGAGAGGTGTGTGAGTCTCAATTAACACATAAATGGTGTAGGCTGCCATTGGCAGAGGCTGAATAGCTGGGAGAAGATGCAGGATGAATAGAGGGGCAGCTTG
R1-11865	120	AATTCACTGAATTTTATTCTGATGAAATGCTTTCCAAAGAGATGAGAGATGATAAAAATAAAAACTATGACTCTGTCCTCACTTGTGGCTACATTCCTCTGCTCTAACACAGTTCAGTC[A/G]ACAGCCAGTGCGCTGGTGCTCGAT
R1-11881	80	AATTCTGTGAATATTCTCATTCATCCAGGTCATAGTTATCCAAGGAAAGGTTTAATCGAAAGCAACTGGACTTAGTTAT[G/A]GTCTAGAAGACGTTTCACCTCTCATCCAAGAGGCTTCATCAGTTCGTGTTCGCATCTGACCAGG
R1-11953	90	AATTCTCCGTATTTAAATGCAAGTTCAGAGTTTAGCAAAGGAAATGTCGGAGTGGTGTGTGGTCGCTCAGAGGGACAGTGCTGTAAACT[A/C]GCATTAGTTCTGAATGGATTAAATTCAGATGGTGAGAATACCTGTGGGATGTTT
R1-11985	45	AATTCAGTCAGATAAGTAGGATTTTAACCAGCTGAGGACAAGGC[T/C]GGAGATGCTAAATTTATTTTCTCAGTCTATGAGTATACAATGGAATATGGTATTGAAAGCTGCACTGGGAGGCTGAGCTGATTTATTAGAGCCTAGAGG
R1-11988	108	AATTCAGCCAATATTTGAATAAACATCTCCTGTCTGCTGGAAGAGTATATCACATTTTTGACCATCAGTGGCTGCGGAGGCGCACATCATCACGGCGACTGTTTCGC[C/T]GTGCCCACTGCTTTGAGAATATCAAATATCAGATAT
R1-12000	37	AATTCAGTGAACATCACAGGTTGAGTGAAGTGGTGG[G/A]TAAGGAAATGGCTGAGCGTTAAATAAGGCGACAGCTGCTTGTTTACAGATCCCAGCTTCCCGGGGTGATGCTGGTGGATTGACACCTCAGCTTCAGGCTGTCACAGG
R1-12052	94	AATTCTCAGTTCGAGAGGAAAATCAAGTGAAGAAGAACAGAGGCAGAGGAGGAAGGACAGAGGCCAACCCACTCTAAAACAAAGCTGTGGTGG[T/G]AGGGAGGAGAGACAAAGAGACGCAAAGAGAAAAGAAGAAGAGAGAAGCCG
R1-12060	97	AATTCAGCTCGCAGTAAAATCCTCCTGAATGACTGACACTGAACAAATCCTCACCTAAAAACGGGCTGAGCTAACGTTAGCGACAGCTCAGTCAAC[A/G]GCCTGCAGCCCCTCACTGACGTCCTGTGTCCCCCAGAAAAACACTGA
R1-12061	111	AATTCATTTAACCCTTTAAACCACTGGAAGGGATTGGTGTCTTCCAGGATGACAATGCCGCCATCCACAGGGCACAGTGGGTCACTGAATAGTTTGATGAGTATGAAAAT[T/G]ATGTGATTCATATGCTATGGCCTTCAGGGTCAC
R1-12076	129	AATTCTCAAAAGTATCAATTAAATGCATTTAAAGTGATACTTGTGCTTAAAGCTATCATCAAGTATCAAACACTTATCCTCTGTAGGGTTGAAAAGTGGCTGTAAAAAGTTGGTAGTTTCTAGGTGTA[C/T]TTGTAGTCATCTTGC
R1-12082	109	AATTCCAAAAAATGAATTTGTAAAACAAATCAAACACAGAAGTAAAAGAGCAATGGTGAAGCTCTGTCTAAGCAATAAAAGGTGTGAAATGTGAGGGGATTTAGAGGA[A/G]AAAAAAACAGCTGGCAATAAAGCTGGAAAACAGCA
R1-12108	119	AATTCAAAACGAGTTTGGAGAAGCCGAGTGTCCATTAAAGTTTAAAATATAATCACATCTTACAGTCCTGGCTAATTGAAAAGCCCGGCGGCTGTCTCTCAGCTTAATTGTCTTCCGT[G/T]GATTTCGGTGCTTATTTGGTCAGAA
R1-12123	134	AATTCAGCTTCAAACCAGAGGAGCAAAAAGAGGAAAGCGGAGGAGGATGAGGAGTCCACCCAGCCAGACAAACTTACCTCGAAACAGGTATGCAGTGTTTGTTCTCTTCGACAGGCCAATCTGTCTGAGTAGA[C/T]GACGTGTATT
R1-12179	55	AATTCTTTTCGATGCAGGAAATAGTCCTCACCAGGGCTAGCCTGTGCGCGGTGA[G/A]CGCTAGCGACATCGCCGTCTTAGTTTCACCATTTAAACATAAACTATTTTCACCACGACTGCAAATCTTCCCTTGTCAGTTTGTATGGA
R1-12221	86	AATTCACCAGTACACACTGCCACAACAACAGCAGCCTAGAAATCTGTTTAGTTCCATAAATTTGTTATTAAAACCCTGAATCTGA[C/T]TCCTAAAAAACACATTTTGTTGTTATTTACAAGAAAATGTTTGTCAGTCTGAAATTGA
R1-12235	8	AATTCGT[T/C]TAGGAGATGTGCCAGAAACTGTATAGTGCTTACCCGTCTCTAGAAAACTGCCATTGTTTACAGTGGTTCACATCAGCAGACATTTGATCAGCAGAAATGACTTTATTGCTGATGTCAGTTGAGTTATTGCCGTCTG
R1-12253	132	AATTCAATATCTGCCAAAACTGCCAATATCCAGAGCTATAATGAAAAACATTTTCATAACCCTTTATCCCAAATTCAGTAACAAAAAAAAAAGAAGAAAGAAACAGCCTGTCCTTCCATCACTAAAATTTT[G/C]AAAATATGTGAA
R1-12274	19	AATTCTGACACCTCAACT[A/G]TGAGAGACCTGCAAGAGGAAATTTGATTATGCTACCCTCTCATTAACTAACTGGGTAGTCTTATCTCACTAGCTGTTAAATCAAAATGTCATTGCCGCTCTCTTTCATTCTAATCTCTAGTTAGA
R1-12300	17	AATTCAAACCAAACTT[C/T]GCACAGAAATGAGGGCTTTGGTACTGTTTCACCATCGGCCATAGAGACTGTGGGGGGTCTTACTCAGGCCTCTGGCTTCATCTAGGCCTTCTACTGTTCTTAGCATATGGTGTGAGATCACAACACT
R1-12328	84	AATTCCTACATTTATCAACGTATCTTACAGGATTGTGTCAGGGTGGCTGTCTGCCAGGTGAAACTCAATAGAAGTTGGCTGAT[A/G]CAGCAGGACAATGACCCTAAACATAAAGTGAATTTACTAGAGAATGACTTCAAACAAAGA
R1-12346	40	AATTCTGAACTATACACCGACACAATTCAGTCTTCTTCA[A/T]TACAGAGTGCAAAATAGACTGTGCAAAAGATGAAGGTCAAACCATTTTGATTTGGATGAGGCACGTGTTTTAGATTACCAATACAATAGACCAATAACTGCCAT
R1-12381	72	AATTCAAAAGAAATCATAAAGAACTGTGCACAGCACTTCATTAAGAGAGACTTGGCGCATCATTGTCTACT[A/G]CTGTTGGCAGTGGGTCTGCCAGCAAAGTAGGATATAAGACTGGAATATTTCACACAATGAGATGGTCATTCA
R1-12432	88	AATTCTTCGTCTAGCTTGGGAGAAATGGTGTCCGGCACATTCAAGCCAAACCCCAACTCTGCAGGTTCGTCCCAAAGACACAAGTCT[G/A]TTTAGGTCTGAGAGGAAATACTATTCATCAGATTCACAGAGGAAATTGTTTGTCTC
R1-12467	36	AATTCCCAGTTGATCCATAAGGATGCAAAGCCTCT[T/C]TCCCATTACATCTACTCTACTCCCACAGACAAAGCAAACGACTGCTGCAAATTAAACTGATTCAAGATGCCGATGTGTGAACTGAGCGAAACAGAGCAGGGCCAGAGG
R1-12610	87	AATTCAGGGGAAAAGGAGATGTCATCTATGGCCACGTATCCACCTCTGGCACTGTTAAAAGCCACTTCAAACACAACCTGGTAACA[G/C]ACAACAGCAACCACTCACAGATGGGTAATGAGCAATGTATGACTTAGACCTATTAAT
R1-12639	21	AATTCTCACTTTCTTTCTCT[T/C]TCATTTGCTATTTCTCCTGTCTGTCTTGCATAAACACCCACACACACGCACACATACACACTCTCAAATTCTATTATCTCCCTTAGCCCGTGTTATGAATGACACACTTAAACCCTGGAATGA
R1-12646	92	AATTCTGCGGGAGCTGTTTCAGAGACGACGGCACGCTGAGGGGCCATAAACGCATCCACACGGGAGAGAAGCCTTACGAGTGTAACGGCTG[T/C]GGGAAGAGGTTCAGCCTCAAACACCAGCTAGAGACACACTACCGTGTACATA
R1-12671	99	AATTCTATCTTATATAAATAAAACGGACTAGACTTGACTTAAACAGGGGGTGTAAGGTGTCTGTGATGATGACTGGATCAGCTGTTTTATCTACGTAA[G/A]ATTCACCCAAGAGGGCTTATTACCTTAGCCTAGGGATTAATCTCA
R1-12771	89	AATTCATTTCCACGTCCTTAAAAGATACTGTTCGTGGTGCTGGAGGCTTGGTGGCACTCGCAGGTCGTGAAGTGGCTGCTATCTAGTT[T/C]TAGTTGAGGCAAAATGGATTCAAAGAGTGAAGCTCTGATGGCATTGCTTCTCATT
R1-12813	61	AATTCAGGTCACTTAAAGGATAGGTTTGTATTTTTTTCTAATCAGAAATGTACATTAAAA[G/T]AGTTTACATTTCTGCTTAAAAATGACTGAAACTATTATTCAGTTCCACCAGTCGTTGCAGCTCTACACTCCTTTCTACCATAT
R1-12831	73	AATTCAGTATGGATACAAAACCTTATTGTTCTACCTTATCCTGAGACAAAAGTTGGACTTTAAGGTTGCCCC[C/T]TGTCTGCAGCTCCAGGGGAGTAAATACAGTGTCTCCGTCATTGTGAATGGACAGTAGAGGGCAATGAGAAG
R1-12882	133	AATTCTTTTTTGTGTTATTATTTTAGGCACATTATATTTGTCAATACCCTTGACTTAGATGAAGATCAGATCACATTTTAGGAGAAATGGTTGCAGAAAACCCTGAAATTCCAAAGGGTTCACATACTTTTT[T/C]TTGCAACTGTA
R1-12908	38	AATTCCGGTAAAACCTCTTCAAGTGAATGAAATTGAC[A/G]CTGTTTTCTTCCTGCAGCTCAGGCGCAGTCCAACTTGCTTGGCAAGTGCAGGAGACCCAGAACTGCATTCACAAGCCAGCAGCTGCTGGAGCTGGAGCATCAGTTC
R1-12932	37	AATTCAAACCCGAGCCCAGAGAAAACAGGAGGGTGA[G/A]ACGGTGTGAGTGCATCACACAGGCTTTTAGTGTCTGACAGCTCACACAGAGAACACAACCTGACATAAATGCAAAGAATGTGTGCGTAGCTTTGTGTGATTAGATGA
R1-12935	96	AATTCTACTGTCGTACACAAGTTACTGTGGATCACAGCATTAAATATGTGACAAATACCGATTGAGAAGATGCTGTTCAAAATCCATTAAAAGCA[C/G]AGGATCAGTGTGATGTCCCACAGAACTCAAACATACCAATCACTTCAC
R1-12938	17	AATTCAACAGCTTCTC[C/T]CTGCCAAAATCTGAAAATTTCAACTATAATATGACAACCAGAACTATGCTATGAAGATTATTGATCAAACTACCACGACCTTCAGTCAAAGTGATGCACCAGAGCCACTTAAGGTTCACCCATAACT
R1-12959	91	AATTCCTCCATACAAGCTGGGCACCAAGAAGCAACTTCAGAGAGAGATACATCGTAGTGTCAAGATCAATGGCCAGGTTACGCTACCCCA[T/C]TTTCCTGTGAGTCCTACTTAGTTAAGTTCTACTTCCTGTCTCAGTGTTTCCTT
R1-12976	113	AATTCATTCTCTGGGAAATCCAATCCAATTTTCTGATTAATGCAAATAATTCAAACAGCTGCAAACCTACCGTTGCATCAAATGTTCTCGTAAGAGTTAAGACTTCAAAAAG[T/C]ACACAACCCATTGCCCAGATGTCTGATTTGA
R1-13116	115	AATTCACTGCCCCCTCCCCCCCGTATACTGGGCAGGATTAATGTGAATATGGCACAAGACTTTTTATAACTGCGGCGCAGCAGTGAAACGCTGTCGGTCAACAACATCCATCCC[G/A]CCGTCATAATATCACCCCACAAAAACACA
R1-13121	135	AATTCTGTTCAGAAGGCTGCTGTACCTCAACTGAGAACAAATTAACTTTCAGGTAAAAATTACATTTTGCATTTCTGTAGTGTTTGGATTGAATGAAAATCTGGAGACTCTGGTACCTTGAAGGCAGCAGATGG[A/T]GGACTTCTG
R1-13126	62	AATTCTCAGGGTGTTGATCGTTCTAAGAGCTGTAGCACATCAACAACTTCAACATAGAACG[G/C]CAAAAATATCCTTTGTATCATTAAATATTGTTGTATATCCTAATTCTAACTACCCAGCAAGCTAGCAGAGTTATGCAGCTAA
R1-13190	124	AATTCCACTAAATTTATACCAAGAGATAAATATTCATCGTGAAGCCACATCTCACTGTTCCTGTAAAACGGTTGTATAATATAATATCTTGTGTGGGTGTTAAGTCTGAGACAGTAACCTCAG[C/T]TTCTTCACAAACTGTGCTTG
R1-13269	117	AATTCAATTCAAGCTGGCGTCCATACTTTGCCTCCCCTCCTTCTCTCTACTCTCTCTCTCTCCCTCCTCTTTCCATTTCCCTCTCTATGGTCGGCATAGCAACAGGCGTCAGGCTC[A/G]TCAGAGATGGCACTGTGGTCTGTTTCT
R1-13273	31	AATTCAGTTGTGCCTCAAGATAACTTCTGT[A/T]GTGAATTGGCGCTATATAAATAAAATTGACTTTACTTAAGTTTTTAGATTCTGTCCAACAAACTCTACCTTCTCCCTATACTTTTTCTTTGAAGGTAGAGCTGTGTTTCACTG
R1-13378	137	AATTCGGCTGTGTATTTTGTAATATACATAGTTACCAGTATTATGTGTCACAATGATTTAAAATCGAAGAAAACTTTCAGTTGAACAGTGAAATGCATCAATCCAGGGACAGGGATTCAGCCTTCACAGACATTCA[C/A]AAACCCT
R1-13456	35	AATTCAAAAGTTGGAAACAGAAGTTTTAATGTTA[A/G]TGAATAAAATGAAACATTAGGTCTTTCCTACAGAGATGTACTGTAGTGAAGGAGATAAAGTGTAGTCTGGTTAACGGTCAGGAGTTTAACCTCTGATTCGTTTGTTGAC
R1-13459	13	AATTCATACTTA[C/T]GACTCGTGCAAAGGTGCTAGTACAGAAGCTGTGGGAAACGCAACAGGACTGGGACAACCCATTCCTCCCAGATGACCTACTCAAGGAATGGAATGCTTGGCAGAGCAAACTTTCAGGTCTGCATCAGATCG
R1-13481	73	AATTCATGAACAATAAAAGTTGTTAATTGCAGCCCTGGATTTAGGCCTGCAGTGGTTGTCTGTTGGTGGAGC[A/T]ATTGGTCTAGTGGTCAATAAAAGCATAAGCATAAGAATTGTCTCTCACATCCAAAAACCTTGCTCACCAAG
R1-13510	10	AATTCACTG[G/C]GATTTAGCAAGTCTCGTGTTTTCTTCTTCTGTTTCCCTTCTCCTGTACTAGAAAAAAGTTGTTTGCCATTAAACTCTGTAAGTTTAAAAGAAGCAGCCAAAAACTCCTCAAGACAATGTATGTCTTAGCAGATA
R1-13520	77	AATTCACACCAAACTTTGCAGCTCTTTTGGGTTTTTAGCCTCTCATAGCTCATCATTTTGGTTTTACAGCACATTA[A/C]CTCTGTATGATTTAGTCTGAGCTGCATCTGTAGACAACTGTTTCCAACACAAAAGCTCTGACAAGCC
R1-13534	91	AATTCGAACGCAGCGATCCCTCGTCCCTCTGAGCCACAACCAGCCATCTCCGCCGCTGCTCTGCCTCCTTCGGGAACCTGCCAGACAGAC[A/G]AAGACAAGTTGTAATTAGTGAATCTGAAAACCTCCTATTGCATTCTCATTAAA
R1-13581	83	AATTCATTTAATCATTCAGTAAAGCCAAATATTTAAGGTGGGGTGAGTTCGCTTTCCTCTTCCTTTAAACCAACTCAACTTT[C/T]CTTTTGTCATAATGAGCATTGCCCTGCCCTCTGCTGAGATAGTGTGCCATCTCCACCTTTG
R1-13658	70	AATTCCAAAAAAATGACTGACAATGCAACCTGACCTGTTGGGATAGTTTCAGTACAACAATACCAGTAA[C/G]TCCTCTCTTACCAAACCTGTTTCCGTGAACCTCAAGGTGGTTTCTGTTCACTTCCTGCTGCTTGACAGAATGTT
R1-13675	114	AATTCACCAATCGGTCATTGCCACAAATAAAACGTTGTTAAGCTGCACAGCAGAAAATCAAATCTGTAACTTTTCTCAAGAAGACAACAATCAAAATACCCCAAACTTTGAAA[A/T]CAGTGATTTAAATGCAAAGCTTGCTCTCAA
R1-13679	92	AATTCAATGACACATTTTCTCATCAGGTTCATTGTTTATTTGAGAATCATCAGTTTTATGTCAAACAGTGGACAAACTGAGGATGACAGAA[T/C]GGTAAGTGTTTTACTGGATATTCATTTATTCATCCTTGTAGTTGGCTGAGAT
R1-13685	73	AATTCATAAGCAATAAAACCGACTGTTTCTCTGTTAAACTACAGTTTCACTATGCACCAGGAATGATGATGA[A/G]CACATTGAATTTGTTAAAGTCTCCATCCACTCCACCCTCCTCCACACACAGACTCCACCAGTGTCACCTGA
R1-13737	25	AATTCAGCTCCTCTGTGTTGCCGC[C/T]CTCACAATGTTTAAAAGTGATTACAAATGTATTTGTGCTAAAAACACTGGGGTGCCTTGTTAGACAAACCCACAAGCGCTTCTTATTTAATATGTGTGGCAGATATTACACTGAGTGCT
R1-13785	18	AATTCCTTCACTCTCCC[G/A]TTGCTCCTTTTTCTTCTAGAGCCTTTGCAAAACCCTAAAAGGCTGCACGTTTGTTTCACATTCCTCTGTTTGCACTTCTGATAGATTATGTTTGCTGCAGCCTGTGAAAAGCACAGAGCAAAAGCG
R1-13834	26	AATTCAACTGGAACACACTCCAAAA[G/A]CCAAACAGTACAAATGACAAACTGTTATTCACAAGGTGCCAGCCTATTTCTTGGTTGGGACCAGTTGCCAGGCAACCAATGAAGATTTAATTGTGTTGCACCAGCCATTCATAAATCC
R1-13847	8	AATTCAC[G/A]CCAGACAGAGGATCAACTCCAGAGATGAAAGAGAGGTCAAGGTGGCTTTTTTCTCCTCCTCCTTAAGCTTCTCGCTATTCCTCTCCTTCCCTTCCCTCTCCTCTCCTCCCCTCATCCCAAACTGAGAGCATACAGA
R1-13955	44	AATTCATTATCCATTTAGCACTGCTTAGTGGTTATAACGGCTG[T/C]GTAGAGCTGAATGACTACTTCGTGAGTCAAACAGTCAATCGAGTGAAATTGAGCGAAAATAAATGGGAAGATTTCCCCATTTATTTTGTCTTATGTTACA
R1-13956	81	AATTCTTGTGATCTCCAGACAACAACAACACTAACTATGAGTTTGGATGAGAACAGCCGAGCGCTCTGCCAAATCTTCAG[C/T]GGAAGTTATGATGATGATAGTGATTGTTGTGGGTGAGGTCCACAGTAGAGTCAGACGTGTAGG
R1-13996	123	AATTCATTATTGCTATTGTTGGAACGCTACTATGGCAATGTCAGATACAACAATCCCTTTGAGACTAGAGAGAGAGAGGTGGAGGAGTATCACTGTGACTCATATGCCTTATAGTATGAGGT[G/A]CTTTTTAACTTACACTTGATG
R1-14007	93	AATTCAGGGATGCGGACAGAGGCTGTTGTTGCTACCGGCGGAGCTCAGATAAAGGACAACAAATAGCAGCTAGTGTCTCTGCAAACAAACCT[C/T]TAACAGTCTCATCAAGAAACACAGCTTCACAGGGCACAGAACACCCAGGAC
R1-14042	9	AATTCATC[T/C]AATGTAAGTGTTTCCTCAGTGGAAAGGTGCACATATATGTTGCATATGTATGTGCAGCTTCTATATTGGTCAGATACATAAATCTCAGAAAGAAAACTGCACTCAAATGAATGCAGCTGAAGGCTGAATGACGCA
R1-14063	41	AATTCGCTGTTATTCGTATCCATACTTGAGTGGCCTCTCT[T/C]CAAACCCAAGGTAGCTAAAGGGTTCAGAAAGTCTGAAACCAACTAGTCCATATAACGTGTCATCCATCTAAAGGTGTTTACAGATATTCTGAATGGCCACTTG
R1-14070	101	AATTCATAGAGATGGATAAAACCTAATTATCTTTCAGAAGCTTTTTGTGTCCAGATCATTGATTGTGCTTAAAAATAAAGCAGCAGACAGTGCTTTACTT[C/A]ATCTTCAGCTAAAAATTACAGTGGCTTTAGAGGACAAAACACA
R1-14124	106	AATTCACTGCAAAATACTATCTTTATTAATTAATTATGATGACCAGAAGACAAAACAAGTACACCTTGTTGACTTTCAGTGTTTTACTTAGGGAACATTCACTAG[T/G]GCAGATGTGACTTAAGGCTGACCACCTCTGACCCAAAA
R1-14155	126	AATTCTTGGAGAGTGATTATGAAGGCAGTGGTATGCAGGAGGAGGCAATGGTAGCAGTCTGTTTGAAGTATACTGAGGCCTTTACTCTAGACGTTTAGTCATTTGCTTCCATAAAAATGTACTGA[T/C]CTACTGGTCAATGTCTAA
R1-14166	66	AATTCATCAGCAGCGTAAACAGGCACAGTACTCAAATATCTCCTTGGACTGGTGGGCGCCAAGTA[G/A]AAGAAGTGAGAAACGTCCTTCAGGCCAGCAGAAGGAGAGCTGGAGGGTAAAGGCAGGAGAAATGGGACGTTTCCCAGA
R1-14173	110	AATTCTCTTCTGTACTGCCAAGATTACCTGCCAGCCGAGGCAAAAAAGAACCAAGCTCTCATACAGTAAGCTCGTATTCGCCTTGGTCTCATCACTGGGCAAAATGTGA[C/G]TTCAACAAGACAAAAAACTTTTTCACAGGGTTTG
R1-14189	113	AATTCACCTACCAACACGATGAGCTCTAAAGGACTGATTTTAACTACTGTTTCTTCAAACTACCAGGGTGCCTCTTTTCTGATTTTCCTCCTAAAACAGCCACAAGACTTGA[G/A]GAACTGTGAGTTAGTTACTGGGCTGTTTTAT
R1-14285	136	AATTCAGATGCTTTCTACAACATTTCCACAGAATAAACTCCATCAGCAGATAGCTACTGGAGCTGATTTGAGTAAAAAGTAAGAGGCCTGCTGCTACAGCTCAGGATACAGCTCACTGCAAACACACAGAGAACA[A/G]GGATGTGA
R1-14316	98	AATTCATCACCAGAAAACTACACCCAGAATGGATTTTTACTACGACATCACTGTACGGCGGCCTGGTTCGCCTTCCTGGGACGTCTGCAGGCCGTCC[C/G]ACAGGACCGCTCATCCAATCACACGCTGACCTGACCCGGAGGTCGA
R1-14338	69	AATTCAAAGTTATCTTGAACGTAGCCAAACAGCTCCTGGTCGTCCCCTCCTACTTCAGTTGAGTTGAG[G/A]ACGTCAGAACCATCAAACACACTGACATCTCTAGGCTGACGATCAGCTGGTTCCATCCCTTTCATTTCTGTGGAT
R1-14361	121	AATTCCACTATCTATAGTCACAGCATAGAGTAGTAGACACCTTGTAACTAAGACCTTGGTATCTTTTCTACAGTATGCAGCTGAGATCTGTCAGCTGCATACTGTAGAAAAGATACAGAG[C/T]TGAGTCTAGTGTGTTGAGCTGTG
R1-14414	71	AATTCCCCACGGAACTTCCCTGGGGAAAATAGGACAAATATCAAATCCACTTTCAGTTTGAACCTTTGAT[A/G]TGCCTTGCATCAAAAACAGCATTTTTCAGTTTCATAGACAATATGACCTACAGCTTTATCAGTAACTAACATT
R1-14417	29	AATTCTGACATTTTCTGAAAATATGCAT[T/C]GACAGAAATCTGTATGCACATCACCATAAAAACTAGAGTTTAAATGAAATGGCTTTTCTATTTTGAGCGTGTATATATTTAGCATCTGTATTTCTTATACTGTGCGCTTCAGTCC
R1-14434	72	AATTCATACTGTGTTTGTGACATTGTATCATATAGAGTGTGTCTCTTCACATTTTAAGGGAACATTTAAGT[G/A]GTTAGTTCATAGTTTTAGTCCATTTGTCCTCATCAGTACTCAATTATTCATTATTGAGGAGCATCACTCAAC
R1-14445	114	AATTCCTCAATGTATCTAGAGTGAGTTTCCTCACCGTCCTTTCCAACTGTTCAAAATAAGAAACATTCAAACATATAATAACTTTATATGCATTAATTCTTAGCATCATTTAC[G/A]GTGTTTGTTTTCTTCTCTCACTCTGTCGGT
R1-14475	74	AATTCATTTGTTGTGATGTTGTAAATTAGTAATTAGTTCTCTGGTCTCTCTTGTAAAAGAGATCTTGATCACA[A/G]TGAGACTTCATACATTATTAATCATAAATAAAACTTAACTAAACAGGTCAGCTCACTGTAAGTGATGGGG
R1-14488	93	AATTCAAATCCAACCTAGAATTTTAAATCAAGCCTTTGTCGCCTGTTGCCCACATCTCTCACCCATTGCCCCCATTTCTGCTCTGCTGCGAG[A/T]TATCAAATGAAGCGTGCTGTATGTCTGCACATATAAATTGCCCTAGGTTGA
R1-14491	92	AATTCTGTAGGCACCAGGTTTTGCAGTCCCAGTTTATTTCCATTCACTGTGATTTTTCTATTATTGAAAGACGTATAATGAAATTTAAATT[A/G]ACTGGTTATTTTGCACTGGTTTGTGAACATACTGTATGTCTGGCATATTGTA
R1-14721	31	AATTCTGTCATCCTGTTCTCCCACTCCGTG[T/C]GGAAAAATGTAAGGAAAATCATCTTAAAGGATATTTCTGGATTATTATTATATACAGTTATCTTTATACAACAATACTACTACTAACAGTACTAAAATAATAAGTCTGTTTAT
R1-14736	75	AATTCTATTGGGGAAAAGCACACACACTCAAAAACAAACAAACAAACAAACAAAGCAGATTCTATTGAGCATCA[C/G]TACAGAGAAACCACAACTAACAATCATTGGTGAAGAGCCAAAATCAGAGGTTAGACCAAATGAATCTGG
R1-14746	39	AATTCAGTGCTAATATCTCTTGTCACATAAATAAGAGC[G/A]AATGTACTGGAAGCCTTGCATAACATTAGAGGCTATTTTCAGAATACCCTGTATATTAAGTGAACTCAAATTTACTGACTAACAAGTGAATACAGCCCTGAATGC
R1-14755	23	AATTCCCTCTGAAAGCAATTGA[T/C]GGGGGACTTCTGCCTCAGGCAGTCATCAGTGAAGACAATTGGGTCTGTCCTAATGTCTACCACGTTTAACAGGCTATTTATTTTTTGTCTCTGAAAACACACTGAACAACAAAGAGATACC
R1-14764	50	AATTCAAGAATGCAAGATAAGCAAAAAAGGAAAGAAATTAGAAAAATTG[G/A]GAAAGAAAAGAAAGAGGTAAACAGTGAACTAAGGAATGCACACTATCAATCTAATAATATAAATCATAACTCAACTGAAGAGGGGCCTACTCTG
R1-14771	35	AATTCACATAAATGTTTTTTATGTGAAAAAATAT[G/T]ATATAGAAAAGAGAAAATATCCAGTGAGCAGCAGTTCTCAAGGCCAGAGGTCAGAGGAGAATGACCACAGTGCTTCGAGCTGATAGGAAGGCAACAGTTACTCAGATAA
R1-14774	56	AATTCATTATTAAATATTTTAAAGATTTATACTTTAACCAAATATGTTCTTCCAG[C/T]TGAAAACATTTCACTTTTACCTCCAAGGGCATATGAGTGAGGAGTCTACGTGAATTGGGTCTGGTTAGAACAACAGGGGAAAAAAGAA
R1-14840	108	AATTCACTGGTGCTCAAGAGAAAAAGAGAGAGCAAGAAAAAGAGAAGAGAGAAATAGAAAGAGAAGGCTGAGGCAACCAGACGTGGAGAGCCTAAAGGAAACACAGA[T/G]AAATTAGAAAAGCTATGGGGGAGGGTTGACAGAGCT
R1-14894	77	AATTCTCCTCCTCACCGTGCTCCAACGTGGCACGCTGCCTCAATGTGGACCAGCAGGAGCAAAGTGTGGGAGGAGA[T/C]GCCCTTTTTAACCAAGTGCGGCCCAAGATCAAATGTGAGCAGTCCTACGGCACCAACTCCAGCGACG
R1-14905	55	AATTCTAAAATGTATACATACAACAGTTTTTGAGTGAAAATGGTCACTTAGCTT[T/C]GCTTAAGCTTGCATTAACTTACTTAAAGTTGGTATAAATGTGTATAAGATTTGGTGTGTTTGGTCAGTAAGATCAAGTGAACTGTGCAA
R1-14940	104	AATTCTAATGTTGACCATCATAACTGCATACCTAACCTCACAGTTTACTTGGTTTGCAATTATTGTTATCATTGATTAACCTATTATTTGACTATAAACAGTG[C/A]CAGCAACAAAGTTTCCAGAGCCTAATGTGACATCTTGTTC
R1-14978	77	AATTCCTCTGCTTTGGCAGAAAGGTGATAATGCCTTTCTGGGTCTGTCTCATCCCCCAGGAGCGACGCAGCCCAGC[G/A]CAGAGAGTATCAAGCGACAGCAGCGTGTGAAGGAAGTATGCATAACCTCTTCATAAGCACGTATAAC
R1-15013	125	AATTCACTCACTGGGCCAAAGTAAATCTACACACATTTTTTTGTGTTACGTTCTACTCTGGTGAACTCTATGACACACAAATTTTGGGAAGGAGGAGTTTTGGGAGTCGTGGAGAAAGAGAAGT[G/A]AGGCAAAGCTACTGTGTGA
R1-15035	43	AATTCACTCACTAATCAACCCCCATTTTCCCCATCTTACTCC[A/G]TCAAGGTTCATCACAACTACTTTACACTCAACTGAAAACTACCCTTTGCATCCAAAGGTCACAGTCAGATATAAAACACCAACAACTATCCTATGCCACCA
R1-15184	138	AATTCTGCAGAAAACACAAACCACAGAAACCACAATCACATCTGAGCATCAATGTTCTATTTTCAGTTATTAAACAATTGCCTTAGGAGAGCACAAACACACACAAATCCAGGCAGGGGAATCATCACCTAGCTTTA[T/C]ATATAG
R1-15205	10	AATTCAATC[T/A]GTTGTTCTGGAGCTGAGACCTTAGATGTCAGAGTGTCCTTCAATGCACCAAACCCCTGCTCAAAACTAACTGCATTACAACACAATAACTTAATTAATCCACATTTGATGCTCCAGATGGTAGGTAGAGCAGCA
R1-15218	11	AATTCACTGC[T/C]CACACCATCAATCCTGGGTTGCTGCTTGTCATTAGTGGTCTCTGATATGCTGGAGAAAAAACTCTGTGTATGAACTGAGTGTGTCCATACTCTAGATTTCCTGTACCATTGTAGCTACTATGTAGGGCTGCAA
R1-15230	102	AATTCCCAGAGAAATGTTAAATACATTTACGTAAACGCTCTTGAGCTACTTAGGAAAATAGTATGCAAATAATATTTCAAGGACGTGCTTGCCAAGGACTA[T/A]TCAGTTTCCCCTGTCTCTGTCCAATCAATGCTATCAAAAAAT
R1-15301	9	AATTCAAC[T/C]TTTTGTTCTGCTGATAAATATTATCAATTGCTACTGTCAAACTACAGGTCTTAGTGCTGGCTCCTTCAGACAGAAGACTAGACTTTTATGCATCTGTTTGATTTGTTCACTAAAATTAAGTTTGGAGTGTTAAAT
R1-15404	32	AATTCTGACAAATGTCCTCAAATGATGCCAT[T/C]TGAGTCAGCCTCTGTTGGGTCTGAAGTCTGTGGGTGTAGCGTTGGAAAAGAAGCAAGCTAACAGACCTCATCTCTACTTGAGGACAGAGTCGAGTCAAGTCAAACCACAACA
R1-15407	7	AATTCA[G/C]TCCTGCTCTGATTCACATTTCTGACTAGTGTCTGTGTTGTAGCAGACCAAGACCAATGGGTATCGTAGGATCAAGAGCCACCTGCATTACCAGACTCACAGACAAACTCTCTCACTTTGCAACTCTATATGCCTGAC
R1-15442	125	AATTCGAATAACACTATATAATACCATAACATAATGCTGGTGACATAGCAACCTGTTGACATCCAGTATGTCTTAATAACGTCCAGCAGGAACAAGGGTCCAAAAGAAGGAAGGCTAGTTATAA[A/T]AGGTCAGAGCTACAGTTAA
R1-15490	58	AATTCATGCACAACCAAACTCCTTTAACTTTGATTGGTGAGCCAAAAGCTTTGGTCT[A/G]TCGGGAAATCTGAAACAACTGTGAGCCTCTTGGAAAACAGCAGCAAGCCAAACGTCAGTGTTATACATACAATAGAACAGCACACA
R1-15499	18	AATTCATCTAAGCTTAA[A/C]TGTCCACTTTCTGGTTATTGAAGCACTCCTGTCTCTGGCATTTGATATCAGTGTCTTCCTTGATTTTTCTTGTCCTCTGTCTCCTAGTGTAGGAGCTTTGACCTCCTCCTAATCGGTGCTGTAACA
R1-15555	60	AATTCCACAGGGAGACTGTGAGAGGAGAACAAACCTTGGCACTGTCCCTGTGATAACAC[T/G]GACTCTCTTGACAACCCAAACAGTCTAACAGGGTTTCTCAGTCACAGTGAACATTGTTCTAGATGGAGCTTTCTTGTACGAATA
R1-15559	12	AATTCACCTGT[A/G]TTTTCTATCTTGTCTCTGTAGGTGGCGCTGTTTTCTCTGAGCCAGTTTCTCTTCCTCTGTTTACTCCAAACACACCAGAAGCATAGAACACATCACTTCCTGTCGACCAGGAAGTAGACACTGATCGATCAA
R1-15592	58	AATTCATGGAAAAATTTAAATCAAATCCTTTAAATGTCTTTTCAAAGAGAAGCAGTG[A/G]ATCTTGTCGTTAGAGGCTGAACTCCTCTGATGTCTGACGTCTTTTAATCGTTTATGAAAACGGTTGCTGATCACTAATCGACCGAT
R1-15623	38	AATTCTATTTATAAGCAATGGCATCGTAGTGCCACGA[C/G]GTGTTTAGCTTTTCTCTGAGTGGTACAACATCTGGAAAATGAAGTGAGGTTCAAACTTGGCAGCGAGTTGAAGGGAAGAGGATGTTATGAAGCCCACTTTCCATCA
R1-15687	44	AATTCAGGTGTGTTTAACACTATTATATTGTAACCAGCCTCAC[A/G]GATAACCTTACTGTATGACTTGGTTACACATCCACCACTGCCAGTTAGGTCCTTTGCCCATCATACTGCCTTTACCGCATATTTCCCCTTAATCAGTGAA
R1-15696	87	AATTCATTTAACTGACTGTAACTCACCAGTGGCAGAGGGTTTTAGTTTAGTTTTAGACAATGAGATTCATATTTCTGTGTTTTCTG[T/C]ACTCCTTCCTGTCTCTCGTCCTCCTGCTGTTATCTGTAGCCTGTTTTGTTCCATTGT
R1-15701	41	AATTCATTGAAGTGGACTATATAGTGGGCTCACACAGCAC[G/A]ACAAACCAACGTATTGGACGAGTTAAAGTTTTAACCACACGATGGCGCTAGATGAGAAGTCAAAGAAATTCATCACAATCCATCCAATAGTTGTTGAGATGTT
R1-15733	7	AATTCT[C/T]AGCAATTTTTGAGTACTGTCAATTTTTGAAATGTCAGTATGCAGAATGAAACCCCTGCTTTCTAACTTTGCCATTTATGTACAAAACAGTATTGCTCAACAGTGCATTGCACCAAGAAAAGGGAGGAACTGCTGACA
R1-15783	35	AATTCCAAGCTGCGTCACGTCGACCAAGGCGCCC[C/T]TCGTCCAATGGGATTTCAGAAAAGCATCCGGAGCGCCCGCCCCTGAAGCAAGGCTGGACCAATCAGATAAAAGTGTCGTGTCAGGAAAACGACGCACAGCCCAGTTGAC
R1-15786	88	AATTCTGGGACTCAAGTGAGGTGATGTGTAATCTAAGGTGAGACTGATGCATCAGTTTGTTGACTTATGGCCTTTGATCACATATCA[A/C]ATCACAGATGGTGTCATCCACCTCTGTTATGTTGTTTCTCTTATTTTAGATAATAA
R1-15805	63	AATTCAAAGAGATAAACACAAATACACACACAGCGATGAAAGACTGAGATGCTTACAGCCTC[T/C]CAGGAAATACACACTCACTCCCCACACACACACATTTCATCACTGACAGTAGCTGAGAGACATCCCCGCTACTCAGAATAC
R1-15811	38	AATTCCCCCTCATACCTACAGACCTGTTCTCCCTCCT[G/C]TAGCTGCTCCTGCTGTGGACGCTCGCTCTCTGTGGTCGACTGCCTGACCCTGAGCAGGTTGAATTAGCAGCAGCAGGGTTGTGGACAGTTAGGCTGAAGACTGAAC
R1-15812	105	AATTCAAGATGGCTGCTACTCACGTCAACAGTAGTGAACACTCTAATTTTACTGTTTATACCTGTTTGTTTCATATTAAGTCAGTTTTGTGTTTTGGTAACAGA[T/A]TGACAAAACGTTTTTCTACACAATGAAATATTCTTAAAA
R1-15816	102	AATTCTTATTTTGTTATTGCCAAGACAACTTGTGGGTATGGTTAAACTAGATTTGAGTGAGAGCGTCTCCGTGGTAACCAAGGCAAACAACTTTTTTCTGT[C/T]TTGTTCTTTGACACTGATCAACAGAAAATAGTAATTCATTAC
R1-16026	142	AATTCCTTACCTCTGCACACTTGTGAATGGTGTCAGGACCCACCCCACCATCTACTTCAATGTCTAATGAAGGGAACTGACTCCGCAGCCAGCTCACCTTGTCACAAAAACAAAGAGATCAAAACCTGCCTTAGACCATTT[C/T]TA
R1-16070	9	AATTCCTA[C/T]TCCAACGTAGTTCTGTCCTCAGGGATTTTGGCCCGGCGCTGACCTGAGTCTGAACTGGCACAGGTCTGTGAGTGAGGGATTAGTCAGACACACTGTTCCAAACAGTGCACCTCTGGTGACAGTCTGTGTACATTA
R1-16109	22	AATTCGTCTTTATGTGTGTAT[T/C]GATGTGTGAATGCTCAATGACAATCGAGGTTTCCTACTGTTCGGTCTTCCAAGTACATCGTCTTTGATAGGAAGTCAATTCCAATGGTAGCCTGTGGTGGAGGAGGCACAAAAGAGGGGAAA
R1-16138	136	AATTCATATTACATTTGAGACAGATAGAGCCAGTCTTTTTTTCCTTTACAATATCCTAAAAACATACAATTAAAACTAAGTTCAAAGCGCTCTCATCAGTGCACAACTTTGGTCATTGCCTTGCAAATAGATTGC[G/A]AGGACAAA
R1-16175	22	AATTCTGAGCTGCGTGGGTTA[C/T]CCTTGATACCCCAGAAATCTCAGTTAACCACTAAAATCCATCAGCTTAAAAGACAAGTATTTATGTACCTACAGCTCCTGACATAAATGTTTCCACTACGCAGTCATAGTATCTTATTTCAT
R1-16216	70	AATTCGCCTCTTTATTTAACATTATTTTTTTCTGCAATTTATGAAACCTGAATGCTGATGATAAACCTT[G/A]CAAACAATTTATGATCGTGTTATGCAATATCTAGTGCATATTTACTTGTTTAAACACTACAATGGTGATCTTAC
R1-16282	57	AATTCAACATTTTATCTCTGGCGGCCTCTACTGCAGGACTTAAGTATGGACATACA[G/A]ATGCCTTTTTTTAGGCAACTCACGCAAAGAGCGTTTTACTTTTATGAATGTCCTGCCATCTGCTGGCTATAATATGTGTGTCCTCAT
R1-16343	92	AATTCAATAGGGTAAGTAGCAGCCAGGTGTTGCTAATCAAATGTCCTTGATTAACTGATCATCAGCAGGTGTGACCACTTCTATAAAAGCA[G/A]AAGTCTTTGCAGTTTCCTGGTCTGGAGCATTCAGGTGTGTGTTAACGAGAAA
R1-16361	136	AATTCAGGGCAGCATAGTTATTTTTTACTGATGCTATTATTAAGTTTGTAACTACCTTTTTTGTTTAATCCTTAAACTATGAACATTCCTCATTCCATTTAATGTTTTTTAATCCACATCAGAGCACCAGAAATC[A/G]CGCTGGGA
R1-16371	83	AATTCTGCATATTTAATGTTACAGATTATGATGCCCTACAGGGGTGATGACATTTCCATAGGGACAAAGGGAAATAAGGCTC[C/A]AGTGTGTTTCCAGGTTAACAGACAATCTTTGTGTGTATAAATGTAGATCTTATAAAATACA
R1-16384	107	AATTCCTTCGCTAGCAAGATACGTAGCTGTGCAAAACAGCCACTGTGGAACAAAGAAAGAAAAGAAACGACAATTCGGCGTCCAAGAACAATTGGCACATTGTAGC[A/G]AGTTAAAGGTAATGACAGAGAAACCAGAGACAGATGT
R1-16404	113	AATTCATCAAGAAGGCCAGCTCTGAAATTGCCTGTAAACCAGGCACCTTTGAAGTTATGGTGGAGAGGAAGACACTGAACAAACTGTTGTCCATTATGGGTAATCCTCAGCA[T/C]CTTCTCCACCACCAACTGGACAGGCAGCGGA
R1-16456	117	AATTCTTTCATCAGCCTCTTTCGGTGATCAACCAGAGTTTGTCACATTGTCTGTGAAGGTGGTTTGTATTTCATCAGTGACAACATCTTTCATCTTTGAACACCATACATTCTTAC[G/T]CCTCTCCCCCTACCTTTCCTTCTCCCT
R1-16487	23	AATTCGACTCATTCACGAAATG[G/A]AAGCTCCTTCACGGTGGCAGGTGATTACGTTAAGGTCCATATGTTAAGGGCTCGACGACACACCTCCAATCATTATGAAATGAGACCTTTAGACTGGTTACTTCAAAGCCTGTTTCTCAGA
R1-16596	85	AATTCAGTATTTCTACAGTTTCATTCATAAGAATATGAGCAGTGTGCACTGCAGACAGCAGAGTCGCCTACTTTGGCTCTAAAG[G/A]CATAGTTGTGTAAAATGCTGGTTCTGAGAAATGCTCGCCTATCTCTCTGTTGAGTTGGG
R1-16614	67	AATTCTGACACTGTCAACAATGTCTGAGCCTGACTGCTTAAGCTGAGAAAAGCTGCTCACCTATTC[G/T]TGTTGCTGGTTTGTTTGGCTTCCTCCTGTCCCACATCAGCACACGACCATCCTGAGGGGTGGAGGACAGTTTGTATT
R1-16627	46	AATTCTGAGAGAGCAGTGTTTTTTTATTATTCGTTTAAAGATTCA[C/T]TAGCTTCTTAACATTATTTTTCCGTCCGTGTGTTTAGGAGTCAGACCTCTTGGTGGTGGTAATGCACCACAAAGTTGCCGACCACTAAAGGTAGAAGA
R1-16645	50	AATTCAAGCATTGGGCAGGACGTAATGCTCCCATCCATCACCACAGAAA[A/C]CCTAGATTCCAGGTAGCAGTTCCAGTACAGTGGGAGAGAGTTAAAAGGCAGTTCAACATCATCTTGTTTACTTTTAGTCTTCCAAACCTATCCT
R1-16650	111	AATTCCTCTTTTTCTTCTGCATCTCAGCTCTTCATTAAAGTGCAGATTAAAATCTCATATTAAATAAAAGTGGAATCAGATGACTGACAGTGTGTGTGGATGAGCATCTC[T/C]TCTCCTCTGCTCTCCTCTCCTCCATCTTCAGTC
R1-16656	24	AATTCAGTCCAAGGTGACATCTT[T/C]AAATATTTTGTGTTGCCTGATCGACAGGATAAAACCTAAAGATAATCAGTTTACACATCTGAACTGTGTTGGAGAGGCTGTGAACTGGTTGTAAATTCTGCTTTGAGAAGAAAATGATAA
R1-16658	82	AATTCTTTTGCGATTGACCAATCATTTCGCTTGTCAAGACAAAGAGGCGACAAGACAAGAAAGAAAACCAAGTGGATGAGA[G/A]TAAGAGGAGTGAATGCTGGGATAACAAGAGGAGGGTGATTATTATTCTTGTCTGTTGTCTCG
R1-16661	32	AATTCGACAGCAAAATCAGAGACTGCCATTC[A/G]TCCTGACCACTTACATCACAAAAGTGGCTCAGCAGATGCTGAAACCTGGTGTGTAACTTTGAAACTTAATGACATTTGTTAAGACTTGCTTTAGACTGAACCACTGAGGAAG
R1-16678	106	AATTCAGCATCAGTCTTGCTACTTCCTGCTTGAATTAAACATAACTTTTTAGTTTCCTGCAGCAAAGTTTAATATACTGTACATTTCTCTATCTGTAACATACTT[G/A]CCCTCAAACATTTTCCTCCGATATTGAACGTCTGCAGC
R1-16698	25	AATTCTAAATATGTTCGAAAAATG[A/T]CTTTCACTTTAATGTGACTCTACATAAACCTTGTTTTCCTTGTTAGGTGAACCTGCAAGTGAGACCCCACCTAACGGGGCAAATCCATAAAATAACCCAAGATGAAATTTACATATCCA
R1-16724	40	AATTCTGAATCTAGGCTACAGATATCAGAGTCATTAGTT[C/T]ACCCGTTGTAGACTAACTAATTCCTCTGAAAACTATCTCAGCTCACCTCACTGCTGGCTACCCTAAATATTAATATTGACTAAGTTGTCACTGTTAGCTTTTAA
R1-16735	131	AATTCTTTCAGCCCTAAGCCGATACTATTCCCAGCACCACCCAGACAAAATGGACCAAGTTCACACACAAACCTACACAAACACACACACCAGTATTTCATACTGCAGATTTTATGAGTTACTGGAAGTA[T/A]GCGCACACTTCAC
R1-16760	77	AATTCAGACTTAGTGCATACAGGTGGATCCTGGGCCAGATGTTTGGCTAGATGTTAAGGGAGGCATAGCATTACTG[A/G]CTTAAACAGACTTGACGGTAAGTGACAGGCTTAAATGGAAAGGTGAGAAGATTAGAGCTAATTTTTG
R1-16798	95	AATTCAGCTCTTGTGCTTTTTCCACTGAGTAAAATATTTTTATGAAAATTGGTCTACTGCAGTGTAAATGTGTTATTTTGAGCTACACACATCT[A/G]CATAGACACTATGTGTTGTCTTTACATCAGGTGCCTCAAAGAGGACGTC
R1-16802	90	AATTCAAAAGTTATCGCTCTAGATCTCGATATTTTGCAGCTGAATAATTTGACCGTAGCTCAGACTGAACACAAACCAAATTTTAGAAG[G/T]GGTGCGATTCCAAATAAGAATGGATAAACAGACACATAATTGCCCTGAGGGAAT
R1-16904	91	AATTCCAAAGAAAGCAGAAGAGACCACTTTAGAGATCTGGGCTCACCCGAATTGTTCACGTACCAGAGTCACAGTAGGCTCAGTGCTCCT[G/A]TAGTACAGTAACACAACTTTTAGTGCCTGTTAGTGTTTATATTTGTTTTGTAT
R1-16916	8	AATTCTT[T/C]GCTTTGTCTTGTGATCACATTTGAATATAATGCACAAAAGCAAGTCTCAGATAGCTCAACCGCCTTAATTAAATTAGACTGCAGGAATCAAATCCCTGTTTCTGTGTCCACTCACAATAACTTCTTCACTATCTGG
R1-16953	7	AATTCA[A/G]TACAGAATTTTGTTAGTTTTTGTTTGTGAGAGAACTACACAGACATTCCATATTGTGTGTGTGTCTGAACAGAGGAGGTAGGGGTACAGGTTCAGTATACAATTTACTGAGTACACCTCTGTGCAATATTAAGAAAA
R1-16963	98	AATTCTTTGTCTACAAGGAGAATCAGTGTGGCTGGGTAGAAGAGAACTGGGGCAGAAAACAGCTTCATCTCTGTTTTGATACTGCTGTCTGTTCAGA[A/G]CCTCTCATCTCTTTGCTGTCAAGGTTGGTCTTGTAAACCAATATGA
R1-17001	10	AATTCCCAT[C/A]ATAATTAAAGTAAAATCTGTATTTCAAGAGATAAAGTTCCTCTGACCCTGATTCCAGTTTCGATTTGGTCTGTCTGTCTGTCTTTGGAACAGTAGCAGATATTAATCAAAGTGTCTTTGTTGCAGGGTGATGGG
R1-17035	32	AATTCGTTTAAAATTTGCACCAAATTTGGGT[G/A]GAAGCTTATGAGGGAACAACCAGATGATTTCTTCCTTTAAATGTTGACTGAATATAAAGTGTCAAAGACAGTTGTGGAGTTACACAAAAGAATGAAAACACACACAATTACT
R1-17101	75	AATTCAGGAGAGATGTTGCAGCACTGTCTCAGTGTTTGTTCAAAGTTTGTCTATGTAATATTTGGATCCCAAAA[C/G]TAAGGCCTGTGAAATAATGTGTTTATATGTTTTTGGCCACAATATTTTTTAATTTTTACACTCCTAAAA
R1-17140	37	AATTCCAGTCACTTTAAAAGTAGCCTCTAATGTTCT[T/C]GAAGGAACCCTTGAGAAAAAGAAATGTCAGGACTGACAACGTTTCTGTTTTCCAAAGGTCTCTGGTTGGCTTGGAAGACCAAGTGGCACACCAGTTGCCTCCTGTAG
R1-17168	92	AATTCATGTCCTAATGTTATCATACAAGTCCCCCAACTTAAACGACCATATAAGTTGCTCTTCCATATCCATCTGATACGATCCACAGGAG[A/G]ATGCCACTGGTAGGTGCACTGGACCTTTGAGATCACAGTAACAATCATAGGG
R1-17244	44	AATTCTCACTCTCACTGTTTAGCTATCTCTCTGCTGATCTGAC[C/T]GAAAAAAAATTACCTCTAGACTTTTGACAACAGTAATGGATTTTCAGTTTCACTTACCACTTTCTCCATCTCTTCTCGTTCCCACTGCGATGTCTCTCTC
R1-17329	97	AATTCAGTTTTATTTTTCTACAAAACACTTAACTTGTCTTTGCTGGTTTGTTGAATATATACACATAAATATATATATATGCTAATAAGTTCGTAG[G/T]CTGGCTCATTTGTTAGAATTTCTTGCTGAGGGTAAGGCCTGCTCGAG
R1-17368	106	AATTCAAAGCTCGGATCTCCAAGAAGTTGAATGTGGATTCTACCTGTTGTCAAAGATGCAGTCGACACATTAAAGATTTCAGCTGACATTGTGAAAGAAAAGCTC[C/T]GTATGGTACATTAGCTGGAGAGAGTGGTTAGAAGTACC
R1-17422	78	AATTCTGCCAATGCTGCCTGCATAAATCCTCACCCCTTCAGTTTTTTTCTTTTCTTTCTTTTCTAAGCACAAACCTG[C/T]GCAAGCTCCACATTTTCTGGTATAAGGCAACAACAATCCAGCTCTCAGCTTCACCTTGTGCCTACT
R1-17432	82	AATTCACCACCGATGGCATAGAGTCGGCCCTCGTGCCCCAGCAGGGTGAAGTCATATCTTGGTTGCTGGGGTCCAGGAAGA[A/G]CGGTCCAGACCCCTGAGTCAGGGTTGTAGCAAAAGCTGCTGTCTACTGTATCCTTACCATAA
R1-17438	127	AATTCTGCTGCATTAAATTATAAGGTGTTTCTATTTCTGTTCTACTGACTGTAAATTAGTAATTTGCCCTGAAATAACACTGAGCTCAGATCTTTCAGGGCTCCCTCAGCCTAAAATGTCTTCAAA[A/G]CCAGAAGTTATTTAGAA
R1-17520	14	AATTCTTTCAAGT[C/T]GCTCCAGATAAGATAACCTGCCTGCTTGGTAAGAGCTAAAAAGGCTAATGGCTCTCCCTGGTCACTGCACACTACCTGAGAGATATACAGAGGAATTTGGGTCTCTCTCTGATGTCTGGAAGTATAATCT
R1-17523	109	AATTCAAAACTGGTGCAGCTCTTCAGGAGCAGTAACTTAAAATTAGTTTGTACTAGGGCTGGGCGAAATGGTCAATATATTGCCACGATAAATATTTTCCTCTCAGTC[A/G]ATGTCAATAACAAAAAAGGTCAAGTCAGATGATTA
R1-17526	73	AATTCCATTGTACAAGCCTCTTAAATATTAATGTTAATTCACAGAGATGTAGAATTTAGTGCAGACAACCCC[C/T]AAAACAGAAGAGAAGAAAACTGATTGAATGATTTTGCCCATTATTGTCACAAGTGTTATCAACTCCTACCT
R1-17581	137	AATTCCTGCCAGCCGTGAGGCAGGGAAGGGAATAAAGCAAGGGAAGGACAGAGGTGTTTGATTTCAGCTTTGTTGAAACATTATTCAAGAAATGCTGAGAGTCAGGCATAAACATACTTCATATGCCATTCCTGTC[A/G]CAATTTA
R1-17654	13	AATTCATATTCC[T/A]GCAGCATTTTTCACTCTTCACTCTCCAAGTAGCCTTTTCACTTTTCTTTTTCACTTCTCACTCTCTCTTTCAAGTCCAACTAGCTGTTATTCTGTCTCTGTGATGGAGTGAGATGTTGCTGCTACATAGCA
R1-17777	133	AATTCAGTGGAGTTATTTCTAAAAGAGTGCAGCCTTACTTAACTGTATTCACAGCTCACTAATTAGAACAAGAGGTAGAAGATGTATTAGAGGCTATTCATAGTTTTCTCTTAATAATAGACTGCAGTGACG[C/T]AAGTTGAGGGA
R1-17912	46	AATTCAATAAAAATCAAACAGTAGAGGAATATAATGGAAGAAAAC[T/A]GTTTTTTAATCCAAGATATCTCAAACCAAAACTTTTGTTTGGGTGCAGATTGAGTATTGGCTGTAATAATTAATGACACTGATTTGAATGTGAATGGA
R1-17913	61	AATTCTGTTCAGCCGGGGTAGCAAGTCAAGCTTTCTGCTACTGTTTTTTTCCTGTAATTT[A/T]AAAAATGGCCTTAATATATCTGCCATTGCTCTGGAGCTGCTCTAGAGTACTTTGTCTATTTTACTCTGTGCCTGCCTTGTCAC
R1-18028	99	AATTCTACTTGATCAGCTTCATATTTGCAGATGAATCGTGTAAAAAGTGAATAAATGAGGCTGCAGCTTCGATCGTTGATGCTCAGCTTTCAGGTTAA[A/G]GCTTGTAACTGTTGCTTAATGCAAAAACTACAGTTTGTGTGCGAG
R1-18091	82	AATTCAGATTTTTCATTACAGCTTGTACCTTCTGTAGATATAATATATTTATTTGTTGTGGCCTCAATTCTGGCTACTGGC[T/C]ATCAGCCCATTGGACTTGAATAAAGAATAAGATGGAACCAGTGTCAACAGGAGCAGCTGACA
R1-18130	85	AATTCATCTTTTAAAAAAGGGACATCATCTGCCCTTGGTGTTACTACTGCAAGTCTGCAACCCCTAGACAACAATATCAGTTTA[C/A]TGGCAGAAAAAGTGAAATGAGCCATTTTTGCCAAATGATGCAACAATTTCACTGGTCAT
R1-18193	38	AATTCAGTGGTCAGACTCACAAGTTATTTCTGATCCC[T/A]GCAAGCTACTAGTGGCGTGATCTCTTCCAAAGCTAATCATTACATCTTGGTGGTCTCCTGGCTTTGACGCTGTCTCAGTCTTATCTCTTGGGGACTAAAGGTATCT
R1-18269	9	AATTCATA[A/C]ACTAACTATGACAAAATTAAAGATAAAATGATGAAGTGACATTTTATATTGAAAGGGTTAAAGGTCAACTCACAGTCTCTTCATAATGTTCGGTAAAAAACACTTTTCACACCATAACTCAGGAACAGAAGGCGA
R1-18284	45	AATTCATGAGATGCACTGACGTCCTAAAAAATGGCACATTGAAC[T/G]GATTGTTTTGTAACGTTTACATAACTGAAATCTCTCCACGTCAACAGTCTGTAGGTTTCTGATCGATGCTGATGGAAAACCTATTGATCGCTACACCAC
R1-18318	25	AATTCACATTTAAAGATCACTGTG[A/C]TCGTTGATTTCCCACTATTTCTCATAAGCTTATGCACAAAAAAATAACAGAAAGCAAGCTTTAGAGTTGTGTGTGTTTGTGTGTATGAGGTACAGAGCAGCAATGCCTGAGAGGTCACC
R1-18377	10	AATTCAGAT[A/G]GGAGCAAGATACCACAGTAGCACATCTGCATCTTAGATCTTTGGTTGTCTGTCACATTTGTCACAAGCAATATGAAATCTGTGACTTTATATTATGAAAAACTTGAGCAGATCTGGGGCAGGTCCTTCAACAGT
R1-18386	95	AATTCCTTACTGTGGGGAAAAGTAAGTCACGTTCTCATTTGAAAGGGAGAGAGAGCACCTTCATTTCACGAATAAATATGTCAGGAGCTGTGGC[A/G]CTGAGGCTGCGGTGAAGGTCGGATACAATGTCCTGATTCTGTTACTGGA
R1-18490	44	AATTCATTAGAGCTGCAACAAGCATTTGATAATATCAGAATGT[T/C]GAAAAAATTTTCTTCCAGACCCAAGGTGACGTCTTCAGATGTTCGTTTTGCCTGACTAACAATCCAAAACACAACGATAATCAGTTTAAAGTGATATAAA
R1-18506	15	AATTCTGGGAGAAC[C/T]GTGACCTTTGACCTCAGCAAACACACACACTCATACATTAACAGCCAGACCTGTGACATAACAATGCAAATAACCAGTGGTCACTGCTGTGTCTGTGAATATGAGGGAAAAAAGGGAACAAGAACAGTT
R1-18544	70	AATTCTAGAAAACATAATATATTGTCTCTTTAACTCTCATTTTCTCTCCATCTCATTGTGTGTGCAGAT[T/C]GCCAGACAACAGCAGCAGCTCCTGCAGCAGCAGCAAAAGATAAACATTCTCCAACAACAGATCCAGGTTAGTAG
R1-18588	11	AATTCAGTTA[C/T]AATGCAGTTCATTTCCATACTAGCTGAGGTCAAATGCACTCTGGAAAATTACTGATCTTCCATTGGAACAAGTTTAAAAGTCACTCCGGCCTCACTGCTCTTGGCTAACACAGTAAGATGAGTCAGAGTGTAA
R1-18612	137	AATTCATAGTTCCCGATACATCTAGTGAACCATTACACCTCCATTTGGCCTGATTACTGGAGCTATAAATAATACAGTACAGTATGTGCCTGTGTGTAGGACTTGTGTTACGTACTGTAGATGATTTCTTGCAGGT[G/A]CATTGGA
R1-18630	119	AATTCTTGTGGTTTGTTTGACTATCTATTGAATCAGGACAGGTGCTGAGGGGTCTGGAGAGTGTTGTACTCTGGGGTAAAATATGTCACTGATCCAGGATTCCTGATGAGTTTGTGTC[T/C]CTCTGCCACCCACACTGACTCCAAA
R1-18651	107	AATTCCTGCATAGGGCACTATAGAATCTTATGTTTCTTTTTAACGTCCAACTTGTTATTGTCATCTCAGACAATAAACTTTTAATGGATCAGGATTGATGGACTGT[A/G]ATAACACCAGGGACAATGATGAATATAATTCTGGGAC
R1-18679	96	AATTCATGGTTCCATCAATTACAGCAAATCGTCCAGGTCCTGAAGCAGCGAAGCAGACCCAGATCATCACACTACCAACAAAATGTTTGACTGTC[A/G]GTCTGATGATCTTTTTCTGAAATGCTGTGTTAGTTTTATGTCAGATGT
R1-18714	35	AATTCCTAACCTGAGCACAGGAGTGTTTGAGTGA[G/A]CGAAGAGTAAAGTTGATGATTTACCTTGACGGGCAGGGTCTTCCTGTCTCGGATCACTCTGCCCAGCTCAATCACAGACTGCATCTGAGAAACAGCGCTCTCAATGCGC
R1-18715	66	AATTCACCCACTTGTCATTCATTCTTTTTGTTTCATCTCTTTCAGGGTCACAGAAGGTCGGAGCC[C/T]AGATGTCTGGGTGGAAAATCCTATACAGGTCATTCGTCAACACAGATGCGGTGCAATCAAACACACAGTCATACAACA
R1-18730	33	AATTCATTTAGGACTATGAGGACTATGAGCTG[C/T]AATATCTCAATATAATAATTTTGTCGCAGCACAGCCATAAAAAGAGCCATCTGATGACAACAGTAACTTGTCACCCAACCCTAACCAGCTGTATGAAGTGGATGTCTGTAG
R1-18743	77	AATTCCCAGAAGCCATCAGAGGGACACGTGTTTTGGCGTGGGCTGGGAAATGGAGAGGCCTGACGGGGTAAAGTGG[T/A]GCTTATCCTGCCACCCCTGGGGCAGGAATATGGCTCAAAACCAAAGTTAAGGCCTGTCTAATTAGTC
R1-18845	6	AATTC[T/C]TTCGTCACAGAGGACAAAATGTTTAATGTGCTATGAAATTCAATGTAACAGCAAAGTGGGTGGTGTGTTTGCTGAAGTAATGCTGGGTCCTTCACTGCTGACATTCAGCTGTACTGTAGGGCATCCACTGACTAAAAC
R1-18869	101	AATTCCATGAGGTTAGTGTATTTGACTAATGTTGCATTAATGATGTAAAGGACAGATGGTTGATCAGATTCCTCCAGGGTTTAAGGCTAGAGAGTGTCCA[C/T]ACTTTCTGTCCTCTGCTATATATTTGGCCAAATTTGCCATTAA
R1-18896	26	AATTCGATAAAAGAGACAAATATCT[G/C]CTGAGAATATTAAGAAAAAGCTCAGTTTATCCAAAAGTGACTGGAAGCTGGAAGAGGAGGCCCAACAAATTTCAAAAAACGAGAGAAATGATGCAGGAAATGCCAAGTATGAGCCCAG
R1-18909	131	AATTCTGAGCCACGCATTCGTAGTCGCCTTCATCAGACGAGCCGTCAGATTTGGTCTTCTGGAAGTGACCGATCAGGAGGGAGCCATTGATGAAGGTGGTGTGATGCTGGTCCTGAGTTAAAAGTAGGCC[G/A]TTGTGCCTCCACT
R1-18925	84	AATTCATCACCATCAGCAAGAAGCTGCTCTTTATCCTCCAGCTAATAACAAGAGGGATGCTACAGAAAGAGTGGAGTCTGGAG[A/G]GCAGACTGCTCAGGCCTTCAGCTCACACACAGCTTGTTTACAGCACATCCATACAGAGAG
R1-18949	16	AATTCATCTAATGAG[G/A]ATCATTTGCTCATCACCACTGTTCTCCTCCTGTACCCACTTCTGTCACTCGTGACGAAAGCTAAGGCTCAACATTTCAGCGATTCCTTGATGTTAAGCGAAGCAGAAAGTGGAGAGCACACGGGAGGT
R1-18968	67	AATTCAAATGAGCTGTCCTCCATTTTAATCACAATGTAGTAGTCAATTGATTATTTCCAACAGGAA[G/A]CTCAGAGGTCCCAGGCAGTTTCAGAACAGCATTACTGTAGCTATTGAGTGTTTGGTGAAGGACACCTGAGCAAAGAG
R1-18972	100	AATTCACAGTGTGATACATCTGCACTGTGTCCAGGGCCTTGGGGAAAAAAATCTAAAATTAAAACTGAAGAGGTTTAAAGGCCTCTGATAACCAGAGTC[C/T]ACTTCACTAATTTACCCTGCCTCTTTTTTTGACTGACACATCAG
R1-19028	24	AATTCTGTTCAGGTGCAACTCAA[A/G]TCGCACAAAGACAGGTTCAAGACTCTTAAATCACAGATTAGTGAGGTGCACATTTCTCTAGAACTGCAAGTGGGAATGTCTGGAGTGACATCTAGAAGGAGACGTGGTGTCACCAACACT
R1-19056	24	AATTCATTTTTATTACATAAATT[A/G]AAGAGTATTTCACATAAGCTAAAACAGAGAGCCTGTCACAGAGCTGTGTGGCCTCCCGCATCCACAACTGTGACAGTTTGTACAGGTACAGAATCAATACAAAAACTCACTGAAATATGA
R1-19061	52	AATTCTGTGTCTGTTTAATGTAGTTATGGTGCTGTATTTTTGGATATATTG[G/T]TAAAAGGCTGAAATGACTCGGTCCAGTTTGGATCCCTTTGTCTCACAGGCACACATACATATGCATAGTTTTACTCCAGTGGAACATAAAAC
R1-19072	113	AATTCTATGTGTACAGCTGTTAATGTTAAAGCTCCCCCTCTGCTGCTTGCACTTCAAGTATAAAAGCTATAATCCTCAATGAGATTCCCAACCCAAGACCTTTACTTTAACC[C/G]TAAGTGCATCCAGCAAGCTGACACAATCCTC
R1-19101	30	AATTCTCTCTGACGTTTAAGAATATTACT[T/C]TTCTCTCTCATCCAAAGCTGTACTAATAAATGACTTAATATCAGATTATCACATTGATTTATTTTGTCTTACTGAAATCTGGCTGTATCAGGATGAGTACGTCAGCCTAAACAA
R1-19142	131	AATTCATATCACTTCCATTTGAGTCCAATGGTGTCCACTTTTTAAGGTTAAAAAAATGTTTCAAGACATCTGTAGTACTGTATCACTGAATTTCAGTGCCCAGTTGGGTGCCAGGACAGTAGACTCTTCC[T/C]GTGTTCATAGAAG
R1-19146	109	AATTCTAAATGCTCCTGCTAAGTAAAACAACAAAGTGAAACCTCCTGGACCAGTCGCAGTAAACAGGCTGGGAAAATGTGTCTTACTAAAACAGTCCACAGAAGGCTG[T/C]CTTTGGCAGCGTTGGTCATATTTAGGCTTATTATC
R1-19292	125	AATTCTTCTTGACACTTGGAGCACTTTTTCTTTAAGATCCCGTTTTCCACTTTGACAGTTACTTTTGCCGGCACTACAGAAACAAATGTTACAAATAACAAGGTATTAAAACACAAGAGGACCT[C/A]GGATTAGGTTTAGGGTTTG
R1-19337	26	AATTCCAGGTTGTCAGTCAAACACA[A/T]TGAGGTCAGTGACCCAAGTATTGCTACTGAGTCTGCATTCATCACAACTGTGACTAACGTATGTTGGCAAGATGTTCAACAATGTGGCTTTGCTCCAACCACAATGTTTCACCACTGC
R1-19367	116	AATTCTGAATGCTGTCTCTGTCCTCTGCTTTAAGGGTCTTACTGGTGATCACAAACCCCAGGTGACCAGCCTCCAGAACCCTCAACGTTGGTGCACCCTTGTTCACCACAATCTG[T/C]GGTACACCATTATCCACCGGGAGGACAG
R1-19368	25	AATTCACTGTGAGAAAAGCTCAGA[A/G]GCTTGGCTTATATTTTGGCTGTTTTTAATCTCTAAGTATGACTAAACCTCACAGATTTTGTTTGTGCATTTGTCATATTTTTTCTTTCTTGAAGCACACCAAGGACCAACTCCCACTCA
R1-19371	76	AATTCAAGGATTTATTTACAAAGGAACCTCCTGACACACAACATTTCAGCACTTATACCATAGTCTTTGGATAAC[A/C]GTGGATATCTGTCTCCCTACTGCAGTTTTCGCTGCGTCATTACTGATATGCCTGTCTGATAGTTATGT
R1-19436	107	AATTCAAGGCTCATTGTCTCATTTAACTTCAGTTTTATTGATATTAATATTAATCTTGTTCTACACTCTTAGTTTTCAGTCGTATTCAGTTTAGTCTGTCTGAAAC[G/A]TCCTGCTCCGATCTACTGTGAAAAAAATCTAAATTTA
R1-19458	142	AATTCCCCTCTGTTTGTGAAGAGTTGCGCCTGTGTGTGATTTGCATAGTTGACGCCCCTAAAATGATCATATAAGGCAATTAGAAAATATTTATAATACAGCTGTCTGCACTGTGAAAATGATTCACAAGAGAAAATGATT[C/T]AA
R1-19473	62	AATTCACATATTTGTGTTGACTTCAAAACCAGCTGCTGTGTTGATGACCGGGCGTGACCCT[C/T]CTGTCTCTCTCTCCTGGTTTTCTTATCTCCCCCTCTCCTCTCATAGGGCAACAGGATGGATGAGCAGAGGTGCACCTTTCCT
R1-19572	80	AATTCATTTCACCTTGGTAACAGGGACTCAGTATGCAATCATTGCACCTGGTCAAAGGTAATTACTGATGTGTATAAAT[C/A]GGAATAAAAAGAAAACTACATTTTTCCAACTTTATGGGCAACAGTGTATTTCAGCTTCTCCCTA
R1-19655	39	AATTCATAACATTTTCAATCAGATTGTGCAGGTACATC[A/G]ATGACTTCTGCCCTGTGCGTGGGCTGACAGGCTTATCGCGGCTCATCAGGGACACAAACTTACCCAGTCCTCAGTTCAGACCTTATTTTATAAAACAATGACACA
R1-19679	56	AATTCACACCTCCACAAAACTGACCAGTCACAACGTGAAGTGGATGTGGTTGTCT[G/A]TTTCAGCAAGTTGCTAATGTGTCTAATTTGGTCATCGGGTAGAGGGGTTCCAGATGATTCCATAAGCATTCCGCTCAAAGCAAACTGA
R1-19704	130	AATTCTTGGTTGACTCAAGGGGTTGTGGGAAAGGCGGGCGTTACACAAAATGAAAGAAATATTTTGCTCTTTACTTGAAAGCCTGCGTGGAAAAATCTAGTCCTGATGTGCTACAACAGCAGGGAAACA[T/C]TGAAGAGAAGAAGA
R1-19708	71	AATTCCCTGTATAGTGAGTAGGGGGTAGGGAATGAGTGAGTGATTTCAGAGACAGCCCAGGCTTCACATA[C/T]AGGGTCTGTGGGTGGGTTCAGGTGCTCAGTTAAGCTCAGGTAAAGATCGTGGTCTGGTTTAACACAGAAAGAG
R1-19724	121	AATTCAGACACTCAAGTAAATTGGTGGAGGGTAGATATAATGCACTGTGTAGTAAAAAGGCAATGATTTTGGACACAACCTGAGAAACCGATTACCAAATGCAAAAGGAGATCAACAAAG[T/C]GCAAGTGAGGGTGCTGAGAAATA
R1-19733	41	AATTCATCAGGAGGGGCTGTGTCAGCAGTTACCTTCCAAT[C/G]TGAGCACTTTGCACTCTGGAAAAAATGGGAATCATTAATTTCTCACCCCAAGTTGAGATTTTATCAGACTCTTGTAGAAACCATATTAAAGCCTTTGAACCTG
R1-19757	9	AATTCATC[G/A]AGTCGCCAGTATTTCTGGAGAATGTTTTAAGTGATTTACACTCTCATTAACTGTCATAAATTAGAGTCACTGGTAGTTTCTTATGCTCTAGCCCTGCACAACAATAGTCTCAGTGTTGGTTTCAGTATTGAATGA
R1-19789	95	AATTCTAAAGAAAAGCAGCTACTGAATCTGTCCGCTGAGTGTGATCTGTTGAGGTGGTGATCTGTATAATCGACCAGATAAACTTACAGATGTT[A/G]AAGCGATCTAAATAATTAAGTTCAGTCTTAATTTCAGTTTTCAATACCA
R1-19790	40	AATTCCCATTTTACTGATCTCAGGATTATGCTTCTACCT[G/A]TTGCTAGCACTACAGATCTGTCCTGTCCTTTCTTTGGGCTGAGAAGGTCAGATATCCAGAAGGAGAGTTCCCCGTACATAATCAGGTTGTCTCCTGGCCACGTC
R1-19792	83	AATTCAGTGATTATTGTGCCTGTTTTGTAACCTCTTACAGAGACAAAGAGCTCTGTAACTGCTTCAGTTCCTTCATTCAATT[C/A]AATTCAATTCAATTTTATTTATATAGCGCCATATCACAACAACAGTCATCTCAAGGCACTT
R1-19804	58	AATTCTGAGTAGTTTTACCTCCTCAGACCTCTAAGGACTCACTCTCAGTATAAACTG[C/T]GCACACATTGTTTAATATTGAGGGGTTATAAGGCAAAAAGGTTGGGGATCATCATCTTGGATGATGTACAAGCCACTGTTGAATCC
R1-19875	106	AATTCAGATGCAAGATTCTTTCATTCAAAACACTAGTGGTCTCTTGGGGCCTGTGATCCTTTACAGCGATGTTTTTAAATTGTACAGGCGGCCTGAATGCAGATA[C/A]AATGGAAAAACCTTATTAACAAATGAATAATGCAGCAT
R1-19877	60	AATTCTAGACAGGGGAGACAATACTGTGAACATACTTAAGATATCAACAAATAAAACTC[T/A]GACTTCTCCTCATATGACCCATAAGATGGAGAATCCAGTGCTGAATATAAAGGCATTCACTTTGAAATAAAATATTTCTGTCAC
R1-19886	141	AATTCAAAACATAAAGTTGCAGGTAAACAGTCACAGTCACACGCTGAAAAGATCAAGAATCCCACGACAGCAGGGACCATTCTGGATATCAGAGTCCTGTCAGAAACCACTGGCACTAAGGTTGTCATCCTAACAGAGGG[T/C]AGC
R1-19897	128	AATTCACAACCAGCAGAAATTTGACGATTAATAACTGTAGCGCTTTGGCCACAAGGGGGCACAACATCTGACATTAGTATTTCCTGATCTGGTTTTTAAAATAACAGCTTGGACTGAAAGAATCCGG[T/C]GTTGAAGCAAACAGCA
R1-19959	77	AATTCTGACAGCGCTGCTGAGCTGCAGCAAGGTACCAGTGGAAAGTTGAGACATCCAGGGCTTAAAGTGTTGATTG[C/T]AGAAATGAGGAAGTGCTGAGTCATTGAGAGGACTGAATAAGTAGAAAAGAACCCATATATGGTTCTT
R1-19968	11	AATTCAAATA[T/C]GAGAGCTTTAAAACTCAATTTAATCAGTGTTCTGTAAGTCATTATTGCTGCTGTAAAAATCTGGAGTTCTTACATCTCTTGTCAAACATATTGCCAATCTCTTCAGTTAGTGATCTAATTAGTTCGTTTTCTT
R1-19980	75	AATTCTCATATGTGAGATTCATTCATTTACAGTTTTGAATTAACTTTTCCCTGATGTGTCGTCAGCTGCTGCTG[C/A]TGATGCATCTCTGAACATTGTGTATATGTGTTTAAACTCTCTGCACTGCATACTTGGCAGGTTAACTGG
R1-20038	70	AATTCACATTTGCTTTCAGTTATGGGCATTAGCATCCCTCTTATGGGAAAAACCGAAGGCATTTTTTTT[T/C]CCCTGTAACTGAGCTGTGAGGCAATACATCAAGCTCCCTCATCCTGCTGCCCCACATTAAGAATGCCAATTAGT
R1-20054	11	AATTCAACAT[C/T]CACCCTGACAAATGGAGGACAATTAAGTCTATTTTCTAGCCCGAGAATGATCTAATAACTATTTTAGTCTGTATTTAATTAGAAGAAAGAGTGTTTAATCAGAGGAAACCTGACAGGAATAAAGAGACAGACA
R1-20093	26	AATTCACTGTCATTTCTCTGCATTT[T/C]TTATGTAGAAGCGAACAGTGATCTGTGATCCAGTCATCTGTCCGGTGTTGACCTGCTCCAGAACCATCCAGCCTGAGGACAAGTGCTGCCCCATCTGTGATGGTGAGATAATCAGAGA
R1-20096	60	AATTCATCCTGGACCCCAAAGAACTGGACGACGTTTATGACGGGGTGAGTGACGCTGTC[A/G]ATAGACCGGTCGATGAGGAGAGAGTATTTTTATTTAAAGGATGTTGATGTTTGTATTTGGGTTTGTGGTGCTCTGCTGCCCCCT
R1-20183	54	AATTCAGTACGTCATAGGTGAGAAAATATCAGTCTTAGAGCAGAGCTATGTAA[C/T]ATTTGACACATCAGCCACCTACTGTTTGGAACATTTTATATTGACTGCAAGCCAAAGTTATATCCCCTTGTTACGCAAAGGATTTTTCTC
R1-20204	13	AATTCAACTACT[A/T]GCTCCCAAGCTGCAGCCTCGGCCCCAGTTCCAGACACATCCTCCGAATCAGAAGCAGCAACAGAGTCAGCTAAGCCTCAAGTTAAAACGCTGGCACCCTCACCTGTACCCTCAGTTTCAGATCCCATAACC
R1-20225	43	AATTCAGCTTCTGAATGACTTAATGCTCTGCAGTCAAAGCAC[T/C]GGTAGCTGCAGTAATGCTTCGTTACAAGCAAAAACTGTACTGTGTTAGATTAAACACAGTGGGTCTGTCCAAACAGACAGTTTGGAAATGCTAATTAGATG
R1-20248	133	AATTCCTACAAAATTTGCGGAAAAGACTGCGAATATTTATAACCTATGTAAATATTGCCTCCTCCATCTTGCTTCGCCTGCCGCACCTCAAAGACAGGCCTCGTAAACACAAACGGCACAGACACTATATCA[C/T]CTAACACTGCG
R1-20266	32	AATTCTCTTTTGTAATTTTTTTTGTTTCATT[T/C]TTTAACTTCACCTACAACATAGATCACCAAGGAGGAGGAGCCTCAGCCGCAGTCGCAGCAGGTAAGCTTGGAGTGACAGTTTTTACTGATACTGTTTGTTTGTTGTTGATAA
R1-20294	76	AATTCAAACTCAGTTCGACTTTAATGTTATCTGTGTTTCATCAAAGGCTGCAGGCTTCCTTCTGTTAGTGTGCCA[T/C]AACTCTTTGTGCCAAGTATGAACTGCAGCAACATTTCCACTCATAGAAAAAACTTCCTGCCGGTGTAA
R1-20296	72	AATTCATAATTGCTGATGTCGGTGTTTGATGACAAACTTCCTTTTATATTGGAGTGGGTCAGACAAAAAAA[C/T]ACATCTGAAGATGTTAACTCGAGCTCTGGTGACTTATTTTATAGACAAAATTATTAATCAATTAATCAAGGA
R1-20304	112	AATTCTGTCAAAAGTTTCAGCCTTTCATTGATAATAGATAACTGTGTTTTTTTGACCCAGTTTCTTCTGGTTTTGGGAAACTGATGTCCTGTAACAAAAATACTTGTGAGA[C/G]TGTGACACAGGGACACAAACAAAGAAGAGAGT
R1-20308	98	AATTCAAATACCCACTGTAACAGTGGGAGAACACGCCACAATAAAACAGTCCTCAAGATTTTCTCCTCAAGGATCTGCTCTTGTTGACTCCACTGAA[C/T]CACAGTGGTGAAGCCGTTATCCAGGGGATTCCCTGACATCTCAGTA
R1-20334	21	AATTCCAGAGTTTGTTGCCC[T/C]GTAATAACTGAGACCTCCTCATAGATTCTGTTTGTTAGTGTTTGGAATGATTCCAAGAATAAGACAATGCCATAGTGTTATGAATAGTGTATGACTGAGATCACTGAGTGTGTCCTGTGTGGA
R1-20343	124	AATTCAGATAAAACGAAGGAGTTTCCAGAGAAGATTTAAGTATTTTTATAATCCTGAGTTCTTCCTCTCAGGCTGCAGGTATAACCTCTCAACCAATCAGAGCGCCTCTCAGCAACGAGGCTG[C/T]TCACAGAGCTTTTCAAACAA
R1-20377	121	AATTCCATGTGAACCAGACCGCTCTGGGGTTTACCACTGCTGTGAGACTGGAGCAGCCTCTTGTTGAAGTGGACAGGTGTGTAACCTAAGTAGCCACAGACTTTAAACAGCTGACTGCTC[T/G]CAGGAAAGAAAATTTGGAAGGAA
R1-20394	107	AATTCTTACTAGTAATGTTATAGCCTCTGACTAAAGTAACTGTAACTCATTGTAACAGACATATTGAACTGTTGTACTGTAAGCCTGCCATTACTCTAACACCGAC[A/C]CCCCCTCCTCCCTCCCTATAACCATCTCTTTGCTCCA
R1-20408	79	AATTCCAAAGAATCTGAAGAAAGCAGGATATTTTGCTACAACAGGGCCTCACAGTTCATTATATCAGTGGTGACTTAA[C/G]AATGAGAAGTCTGCAAACTGCATTTTTCCCCCCCAAGAGCACACTGGAGAGACTATTGCACAGGG
R1-20466	113	AATTCAAGAGGAACGAGAGAATGTTCGGCTTTTTTGCTTAAACAAATTAATCACTCACCAAAATTGTTTTAGATTAATTCTCTACTGATTAATCGCCTTGACTCTACAGTTC[T/C]ATCTTACCCCCTCTCCCACAACTGTCCCTGG
R1-20469	64	AATTCTTTATCTTTCTGATGCGCTCTCTTCCATCAGACCGGTATATTTCAGTGTATGTGGTCT[G/T]TTTTCCCTGTAGGTCTTCTGCAGATCTCTCCAGTGGAGAGAGGAGTGGTGACTCTGCTGGGAGTTCGCAGTGGACTTTTC
R1-20473	59	AATTCACCGATAAAGTCGTGGCTGTAACAACAAACACACAGACTCACATTTCTACTCA[A/T]CTGAAAAAACCTGTGTGCTGTGGTAAAACAGCAGCAGATAAAGGCTAAGAGCCCATAATGACGGTGAAAGGGCCTGCTGGAGACT
R1-20500	39	AATTCCAGCACCAACTATTTTTCTAAACCAAGTGCATC[T/C]AGACATATTATTTGAGTCCCCTCTCATCTTCCATTAAAGCTATTTTACAGAGATGCTGAAAAGTAGAAGTGGAAAATTTATCGATAAGCAAAGAAACTCATAAAT
R1-20509	92	AATTCAACTGTGGGCTATGTTGATGTCTTGAAACGCAACTGTCAACAGTAAGCTAGGAAGAAATTTGGGGATTTAAGGGTGCTAATTGGTG[C/T]TGAAACATTAAACCAGCTGTTTGAAGGGGGTACTCTAGGAATTAGGTATTGC
R1-20538	28	AATTCTTCCTCCTCCTTCACTCCCTCT[C/G]TTCCTCGCTTGTATTTCCTAATTTGATATCTTGTTTGCACTTCCTTTTCTCTTTCTCTTCTCGGCTCTGTCGCTTCTTTCCTATCTCTCTGGCTTTTTCCCTTTTACACATTAATG
R1-20578	79	AATTCCTTCTTTAGTTCAGTTGATGAGAATATAGTTGGGAACACCTGTGCAGAGGGCATCTTCCTTTTGGCAAGAACG[G/A]CCGGGTTTATAGGTGTGTTGGCAAACTGCCGATGTAATGATGTTACGGCAACATTGTAAGCAGCA
R1-20610	140	AATTCAAAGGGGCTGGCACAGTAGATGGCAGGAACAGAAGTGTTGGTCTTCTCCATCCAGTCTACCAGCCATTTGATTTTACAGTCACAGCGGAAGGAGTTCCCCCGCAGGTCTCTGAGAAACAGATAGAGAAAAGAGA[A/G]TTTA
R1-20635	36	AATTCCAGCATATCTGAGTAACGTGAATGTGAGTC[G/C]ATCTCTACGTCCTCACATAGCCCCGTCCAGGAGGGAGCTCGCTGTGAGAGCCACAAGGACTAAGGAGAAAACCAGTTTAGAGGAGGACAAGGACTAAGGTTATAAGAT
R1-20660	137	AATTCCAGACAGAGAGAGAAGAACTGGAGTTCAAAATTGATGAGCTGCAGATGACCAGGGAAAGTGCCCCCAGTGAGCCTGTAGTGACTCTTGATCCTGACCAACAAGAGGTCCAAGGAGAATCCAAGGAGCCAGC[T/A]GTGAATA
R1-20671	140	AATTCTGTGTGTGGTGTTGGGGTGGGACACATAGGACCAAAGGGCTTTGGACACACACATATACACACACATACAGAAACACATAGAGACATACTGCACTTGTGGAGACAGTCTTGCACTTACTCTGCCTTTAACATAA[A/C]ACTG
R1-20677	16	AATTCAAACTTCAGA[G/C]AACAAGGTTAATATTGAAGATGAACATCTGCCATCTGACCGAGTCATTTACTCAAGAAGTGTCAGTGAAGTATTGCAGTTGGTGAATTTTTATGTTGGACATTTGTGTCTTTGTTTACGCCAATACAC
R1-20684	92	AATTCACTGTCTGCCTCTTCTGCACAAGCACAAGAAATATCTTAACGACAGTGTGGGTTGGTTTCATCGCCTTCAGAAACAGAAACAGTTG[C/T]TAAAACGATTTATATAAAGACACAGGATAACCAACAAACTAAAACACTGGCC
R1-20712	56	AATTCACAGTGCAAATTTAGCTGTTGTATTTACTGTGTTTGCAGCTAATGTTTCT[C/G]TCTTGATTTCACGCCTTTTGGTATTATTACAAATTTCCTCCTCCTCCTGAGTCTACTTCTCTGGCAGTTGTACACTTTATAAAGTTTA
R1-20749	67	AATTCTAAATATTATATTACTTTCAAAGATCAGGAGAAATAAAGGGAGCAAAAGGTTTTACAGTCA[T/C]CAAATCAAGACACTGATGGTGGATGCAGGTCTAAGTAAGCCACTGGCTGTCGGCAGCACAAGTCTCTCTGAAACATC
R1-20769	89	AATTCATATTTGAGAAGAAAGCTGAGTGTGTGTATGTGTGTGTGAGAGAGAGAGAGTGAGAGAGAGATTTGACCTGCAAGCAATCTCT[G/C]GAGAGCCGTTCACTTGCAGAGTCTAATCAGACTCTGGCTGATGCTTGTTCTGGGG
R1-20807	46	AATTCTGTCCATACTGCATAATTGCTCACTTTGCAATTTCTGACC[A/G]ATGCTAATGTTAAGTAGCAAGTCCAACCTTCAAGCACATCTGTCCATTGACAGACCCACACCTTTGCCTTTTCATTAACTGAAAACACTCTTTCCCTG
R1-20821	129	AATTCTACTAAATCTGCCGTACAAATAAAACCACTGTTTTACCTGATATATTACTTAAACGCATATTACAACACTTAACACAACACATCTATGTGAGATCCAAAAACTTGTGTTAGTGCCACCCAAAG[T/C]TCTATGTAATGCTAC
R1-20832	61	AATTCTTAACCAACAAATTATTTTTGCATAATCGAAATATGCAGAATTGAAGCAGGCTCT[G/C]GCTGTAGATTCAGACTCAACTATAGCAACTACGAATGCCAAAGGAATGCTTATAGCTGCACTTGTGCCAGTGAATTTAAACAT
R1-20846	8	AATTCTT[A/C]ATTTCTTTAATTAATTTACTATGAAGGTAAAGGATGAGTAGATTTAGTGACCCTAAGAGTCTTGTTCTCTGACAGTTCTCCCACAGCACACCAGCTCTGTGACCCCTCTCACCACTGTGGAACCTGCTAGGTCACC
R1-20948	140	AATTCACTAATCCAGTGCTGATGTAATCTTGTAAATTATATCAATTTCTTTGTGCCACCATAACAGAGGTTTGTAGCTCTTCTGCGAGGAGAGGATCTGCCTGATAGACATCAGTCTCTGCAGCATTTTTACAACTACT[G/T]TAGG
R1-20975	87	AATTCTGTCTTAATACGACGAGCAGCCTCACTCTCATTCTCACTTCTTGAGCCACACAAGGAGTCGATCTCATCGATGAAGATGAT[A/G]GAGGGTTTGTGCTCCCTTGCGAGGCTGAAAAGATTCTTCACCAACCTGAGAAGCAGA
R1-21010	114	AATTCTCAAAGCGATTATACAAAATTAATCTATGTGAAGCAGAATAATCCAGACTAGTATGGGAGACGGGACTCTGTTTTGTGTATATAAATGCGTATGTCCTTGTGGCTTTA[A/T]ACCCACATACCTCATCTATATACATTCCAT
R1-21026	138	AATTCCAAAAAGCACAGACTCTGTCATTCCAACTCTGCTCCCTGAACACCTGTTGTTGATCTGTGTAACTTTGGTTTTTCAGGTACAATCTCCCTCCAACTGAGTGATAGTCAGCAACTTAAACTGCTGGAATCAGA[C/T]CCAGAG
R1-21037	104	AATTCAGGCCCCTCCCCCTGCTGCGTCTCAGCAGCCTATGGGGGGGCTGGTGTGGGACTACCTGGGCACGTGAGTGGCTGGTGGCCCTGTCAGTCAGTTGAAC[T/C]GATGCACGACAAAACTCACTTTGCTTGTCAGAGGACAGGA
R1-21066	67	AATTCAGGATAACAGCCACAGACTGTATAATGTCTGAGTTTCCTTTGTTACTGGTGACCTTCCTGA[G/C]TCCCCAAACTAAAGTGATGCTGCAAAACAGCTCATTTTTCTCTGGAAAGGCAAAGAAATGCCATTGTAATTAACTGG
R1-21091	52	AATTCACTCCTTTTAATTTTCTACTGCAGTAGAACAATGCTATCAGTGCAG[C/T]CTGTTTTCATATTACACATCCTGTCTAAATTTTTTCCACAGTAATTTCTTCAAAGTTGGTAACTTCTGGAACTGAAAGTGCTGCATTGTCCA
R1-21114	101	AATTCCCTGGAAAATCAAAACAAGAGATAGTATAGAGAGAGTAGAAAACATAGCAGAAAGGAGGAAGAGAAATGTTCAAGGAAGACAGAAAAACAAAGAG[A/G]AAAAGAGAAAGATATGCATCGTGTAAAAACCATATCAAAACCA
R1-21212	25	AATTCGAGACCCCTTCACTCTCAC[C/T]AATTCTACACGGCGTGACCTGTACAGAGATGACAGAGGACGGCGTGTTGATAGAACTTATCATCACCGTCGCAGCCGGTCATCTCATTCCTCACAGTCAAGGCACCCTTCCCCACAACG
R1-21241	104	AATTCAGCTCTTTCAATCTGAGACTAATTCCGCAATAGTAACAGATTTAACCCCTTTTACTCAATTAATAGCCCCATTGTTGTTTCTCCTCGCCCCTTTGGCT[T/C]GGCTCCCACTGTTGTTGTCACTCTAGGTCCGCAGAATGGA
R1-21261	19	AATTCTATTCATTTCAGT[C/T]CACTGTGAAGATTAGGACTGCAACAATTACTTTCAGTATCAGTTAATCTGACCATTATTTTCTCAATTAATAGATTATTTTAGTTTGTGAAAAAGTAGTGCAAAAAGCTCATCTCAACTTCCTAG
R1-21392	24	AATTCTTTTTACAGGCATTTATC[A/G]CTGTGATTGGTGGTGACATTCAAGCTGAGAATTACACGTCGGTGTTGACGTCCTCTGCTGCAGCAAGAGGAAACCGAGATGATGTCCCACCTACAACAGCGGTGGCAGAAAATCCAGAGT
R1-21411	141	AATTCAGCTTGCCAATGTCAGCTTTTCAAAGATAAATTTAATTATCTGTTGTGTTTATGTTAATTCCCCAACGCATACTTTGCTCATAAACTTTATATACACTACAGACTTGCTTATCCAGCCACCACATCTTACATTCT[A/G]TGA
R1-21482	132	AATTCATGATGCAAAATGTAATAAGTGATCTTGTGAGAGGTGTCCTGTCAGTGTTTTTAGAGATGTCTCTATACTGGTGGTCTGTGGGGGAAAATGCTTTTTTGGCTGTTGCAGTACTTTGAGTAACCACT[G/A]GGACAAACTGGC
R1-21497	27	AATTCTCTGGCTCTTGTTCCCTTTCG[G/A]TGACAGATGCATTAATTACAAACAAGCCCATCACCACATCATTGCACATCTGCTGACCCACGACAAGAAGCTGGACGATGAGAGAAACAGGAAAGAGATAGAGGCGTATAAATAAAG
R1-21505	82	AATTCACCTGAAGTGATAAAATGTGAAAACTTTTCCAGGTGCCTTATTAAAACCCCAGGTCTTTCCCCTGATGTAAATACA[T/G]TGTTTCTCTTTTTAATAATATTGTGTCTTGTTAAGCTCGAAGAGGAGTGGACAATGAAAATT
R1-21565	78	AATTCCTGCCTTAGCTGATTAGCTGCAGATTAATAGAGAGCTGTATGGAGGTAGTACTGCTGTGACTGATGCTTACA[A/G]CTACGCTTTTATTATAGTGTGGTGAACACCGGCTTCCACTTCCCCCAGAATATACAGAGCGTTATC
R1-21572	103	AATTCAGAGCTGTACTAAACTCACAGTGACTAACAGATGACAATAATTCAGAGAAATGAGCCTTTGGTCTTTAGATAAAGACAGAGTTCACCTGTTATCACG[A/G]CACAAAGACAGAGATTCAATATTCACAGGATGGAACTGAAA
R1-21661	77	AATTCTTTTCACTGGGAGCATCAGGATTCTCTACTGAATGTGTCATTTGCATAGATATGACTGCACTGTTGCAGTT[T/C]CCCTCATTTTACTTTTTGCTCAAGAGATGGAGAAGTAAGTTAACATTGGAGTGTATGGGGCAGTTGA
R1-21685	23	AATTCAAATTTGTTTAAAGAAA[G/A]ATTGCTATTACAAGCTGAATTTAATAATTTATCAATCAAACAAACTGAAAGACTTCTATTGAAAACTAGGCAAACCTACTATGAACATAGCGATAAGGCTGGCAGACTGTTATCTCATCAA
R1-21750	63	AATTCTCCCTGCTGCATATCAGTTCTGCAGGCAAACTAATCCAAATTTAACTGAAAATAAAA[G/C]CAGAGCTTGTCTTGTGGATTACTCATTAATTTATAGGCTTTAAAAGATGACATTTTGTTTGCAGGTGAGACAGATCAGACA
R1-21777	35	AATTCTTTACTAATATATCTTTTTAAAAGTGTAC[C/T]TCCTAATCCCTGGCAGTCTAGTTTTCATTTTCTAATTCTAATCACATTTTAACCGATTCTCTGTACCTGTTTGTAATCTGCGATGATGCCTGATGACCTCTTGACTTCC
R1-21821	46	AATTCACCCCTTTCACCTCCATAAAACTTTGGTGTCAGCCTCTGA[T/C]GCGTATCTGCCTACAAAAAGCAATAAGTCAAATAAATCAAATTAAAATGCAGACTATCTCATTAAAAGCACTGGATGCTAATTTGAAGGGTAAGCGCA
R1-21856	135	AATTCACATATTACTTTTTAAAAGCAGGAAAAACTCATAAAAATGAAATGAAATGGCTGCAGATTTTATTTTACTTACATTTTGTATTTGCCGAACAGCAGCCTTCCTGTGTTTTTCCGAGATCCCTGCACTTT[G/T]TCATTGTGC
R1-21889	13	AATTCAGAGATA[C/T]GGCCAAATTGAGTCCAGTATTTGATATTCTCTCAGTGGTTTATACCTTCAGTATGGTCCACAGTGTCCTTTAAGTGCAGTTTAAAATGTGGACAAATGCTTCCAAGATCTCTAAAAACCCTCTTCTCCAGA
R1-21906	112	AATTCTATTTTTGCATTTTACAGCTCATTGACACTGCCTCTTAGATCTGTATACACAATCATATAGTGAAAGCCCACACTGGATAACACCCTATTTTTGTCTGTATGATTT[A/C]ATCCTTATCTGAACAAAGTGTCCAAGGACAAA
R1-21909	24	AATTCTAACATCACACTCCTTAA[C/G]TTTTTGTCTGACAAAATTCTCCAAGAAATGAACAAATTTTCCTCAGCATCTGTGATTGTTGGCGGTGACTTTAATGAGGCTCCAAACTTATGTACAGATAGAGGTAATCAAGATCATTTT
R1-21911	12	AATTCTTCAGC[C/T]AGTAAACACTAACATCAATAATGTCAATTTAATCAGATTTGAATGACAGTCTGTACTGCATTATGTTGAAAAGTGATTATTAACAATATCTGTCATTCAGAATTTATAGTCAACAGTATACAGGCTGTCTCT
R1-21912	131	AATTCAGTGATACCTTTGAGATGTACAGATGCCTGTTCAGATCTGTCTGTGTCATTGTGCAGTTATGTGTGTAGGCAATTGTAGTTTATCAGCACCAGCAGCATTTATCTCTTAACAATGATTTTATACA[T/C]TTTTATACAGTTG
R1-21921	76	AATTCTCCTCCAAAACTATCAAGCATTTCTGTAGCACCTGAACATCAGAACACAGACACAGGCACAAAAACACAC[G/A]GTTAGGAATTATTTATAGGTCATATTATGTTATGTTGAAAATAAAATTAAGTTTAAGTTAAGACTTAT
R1-21973	140	AATTCACTTTGTAATCAGATTACCCATCCGTCACTCTCAGCTGTGACTGTGGTCTGTCACAGTGTCTTTCTCCTTCAGTAATCCATCAGCAGGTTTACACAAACAGGTTCAACAACCAAAGACACAGAAAACAATCATC[A/G]GTCT
R1-22003	92	AATTCTTGACAACATTACATTTCCAGTTTAATTCTGGAGGGACATTTTACTGCCGCATTTGTTTGAATATGAATTACATAATATTATGCAA[T/C]AGGAAACGGGGAGGACTGTTGGGGATATTGGCATCACAGAGTGAAAACACAA
R1-22011	60	AATTCATCTATTCCCTGTTTTTAAACACAAGTAGCGAGAACTTGATAAAGAACATTTTT[C/T]GTCCTGGTATTGATGTCAAACAAAGAGAGGCTTTCTTTGGACACACAAGCTTGCAACAAAAATATGGGCTAGATTTAGTGTTTC
R1-22020	9	AATTCAAC[C/A]GTCGTGACTAATTAAAGTGGTTCTTTTCATTTGCCTGTGGGATGAATCGTCATCACCCTGATGGCATACACTTCTGTGAATGCACCTGAGCCCTGCTAGCAAATCAGGCAGTAATATAAACCTATAAACCACTGA
R1-22026	62	AATTCCAATAAGCCATCTATTGAAGTGCGCTCCGACAAACAATCTGAAGGACTCAGGAGCA[A/G]CGCTAGAAGACTAATGTCCGAAGCTCTGGAGGTGAAGGTGAGGAAGAGCGTATCAGTGAAGTGCTGTGTAATGGCTAAAGCA
R1-22027	137	AATTCTAGTGGCAGCGGTTATGTAATTTTAAAGGCAGCGTTCAGGGCTCTAAACCCTCTGCTTGTGCAATCTCAGTTTAAGGATTTCAACATTAAGGAGAGCAATGAGTTAACATATGACAACTTATCAACACTCC[G/A]GTTCCAA
R1-22030	82	AATTCAGATGTTGAAGGAAAATAAGACCTAAAGTGCAAAGTGCTACTGACCCCTAGAGGTTGCAATGTTCACTACAACCCA[C/T]AGAACAAACCTCTTGATCAGAAAAGGGTTAAGGGTGTGAAATTTGACCTGAGCCAGGTGCCA
R1-22038	45	AATTCCAGTGAACATACAGTGTCATCTGGGTAGTGAAGACTGAA[A/G]TTGTAGTAGTAGAAAAGACAGCAGCAAGCCCGGACAGAAAAGCTGACTGGACATTGTCCTGAATGACGCACCCCTCAGTGCTGATGATTCAGTGGTGAA
R1-22062	43	AATTCATCTGTAACAAGAAATTTGTGAATAGTCTTACAATTG[G/T]GCCCTTAAAGTCTAGAGTTTTGGGAGCTGTGGTCTTTATGCTTGACAGTTTATGAAGCAGATGCTGGATAATGATGCATAGACATTTCAAAGATAACATTT
R1-22075	32	AATTCTCCTGACGCAGCTGCGATCCAGCTAC[A/G]CCACAAAAACATAAAACTAAATGCCAGGCACACTCAGGATTTTATTTGTTGAATTGAGACACTCAGAGATACACAAACACACAGGGAGGGCATTTTGAAGTTCATCGTTAAC
R1-22127	10	AATTCATAC[A/G]AAAAGGAAGGAAACCAGCCCAGCTGATTGTGGAAAGGATCTGTGAGGGAGCATCAATTACACCACTGGCTGAGGGGAAAAATAGAGTTCAGATGTATTACAGGTAAAATGTTCAGAGTCTGTCTCTGCGTTGGA
R1-22220	12	AATTCCTCCCT[C/T]TTTTAGAGCAAGAAACGACTCTGTGGTCATTCAAATCAAACGTGCCAAACCAGCACGGACTGAACTACAAACACACACACAATCACACACATACACACAGTGTGTATTTCCCGTCTTTCAGCTTCATTTGAG
R1-22259	44	AATTCTACCAGACGGTGCATCTACTGATATTTCTGTCAAATTA[G/A]TTCTATTTTTGGCTCATTCTGCTGGAACACTGTCAGTTTCAGAAGTCAACCACTGCCAAACTGAAGGTTTAATGCATAGTTTATTTTTTGATTTTTTGCT
R1-22331	105	AATTCTTCTGTGAAGAGACAAATCACACTGAGCCCTGACAGTGGTTACTGGACTGTATGTTTGACACAGCAAGGTGAGTACTTTGCTCCCACTTACACATCAGT[T/C]GAAGCCTGAGAAGGTGGGTGTGTTTGTGAATTATAAGGA
R1-22339	21	AATTCTACTTAAGAGGGTAA[G/A]GTTTGAAATTTGCTAAATTTATACTAAAGTATCCAGGTTACTTTTCTGTAGGAAAGGTTTCACAACAGTATCTTTCAGTGCCAAGGGGAAAATACCAGTCAGCAGGCAGTGATTTCTAATCAC
R1-22418	46	AATTCAGGCAGCGACAAAGGGTTTTTGTTTCCTACTCTAAATCCT[A/T]TATGTACTGAAGCTAAAGCAGCAGCATCTCAGGCTCTGACTGACATCTTACATCATATTTATCCAGAAAATTAAGGACTCTGTCCGTTTTCTCCTGAA
R1-22419	94	AATTCTTGTGAAACCCACCATCATCAAAATTACAGCTGAGCACACTTTGGTAATCTGGCGACTAACAGCATCAAGCAAATTATCCTGGTGGAC[T/C]GTGTCTTTGAGCCAGGCTGGCGAATCACCTCCAGAAGCCTGTCACCACTT
R1-22431	52	AATTCTTATGAATTTCCAGTTGACGCAGATATTAGTAAGTTGTATAAAGAT[A/G]TTCCTAAGTGCATCAGTTTTGTACTTTCACAAACTTTTAAGTAATAACAACATAAGCTTTTTGTTGACCTCATATCTTTCCTTCTGATCCAG
R1-22478	11	AATTCACAAC[A/G]TTTCTTCTAGACTGGTGAGTAAACAGCTGTTAATGCTAACGTTCACTATGTAGTGATAGCAAAAAATTACATATAGCACTTTTAATGCCAAGAAACATTGTAAGGGAATTTCTGTTTGCCCATTATGATTAAA
R1-22497	53	AATTCTCTGTAAGGTCTGATTCACCTGACAGCAGAAAAAACACTTGTCACTG[T/A]TCTCAAAGGATACTCTTGGTTTAACTGTTTCACCACCAACAGTTATTTCATCCTGGCAAAGAGGAAGTCACTTTAATGTGTGTAGAATATG
R1-22510	122	AATTCTGGCTGTTTGTTTAACTTAATAGGTCTGCTTTGTTTTTAGGAAATGATAAAAGCTAATATTATCAATGCTCTCAGGAGCATATCATAGCTGAGGTTAGGTACTGATAGGAAATTAG[C/G]TCTTGCTGTAAGATCAACAGGT
R1-22647	35	AATTCAGCAACGTGAATTTGTCTTTGAATGAATA[A/G]TGGTGCTAAATAATCCTGATAACTGAACATCTATTCTTTACACTTAAATAAATGAAGTACTTTTATGTCCCATCTGAATATCGCAATAAAGCACCTGTTTGAAGCTCCA
R1-22697	33	AATTCATATCTTTTCTCATCATACATTTTAAA[T/C]TCTTGTTCCTATCTTATCCCCCTCTCTCAGATGTGCACACTCCTGCAGTACTTTTGCGACTGCGAGCTGCGACACAGAGTGGAAGCCATTGTGGCCTATTCAGACCAGTTT
R1-22764	84	AATTCTCAGGGGCTGCCAGCTGTTGGGGGATGCAGGGTTTTTATACACCGCCGTGCAGCTCAGGGTTTTAACAATAACTTCAC[T/C]GTGAAAAGAAAGTGTCCCCCAGGAAAACAGCTGATCAGAGCGTGCACATTAATACCTGTA
R1-22776	124	AATTCAGCTTTTTCACTTGGCTTGTTGCGGCACATACTGTATGTGTAGCCACTACATAGAGAGTTCTGTGATGTGTCTGTCCTCAAAGCAGTCCGAGCTGTCCAATCACAGAGGAGGTTGGAT[C/T]TCCTTGAATTGGACGACCCA
R1-22786	41	AATTCCATTTGAGGCTGCACACCTGGACACACTCACCTGT[A/T]GTTGGACACTTACCTGTTGCTCCATCTTTACCTGGTCAATGGCCTCTTATTCTCAGTTACACTCTGATACTCTCACCTGTGCAGCAGGATACTCACCTGTGGA
R1-22811	14	AATTCAGTTTGAA[T/C]GCACTCCAGCCAAATTTGCAATTTAAATCTGAATACGTTTGACAGCGCCAAGTCGGCTGAAGCTCACCATCTGATCGTGTTTGACTGGGCTTTAAACACTCCTCCCAGGTCGCTTATCGTAGTCAGAAAG
R1-22884	26	AATTCAGAGTTATTTTGATGTTAAG[A/C]CAAACACTTCGTCTGAAGTTGTGCCCACCCTGCGACCAGACAGAAAGCTGACACTGGACAAATTTGCAAAAACCGATGCAAACTTCTTCAATGTTCAGTCCCAACAACCATTAACAGT
R1-22885	141	AATTCCAGTTTGTTTCAATGGTTGAATTTAGAGCTACTGCCAATTCAATACCTACTCTTTCTTAGTTTAAAGTCTCTCTCCTGTAAATGCATTGTTGCTGGACCTGATCCTGATTGGCTCTCCATCCAGTCAACCCAGTT[T/A]ACT
R1-22910	67	AATTCGAGTTCTTAGTCCTTCCACAACATCATTCCTCTCCTCATTGTTACTGGGATATGGATACAA[A/G]TGACAGTGGTAGCTACGGAGGCAAAAAGGATGTTATCACTCAACTCACTACTACAACAGAAATGAGAAAAAAGAAAA
R1-22912	99	AATTCAACTTAACAGTAATTTTAGAGGATGTAGCCTGTGGTGCAGCTGAGCTGTACTGCATTATGCATAAAGTTGTTCCTACCCTCATTGATATAAAT[G/A]GGGTGAAGTTTTAATTTTAGCTGTGTGCAGCTAATAAAATGAACA
R1-22941	87	AATTCAGCTCACAGATACTGCTCTCATCAGTTCTCATTATCCTTATCATCACAGCAGAGGAACTAAATGTTTGTCCTTGGCCACGT[C/T]GCTCAGCAAAACCACTGCAATTTACAACCAACATTAAAGTGAAGCTAGAGGTTGCTG
R1-22951	90	AATTCAAAATCAAAAGGAGCTTCCACATATTTTTTGACCGCGGAGTGTGTGTTTCCTACCGATACAGCACCAGGACGTCCAGTGCGATC[T/C]TGTTATGTTTACAGCCAAGGTCAAGTCAAGTCAGTTTTATTTACATAGCGCCAA
R1-22968	69	AATTCAGTCAATTTACGAGGCCTCTCTTCTTGACACACACGAAACAGCCCAAATTGTAAATCCACAGT[C/G]ACAGATACTGTTGCCCTTGTATCAGGTCTACCACATTTAACAAACAAAAAAATGACAACATTGCTGAGTTGAACA
R1-23026	111	AATTCTTCTGACTTGTCTTTGTGTTTTTTTAAAAAGGGCTACTTAAATCATTTCTGAGATGCTGTTATGAGGCTCCGTAGCGAAGGTAAAGGCCTCCTGTGGATAAGGGG[C/A]GATAAAAGGCAAAAAACAAAAGACATCACTGCC
R1-23094	54	AATTCTTCCTCCACCACTGCTGAAATCACATTAACCTGTGATAAATGTTATTT[C/A]TTTCTGTCCAGCAGAGGTGGAAGAAATATTCAGATATTTAAGTAAATGTAGCAATAACACAATATAAAAGTAATCCATTGTGAAAGTCTC
R1-23162	79	AATTCAGCATAGAGGACTACACAATGAGCTCATTGTTAAAATGTTTAGACACATTTAGACTCTACTCGGGTTTTCTCT[G/A]TGCCGTTAATTACATCTTTGCCATCACACAATTAAAACCTGTCAGATCAACATCAGCTGGTGGAC
R1-23168	126	AATTCTATTTCGTAATAATGATTACCAAGGTTTCACCCTGATGACTTTGCCTTGTTTTGTTAATAAACTTTTCTGTGTGAATTTATGGCCCAACCTCAGCAAACAGTGAGCTGTGGACAAAGCTC[A/G]TCATCAGAGAGGGGATTG
R1-23224	109	AATTCATGAGGACCTGGAATCCAGTGTGCATAAGGACATAAGTGACACTGGTATTCATTCCATTAGATCTGTTGAAGCATCCCAGTGAAATACGATCAATTGTTGAGA[C/A]GAAAGAGTGAACAAGAGAAAGATTTAAATGAACTA
R1-23225	126	AATTCCTGTCTTTATCCTACTCATTTGCATAGTGTACCTCCAAGCAATGTAAATGTGGTGTATCCGCAGAGCTACGAGGAGGAGCGACGGCTTCGTGCTGAGCTGGAGTTGAGGAGCCAGAGACT[A/G]ACCCTAGAACTGGCTGAT
R1-23241	10	AATTCAAGG[G/A]TATTAGCTGAGGGTAAAGGTCTGGTTACACACAAATTGCGCTGTTGACCTGCCACTGCCCCGTGCTGGTGCACAAGAAACAGCCTGTTTGCTTATACGAGGTATAGCTATTAGACTAATGCTGTAATATAATTT
R1-23251	77	AATTCAAGAATGAAAAGATCACAGTGATAGATACATTAATGAAAAGTTCACCATTACTGTCAAAGGAAACCAATAT[C/T]GACTGTTGATGGGAAGCTTTAAACATTCAATGTACGTGAATCCAGACCTCCTTGAGGTTGACAACAT
R1-23265	29	AATTCTAAAACAAAATGAATACCTCACT[T/G]TAAGTACATTTCACTTCCTGTGCTGACATCACAGAAACAGGATGTGCTCTCCGTAACTGAGAGTGCAGCAGCCTCACTTAACGGATAAAGGAGTGTATGTGAAGGAGAATGTGAA
R1-23276	100	AATTCTACAGTAAAGCTATTTGTTTTGGGATTGTCACCATTGCTCTCACCTCTTTTAGTGAAATATCAACTCAGGCTTAGAGAGCAGTTTTTAACCTGC[G/A]TTTGAAAATCTGAAGATAAACCGGATGTGGTTAGGGCTCGATGA
R1-23292	46	AATTCTTGTACAAAATATACTACGGGTATAAATCCATATTTGCTG[C/A]TTATATCTCTGCCTGTTGTTCCCCTCCAGAGCAAGATTAAAGGTCATTGTCAGCTGATGAAAAACACTTTGAAAACTGGAAGTAGTTTAGGTTCTTAT
R1-23295	81	AATTCAATACTATATCAATAATCACCTAATAGAATCTGCATAGAGAAAAATTTGAAGAGATAGAAACTCATTCCGTAAAT[A/G]AAAATTAGGACACGTGAAGAATGCAACAAGAGTTGCAAGCCTGCAGCCACTTTAAAGTGCAAT
R1-23305	103	AATTCTTTTTAACAGATTTACCACATTATTTATCTTAACACTCATTAGTTAGATGATATCAGGTATAATCCAGACGGAAGGTAAAAAGATAAGAAAGTGATA[A/G]GATCCACAGGAAATCAGTTAGTGTCCCTCTAAAATTAAGGT
R1-23356	23	AATTCTGTTGCAAAACTACACT[G/T]AATAACATCCTATCAAAAAACAGAAGATGAAAGGTGATGAAAGGTGAGGAGAGGGGTTGACTGAAAAAAGACATACGGTGTGGACGTAGCAGACTCTCCCTCACTTTCCTCGGCAGCGCTG
R1-23362	19	AATTCTCTTCTAAACTGG[T/C]ATTTGTGATTATCCAGGAACAGAGTAATCAAAACTCAGACAATACCTGGAAGTCCTGAGGCTTATTGGCAAGGGCTCTATGTCTCTTACGGCTGAGACGGACCGGTTTGTGGCCGGGTTTCCCAG
R1-23376	61	AATTCTATACATATGTGTTGTGCAATAGTCTGAGATGTCAGTTAATCGTGTATATACACC[G/A]CAGTAGTGCAAAACAAGGTTAAACTTTTTGCCTCGTCATTTCTTTCTCTAAACACTGAAGCACAGACCCCTCTATCGTTAGAG
R1-23452	50	AATTCACTACCTGAAATTCAGAATAAGCAACTATGTTTCAATTTCTTAT[T/C]TTTTTGTTTTTTTAAATTATTTATCCTGCAGATGTTAATGGGAGGGCAAGATTAGCTGATTTTGGCATTAGTAGACGGTTGCTCAAAGGCCAGA
R1-23511	113	AATTCTTGTAGATGAGACCACTCAGCCCCTCCTCCTGTCCACCATCAGTATCTGTCCAGCAGAGAGTCTTAAATCAGCAGAATATAGGTATATAGGAATATAGAAGAATAGA[A/G]GAGATGATGATGCCATAAGACTTGTTAGCCA
R1-23549	57	AATTCAAAACGTGTGACAATGAAGGTGTCTCTTGACTGTTTAAAAGGAAATAACCC[C/T]AACAGACGCTCTGGAACTTTCACTGCGGCTAAAGCTAGCTTCCTCTGTGCTGCTAATGCCTAAATTGGATTAGTGTCGGCAATAGAG
R1-23557	31	AATTCAAGTTATGACCAAAAATATGTCACA[G/T]TGATCTTGACCTTTGACCTTTGACCACCAAACTGTTAATTTGAGTTATATGAGCTAATAACGTGTGGGAGCGAGATCATTAAGTCATAGCCACAATAAAATGATTATCAGTCA
R1-23570	85	AATTCAACACAATGTACACCTCATTTCTATCAGTGAAGACAGACTAAATATTGGTATTTTAATGTGAAATAACTCAACAGATCC[G/A]AAACAAAAGCCTCCAAAATGATCATAATGTTGTGACATTAAACAAAAACATAACATTAT
R1-23602	67	AATTCAAGTTTTTCTCTGTAAGTTTACTGTTTATTTATTATTTCCCTTCATTTAATTGCATTTTTT[T/A]AAATTTCATTTCAGTGAGTTTTACACTTGATGCTGTTGGTCTTTTGTGCGCTGTTTCCTTTAAGGATGCATTATTGA
R1-23620	93	AATTCTGAGGGTGAACAATTATGGCACAAAACAATTGTTTGAAAATTGGTCTAATAAAGGCAGAGTGTAACTGCGTACCGAGTAAAATAGAC[G/A]CTTGCTGTTGATGGTGCCTTGCCACTAAGAGTCAGCAGAGGTACACTATGA
R1-23638	64	AATTCTGACAAGCGGCCCAGCTCTTCAGAGACTCCTCCAGAAGTGTGGGAACAGATACCACGT[T/C]GTGAACAATCGGAGTAAAGGAGACGGGACACAGGTTAAAGAGCTGATAAGGAAGCTGGAGCAAATGGTGGAGGGGAAGAA
R1-23732	124	AATTCCTGTTTTTGTCAATGGAGTCTGGAGTAGTTATTGTTATTGTGTGACTTTAAGAGGTAGAAGTATTCAGATCCTTTACATAAAGTAAACACACAATAACACACACAAACTAATCGACAA[A/T]TCAAGGCAGTGGTAGATTAA
R1-23734	122	AATTCTCAAAGTTCTTGAACATTTTGGAAGTGTGGAGCTGTATTTATTTAGAATTTTAAGCAGGATATCAGCTGCATTTTGTGTCACTCCAGATTGCACTACCCACTGATGCAGTTCAGCA[G/A]GCAAGCCATCAAAGCTGGAATT
R1-23777	60	AATTCTGCTCCAGGACCACATTGGGACCAGATCTATAAAGGATGTGTATGCACAAAAAC[C/A]ACGCACAGACGAGCAGCAGGGATGTGCAGGATTCATCAATGTTTCTATCCTCACTGGTCGACAACACAAATCCTCGCCAGTTAA
R1-23820	131	AATTCATATGACACAATAATTAGGAAGAGGGTACACTGAATATTTGCAGATGCAATCTCAAGACTCCATTTTCCATTACCTGAAGCCTGATTAATTAATTTAAAGTACCACTGAAGCACAGGCCTTACTT[A/C]AACCATCTCCCTC
R1-23822	66	AATTCACCAGCTGATGCAAATAGAAGGATTTTGTATTTCTTTAACCTTCTCCATAATGACCTTAA[A/T]TTCTCTGTGCTGTGTTGTAACGCAGGCCCCAAGCCGAAGGTAAAGGAGGATGATTTCGAGGACCTGCTGTCAACTCAG
R1-23851	12	AATTCCGGAGG[G/T]TGGGCTCTGCAGCCTCTGGTGGGTGGAGATGGGCTTGTTGTTATTTCATTCCTCCAACGTGTTTTTCCTCTTTTTTCCTCATACCCGGGAATAACCCCTTGAGAAACATCCCACCAGGGTAGATGTGAGACA
R1-23899	47	AATTCTATTTCTGTGAGGAGAATGCCATCTACTGGGCCAGCAGCAC[T/C]ACTATGAACAGCAGGAAACTCCTGCTGGAATCTAGTCCCTGAATGCCTCATCAGAGGACAGTATCAGTGTGATGTTACTCAATAGTTTCTGAGTTAG
R1-23912	78	AATTCATTTGGATATTACTTGGCACTTATCCACCAAAACAGTGTTGCAAAATGGCCTCTAAACTCCCAGATCCCAAT[C/T]TTAATTCATTATTATTTGCAACATTATTTGTGTTTAAGTTCATTCTTGACAATGGGAACAGTAGTT
R1-23940	112	AATTCAGTGCTGTAAAGGAAAACAAGTTTAAAACAACACTGGTTTTATTAACCATTAGAATCAACGGCTATAAAAACAGATCCCAAATTGTAGTAGATTGTAGCATCATCC[T/A]TATAAGTGACTGAACTAAAATTTTAAACAGTT
R1-23945	21	AATTCTACTGGGAGCTGCTG[A/G]GATACCACTGCCTCCATCTGTTAGTTTGTCACTGTGTGGTACTTTTACTTCAGTAAAGGATCTGAGTACTTTTTCCACCACTGAAAGTCACAAGTTCTATAAGAGATTGAGGCCGCTGCAGAT
R1-23979	18	AATTCAACCCCCATATC[C/T]TCTGGGACCAACTTTATGGATTTTTTTAATACTCCACAGGACCACTGGGATTTGTCCCGGGAGTTCCTGTTGCTGGCAACCATACCACTGAGATCAGGATTTCTAGTTCAAACTTGGATTCTTACA
R1-24069	62	AATTCTTACGTCCTGTTCAAATTAAAGTGTCAAAAGGTTTTCATTTTCTCTCTCCATACTG[A/G]GTTTAGGTGGACAGCAGCAGAGAGTCCGCAGAGGCAGCGTGTGACATCCTCTCTCAGCTCGTGAATTGTTCTTTGAAAACAC
R1-24080	28	AATTCAATCAATTCATTCTTGACCTTG[G/A]AAACAGCAGTTTGACTCGACGTCCACCTTGTTCCAGAACGTTTACTTAAACGTTGATCTTTAAAGTTTATTGTTGATCTTAAAAATAGCAGGTTAACAAAATAATCTCAGGTTTTA
R1-24084	43	AATTCAGCAACTATGGCATAATATTTGCTTCTTCTCCTAACA[T/C]TGACAGCCAAGGCTCATAGGTATTATAGTATTTTGATGCATCCTCCATTTCAAAATGATAGCCAAAACCAGATTTCTCAGATATGAAGCTGAAATTGATTA
R1-24105	138	AATTCTAGAGGAGTGTGACAGTGCACCTTGTGGAAACCTTTGTTGCTGCTTTATATATTTCCAGCAGTCTTGGAACAAGGTCATCCATCCAGTCCATCCACAAAGACTGGAAGAAAGCAGCCAAAATATTGGACTGC[C/T]TTGTTA
R1-24108	16	AATTCAGTCAGAGTC[A/C]GAGTCAAACCCGAGGTAAAAGACTGAGCTGCTGACCCAAACTTTAACTCTGACTGCTGTACGTTTAATCCTGAGTATCTAACGTGTGATCCCAGGTTTTTTAAAGAGAAAATTCAGCAGGTGAAAACA
R1-24127	50	AATTCGGAACCTCTGGTGCCCCTGGAGAATCCGGTCAGCCTGGAACCCC[C/T]GGACGTCCGGGTGAGTAGTGAAGAAGTCCAGGTTGAAGGGATGATTTTTTTGTCAGTATTTAAAGGAACAGGTCAAGAGTTTGGGAAATACTCA
R1-24132	81	AATTCTAATATTGTTTCCTGAAAATCAAAAATCACTGTCATCCTGCCAAGATATTTTGCAAACCCAAGTTAATTTTGAGC[C/T]TCCTATTTTTTCCCTCCTCCTTCTCCTCCTCTTCTGAAGGATGAACTGTCTGGTGTCTGTTAA
R1-24208	61	AATTCTGAGTTATGTGGTAAATTGTGGTGGGCAGGGTCTGCTTTGATCACACTGATGTGT[G/A]ATTCATACAGCCTCTCAGGTCCTGCGCTGCCTGTTTTGTCACAGTATTGCGCTGTGATCTCCAACAGATGTTTTTACTTACAC
R1-24216	38	AATTCCCTTTTTGTTCTTTTTGTTTGTCTTTTTTTTT[T/A]ATTTACTATCAGCAATTACTGTTGGCTGTGTACTGTTGGACAACTGTCACTGGATTACTGTGATACTGAAGAAGACTTAAAAACCGGAAGATTCTTAGGCAAGTTC
R1-24272	33	AATTCAATTCTAACCTTTGTTGTTAATTATAT[T/G]ACTTAGTAACTAAACTGATATCAAGATGGGATATGTCACAGTCTGTCTGATACAGCCCAGCAAATAACAGTGATTGGCCGACTGATTGACTGATCAGATTGTACACTGGTC
R1-24432	61	AATTCAACCGAGCAGTGCTCCAATCACCAACTGGCTCCTGTAACCTGTTGCGACTGTGGA[C/T]TGTCTGCTGCAGACAGACCAGGAAACAAGAAAAGCTGCTTAATGTCCACAGTATGTGGAACATTTAATATATCACATTATCAC
R1-24443	63	AATTCAACCAAAATTGTGATTTCAATTTGGAAACATCTTATCATCTCATCTCAAATTTGATG[C/G]GCAAATGCATCATAGTTTATCCATCATTTTACAGCATTAACACTGACCATATCCAGTTTTCAACAAACTGCCAATATCATC
R1-24467	53	AATTCAATGGTCCACTGACGAACCGAGCCTCGTGTCAGATGGAAATTATATC[G/A]CCATAATGGAAAGTAAACCTCTCGCTGTGTGACAGTCTGGCGTGCTAAATTACACAGAGGAGATGGAGATGCATTTGTTTTGTTAGAATAT
R1-24499	35	AATTCAGATCCTTACATATATAAAGATACTGATA[C/A]ATTAATGTAATTAGTCCATTCTTGCTTTCAAAATCCAATGTGTCAAAATTCCAAATGTATTATCAGCAAAATGTGGTTAAAACTCAAATAATTTTTTTTTTTACTAACA
R1-24634	96	AATTCCCTGTTTCCACATACCTGGGTAAATACAAGTTTATGAGTTTCAAGACTGGCTTGTTTTCCTACTTGAGAGATTATTTCCTCACCAAGCAC[A/G]TTGTAAGCTGATTCACAGACCAAAGGTCCACAGCACACAGCTGACTCA
R1-24652	85	AATTCGAGATGGCTGCTACTCAGATCAATCAATAGCAGTGAACACTGCTAATTGGTTTTGTGTTTTGGTAACAGAATGACAAAT[A/T]AAATGTAATCAAAGTGTTTTTTGCACAATGAAATATGCTGAGGTGTTCTTCAGGTGGAG
R1-24801	47	AATTCAAATTTGTCCAGAAATGGCTCCCAGTGGAGTGTGTCCCATA[C/G]TTTGTCATTTCAAGGTGCATAATGTCTTTCAGAGTCCTGATAGTTGTGGGAAAAATGAGTATAGACTGTTTTCCTCAGAAGACATACAGTGGGCAGA
R1-24804	59	AATTCCAAAACTGGCTTGAGATCTTTGGAAGTCAGACAATAATTCCAGAGATAATCTC[G/A]AAGTTTGTTAAAACAGAGACTGTCTGGGATTCAGTGTGGTGTTCAATTGATTCTGCAGGAAAAGTCAGAGGTGTAGAATTAATTC
R1-24825	140	AATTCACACTGCCTGTCAAAAGTTTCTGAATACTGAATACTCAAAAATGAATTTCAAACAGTGTGCTCATTGTTAATACCACAAGTCAGAAAATACAAGAAAACAACATATGGATGCAGAAACAATTGTCTGTTTTATT[G/A]GAAA
R1-24840	131	AATTCATAATTGATGAAGTCACAGGCAAGATCTACGCCCAGCGGACTCTGGACCGCGAGGAGCGCGCCGTGTGGCGTTTTGTCGTCCTGGCCACAGACGAAGGTGGCGAAGGTCTGACTGGCTTCACTGA[C/T]GTGATCATCAATG
R1-24848	129	AATTCTTCTACCCTTTTGGACAACAGCTGCATCTTCAAACAGGTGCAAAATTGAAGCCCTGCTGTTACCTCACCTCAGTGTCCTAAGAACAACCCACTTGATTCTGACTTCTGTCTATCAAGCCTGTT[T/C]TCTGACATTACAGAT
R1-24849	85	AATTCCTCAGCACCAGAAGCCCCTCCCACCTGCTCAGACCCCAATCATCTTCTACTAGCAGATTTTTCCCTGTTAACGCCACGC[C/T]CTCGTCTTACTTTTTGGATTTCCTCCTCAGCTCATCCCAAGTGAAAAGCACCTCTCCGT
R1-24857	137	AATTCAGTGCATCTGTGCTTGAAATCTTGCAAGCAACACCATTAGCCTTTTGTTTTTTAATGTTCAAAACTATATTTAAATAATATTTGCTAAGTTAGCTTAGCTCAGAACCAGAACTCGGAGATAAAGACGTGGA[T/C]GATGACA
R1-24968	136	AATTCACATTCGGTGGTGTTAGAAGAATCATTTGTACTTTTGGACTTCCCCTATGATTTAACGGCAGCCCTTTCAGTCCAACAAGTCCTCCAATCCAAACAACCATATGGGTCGTATGTTCCTACCCCTTAGATA[C/T]GACCCACA
R1-25160	94	AATTCTGTTATTTCCTGTGGCTTGCACTAAGTCTGCTCTCTTTGTGCTGTATTACATTGACAGTAGAATAATAATGGTACTTGTAACAGTCCA[A/G]TCTCAGATGTCAAATGACACTGGTTTTAAAATGTCAAGCATTCACTTTTA
R1-25184	74	AATTCAACCATCATTCATTTTATCACTTACACCTGTGCTTTTCGAACGTTGACAAAATGTCCTTTGTGAAAAC[A/G]CACGCTTGCTCGAGGAAGGATGTGAGATCAACTGAGAACTTGTGAAACCGTGACAACATTAGTTAAAAGG
R1-25225	50	AATTCACTCTCTTCATCTGCAAGTTCAGCAGCTGTATCTACCTCTTCCT[C/T]CACTGCTTTCCCCTCTTCTTTTTCTGCATCTCCTCTCAGAGCGGGAGCTGCAGGCACAGCCCAGTCCACCCGGGGCAAGACAAAAACCAGAGGC
R1-25405	104	AATTCTCTATCATTTCAGAAAACAATCAGTCCTTTATTTCAAACAGAGGCATACAAAGGCAAAACTCTCATTTCTAGATGGCAACCAACCTGTGACTGCTTAG[G/C]TTATATACTTATATATACTATTTGAAGAGTATATTTTCAC
R1-25414	10	AATTCAGCT[A/G]TAATCATTTACATCAGTTACATCAGTTTCCAACTGGGATGTGTTTAAATGTCCTTAGTGTAGGAGACCTTTTGTTTTTGACTCACTTGCTTTGGACAGTTTGTTGTGTTGAGATTCATTTTGAAATGGTTTTGA
R1-25459	38	AATTCTCCACTGATCCGGAGAGAGCTGATCTGCAGGG[A/G]AAAAGCCATTGAAAAGGGCTAACTGTCCGACATCTGTTCTTTTGAGTGTGTTGGCTGGTGAATAGTGTCGCTGCAAGGCTTTATGTCGCTTCCTCCATCTGGAAAA
R1-25469	93	AATTCCACAGATTTACTGTTGGTTTTCCTTAAAGAGACAGATTTTAAAAGTTAAAATGGTCAGAGTTGAAGCAGCAGAGGCAGAGATGTGTT[G/A]AATTTCAGTCAACCTCCAAAAATGCTGCATCCTGCATTACCCATAATGCAA
R1-25472	52	AATTCACTTTGATCACTGGTGAGCTGAATTAGCTGATACAGAAAATTAATC[C/A]TCAAAAATAGATGTGATAATCATCTATTTTTAAAAAGGGGAAAACGACCTAGACCTAGCTCCTGTAGCACAAAGATTTGTAGCTTCTGTTTT
R1-25480	109	AATTCATCTGCCAAAGTGGACGGAATAGTCGCTTCTCCATTGCTGCATTTCTCCTGCAGGAATACAAATACACACAGGCAGAGTTGTTACGGTTTAAGTGGTTGATCG[A/G]ATCGAGGTAATAATTGCTTAGATGTGATGTGCCAA
R1-25494	16	AATTCTGCGTAGAAG[C/T]GACCTGTGTGTGAATGACAAAACCCAACGCATCGACCAAATCAAGTGACATTAAAGGTTCAGTGTGTGAAAGGGGCAGGTAATACAAATGGGTCTGAGAATGTTAGCAGGCAAAAAAAGAATGAAAGT
R1-25540	23	AATTCAGTTTTGTCATTGGTTG[A/G]GCTGTAAAAAGTTTTGTCTTGGTTGCTCTGTAAAATGTTTTGTGACATCCAGACATTAATATCTAAAATACATTTAAGGCGTGTGTGATCAGGAGACACAGCCACATAAAGTTGTGTGTCA
R1-25553	38	AATTCTCTTTTCGCTGTAATAACACAATGCAACCTCA[C/A]CTGGTAATCGAATATGTATATAAGTAAAAGTGATGTCCCACAGCTAGTGGAAAAGAGACTTTGGAGGATTAAACATTATTTGTTACAGTTTTATCTGTCATATGTA
R1-25575	101	AATTCAAATTAATGGTTTTGTTTTTGCAACTGACATCCACAAGCTTCCACATTTTCACTTTGACATTTATGTGTTATCAATATTTCTGCCTTGCAGAGAA[G/A]GTTATGAAACATTTCTTCAGCGGTGCATTAATGTCAGCTGCCA
R1-25602	97	AATTCTACAAAACTTGTAACTGAATATAATATTATGATATTAAATTCATTTGCTCTGAAACTGTATTCGATCCTCATATATTCAAGTCTCACAAAT[C/T]CAATTTAGTTCTTGCAACTCAGTATTAGTTTACAGAAACAGACGTCT
R1-25646	129	AATTCATATCTGCCACGGTCTCCTCACAGCTACCCCAAGTTATAAGCAAGCCCAAATGGAAACATCTCTGGTATTTGCGAACTAATAACAGAAACTTAAGGCAGAAGACATCGTACCATCAGACCCCA[G/A]GTTTTGGGCTCTCTT
R1-25712	9	AATTCACT[T/A]GTCCTGTGATTCACACCTGTGCGAACTGTGTCACATTTGCAAAATCCGAGCTTTGATTTGCAACAAGAGATGATTTCTTCCCCCTGTTAATTTCAACACAATTCACCAATCAAAACAAACACCACACTCGAGCCC
R1-25733	15	AATTCCCAGGGCGA[T/C]GTGCAACACTCTCTCTCCCTCTGTCCTCTAGATAATGGTGAGCCCACGACTGTTTGCACTTGATTGTGTGACCTTTCAGGCTGACACGAGGAAGATAAATCCAGCCCCGTGGACAGATAGAGCTGGTGA
R1-25753	20	AATTCACAGCTGTGGGAGG[C/T]TCCATATTGGGTGGAGGAAGCTGTTGTCACTTTGTTCTTCTTGACAGCAAATGTTGTTATGTGTTAGTGGTGTGAGTCTAGGGATGGTAGCATTGGTCTGACCACTTTGGTTTGGAATAATGGA
R1-25856	84	AATTCAATAAAATGCCAAAATGAACAACACTCTGTTCCAATGTTTTCAGACAAAGATCCAATTGGTCAGCTTGTTTTACACAG[G/C]TCTAACCAAGCACCAGCACCACATCAAAGTCAGATCACAAACATAACTGTTAACACAGAA
R1-26010	80	AATTCATTTGATCTCCATCATCATCACACCATCCACTTCTGAGCAAATTCCATCCAGTGATGGAGACCTTGAGATGCAG[C/T]TGAAAGCTCTGGAAAAATATATTGGTGTTTTGACTGGAAAAGATTAAATGAACTCAGTGACTTG
R1-26017	96	AATTCAGTGAATGTAGCTCACTATAGTGGCCAGTCTTCCCTGAAGAAGTAACACTACTTAGAGGGTTTGTATTGTAAAAACAACGATGGCTGAAG[C/G]TCTTGGCGAGCAACCATCACCACCACCACTCCCAGCAAGAAACCACAT
R1-26034	20	AATTCAGATAAACATCAAG[T/C]GAAACTGCATAATAAATACGGTACTTTCATTCAAACCGTTTTCATCTAATCCGGGGGGAGAGTGACACCTGCATCTACAAAAAGCACTGTGGGCATCAAAGCGAAGCCTGTTGTACTGTTGTGG
R1-26050	113	AATTCATTGGTTGCCTGTATGATATTAGTGTTGTAGCAAATGTAGCCCCTAGGCAGGCAGGGCAACTGGCACATTGCTACTCTTTATAGATGAGTGTGCCAGGAGGAAATGC[G/A]TTTGTAGCCTGGCCCCGCTGTGGACTCAGTG
R1-26056	94	AATTCAGTCAAAGTGTTTCTGAGCCACGTGTTAGCTGTTAATAAAGAGCCATTTCTCCTCAGCTACGAGCTACAGATATGTGTGATTCAGTCA[A/G]GGATCATTAGCAGATACTCACTGTAGCCCATCCCCTGGACAAAGTACTTG
R1-26123	6	AATTC[C/T]CTCTTCTTTTAGCTTCACCACCTCCTGAGGGAAATCTCTGGCTCTTTAGCTGCTAAATGCTGCTTCACCATTATAAAAACATTAATAATGGCTCCTTTAAATGCTGTAAAAAAGCTTAAACCAAACTAGAACATATTC
R1-26140	49	AATTCAAACAGAAACTACATTTAAGTTCTAAATAATTCCTGTTTGGCA[A/G]CAGTACAACTATGTAGTATGCACCAGTGAATCAGACAAAAGGCAAGTGTATCTCAGTCTCAGATGTGCAATTTCAAAAGAAACACTCAATCCACT
R1-26159	134	AATTCTGTTTGTAAAACAATCCCCGACCTTACTCTCTCTTCCTCCATCCTGCGCTCTCCCTCTCTCTCTCCCCTCATCATCACTCATTCACACTCTCTCTTTCTCGCTCTGCTTCTCTCCCCTCAGACTCCCC[G/A]ATCCAGCTCT
R1-26195	27	AATTCTGAAAGAGAGGAAATAAATGT[T/C]ACTGCTGTGCCACATACTGACAAGCTGAGCTTCACTGGAAATGGAAATACACAGTAGGAATGAAAACTTTCTAATTCAGCATTTATCTTGAAAGTCTTACTTTAAATTAGGACAGAG
R1-26251	111	AATTCATTTATATTTCTATTCAAACCACCTTCAGAACAGAAGACCAATTTTTATCAACAAAAAAATCCACCTTACATTGCAGCCTACACTGTTGACTGATCTCTGCAAAA[T/C]AGCTAAAAACCAAGATGCTAAAGGACATTATGG
R1-26265	55	AATTCATCTTTCAGACATAATTGAACTTGATAATGATTGATAATTTCTCTCTGT[C/T]TCTTTCAGTCAAGCTTTTTGAAGTGATTGAGACGGAGAGGACGCTCTACCTGGTGATGGAGTACGCCAGCGGAGGTGAGACGGAAATTA
R1-26295	138	AATTCAGATAATAGCTGTTTTCTTTGGTACTGATGAATTATGCAACAAATCCACTGTACCTTTTCACCACAGTGTGTGTGTGTTTTTGTGTGTGTATGTATAGCTGTCATTTAGCTTCCCTGCTGTCCAGCACTGCT[G/A]TTTAGT
R1-26421	95	AATTCCCACTTCACAAGGCATAAAGTGACTTCCTGTGACAGAGGTATTGCATAACATCGAGCCAGTGTCCAGACCACCTCTGAGCTGAGCTCTG[C/T]GTTTGTCTGTCTTCACTGGAAAGTTTAGTACAGCTTTCTTTTTACTCTG
R1-26429	99	AATTCTGTTGTTGAAAATGTCTTAAATGCACATCTGGAACAAATTGTTTCATAATTTGTACCCACGTTCTCACCAAAAACACTGCAGGCAATGGCCCA[G/A]AGGAAAATATCATACATTCATTCATTTTACTCTGATTTTGGGCAT
R1-26453	120	AATTCCATTGAAGTGCATTGGTTACAGTGAGGAAGCTGAGCGGTTCGATATCCCTGCTTTCCAGACGCCACTCTATCACACAGAGACGCTCCACCAGTCGCTGTGAAACTACACATCTG[C/A]CTCACTAAGGATAAGGTGGCCACA
R1-26486	7	AATTCA[A/G]TACCAGGATTACACTCCTGGATCAATAACTGCTTATTTCTGTTTTGTAGCTGCTGAAATCCAAAGGTGGTAGATCGGAGCGAGGGGCCGTGCAGCCAGGAAGCCAAACTGCCCGCAACCTTCCCAGACACGAGCAAA
R1-26494	125	AATTCCACTTTAAGATGCTACACATTAAGTTTGTAGTTTGCAAGTGTGTAATTTTAATCAATCGTATGGCAAGGATGATGAGAACACTTTTATGTTATATTAAATGGCAATTTATTAGACTGTG[C/T]AGGAAGTACTGTAGATTCA
R1-26499	138	AATTCTAAATCCAGTCTGCAGAGCCTTACAGCCTCTATGAACTATCTCAAACGACACCAACTTCAAGGGTTCAAAAGGATAAAACTCAATTAGGGCAGAAAAAGAACCCTTACATTATGATAAAGAAATACAATTAG[T/C]GAGTGC
R1-26520	88	AATTCCTTTCAGCTTGTGTGGTGACTTTACTTTGGGTAACATTATTTAGTCTCTGTTTCTGTCAACTCAAAAGTCATTATAAATACT[T/C]TCACTGTAAGTACATAGATAAAGGTACCTACTGTATTTGAGATGTTAATCAGTCAA
R1-26525	120	AATTCAAGTCAGGGACCATACCCTGTCAAATTCCTCTCTTAAGCTTCTTGAGTCTCAGTCTCAGTATTGAGGTGTAAAAACTGTTGTTAAACAGTCACAACACTGTGGTAGTCCAAGTC[C/T]ACACCAAATGTGCTGGTCCCCTTC
R1-26544	23	AATTCATACCGTGAATGGCAAA[T/C]GGCACTAATACGCCAAAAATGTACCTCAATGCAGCATTCGGAAATCCCACCGAACCTGGAGGTCACAGACGAAGTCCTGGAGCGCACTGCGGGGACAGACATTAATAATGTGTGAGTTTCC
R1-26753	118	AATTCAGCTGATATTAAAAGCAGTGATACTCACTCTATCAGCCAAAATAGAGGATAAATAATAGATAATGATTTGCAGTTTCAGCTGTGATATAAACCTGGTGCTGGGGTAAGAGAA[C/T]ACTTGACGAAAAGCAGTCAAAGAAAA
R1-26762	20	AATTCTCATTTAATTCTCT[T/C]GAAAGACATTCACAATGTGTAAATATGTTCAAGTGTTGACTTTACCATCTCCAGGGCTCCTCTGAGGACCCCACACAGCAGGTTGGAGTAGATCAGCGTGCTGTGGTTATCCGGCAGCTCCACA
R1-26771	105	AATTCAACAGCTTGTGTCTAATATCATTCAGTCACTGTGCAAACAGAACCTGTCATTGGAGTTTTTGTCTGATGCAAATATCCCTCCTGACTGTGATGAAAGAC[C/T]ACAGAAATATCCTTTTTATGTCATTAGAGGAGAGAACAC
R1-26781	48	AATTCACTATTTCTAATATTTAAATGTGGGATTGCAGTCTCTGTCCT[T/C]GCACTCGCTACAATAGGGATTTTGATCTTCTTCTGCATTTGACGATGCAAACTTCCACAAAATAAGGTGCTCAAATATGCACTTTGATATCGACTG
R1-26840	116	AATTCAGGCTCTTTCACACAGGCTTACAGGGCCGGCACACTGAGGCCCTCCGGGGAGCCCCCCATTGCCTTCCTGTGCAAAAAACGTAGCCTTTCACTCAGGATTAACGCACAAG[C/T]ACACAGGAGCGCAGATGCACACACACAT
R1-26845	110	AATTCGTGGACTTTTATTCGTGATGGACAGCGGAGTTGGTGATATCCACGGGAACTGTAAGTCTCACTGAATGTCAAAATATGAATGTTGGGTTCAGATTAAACTGAGT[A/T]ATTTCTCCGAGAAGCAGCAGCGCATTAATTGTTT
R1-26860	139	AATTCAGAGTCAGCTCTATTTGTGTCAGATTCCACCACTTGAACCAAAAGAAAATTGTGTGTATTCTCATTATCTTTTATTGATCCACTCAGTGTTTTCCCTGACTGCAGTGTGAAACTGATTTTATTCTGAAATTAT[A/G]TGTTA
R1-26881	140	AATTCTTGCCGCTGGTGTTTAACTGAAGGGAAATTGTACATTTTTTATTAACCTACATTTTAAAAATCTGACATCCTCCTGATTTTCCTGTGGAACAAATTACACCTTTTTGCTTGACAAAGACCTTCTAGGTCAAAAT[G/A]TTGC
R1-26896	140	AATTCTTCCCACTGGCCTGTGCATCATATTTTGGGTTTCTGATCCGAAACAACTTTAAACTTGGGACCTTAATTTCCTCGTTTTTCGAAGGCAAACTGTCACTGGGCTGTACAGCTAAACTGTCAGTCTCTGTGGGTGA[C/T]GGAC
R1-26897	94	AATTCAAATTACAGTCTTTAACTATTTTGTTTTTACCCTCTACCAGACCTTCATCTTTATGACGGTGGTGTACTTTGGGCCTCTGACCTGCTC[C/T]ATCGTCACCACCACAAGGAAATTCTTCACAATCCTTGGCTCTGTTATTCT
R1-26936	44	AATTCACTCTTTGTGCTGTAAGTCTTATTCATTGAGTGAGGAC[A/G]GACAAAAAGTAAATTTGAGATAAAATGGAGTGGATGTGAGTGCTCTCTGAATGTACTGAATGGTCCTGGCAGGTGCAATGTGGTTTATGTGTAGGATTCT
R1-26946	41	AATTCATCTAGCTGGAGGCTTATATATCTTGGCAGGGAAA[T/C]GTAATGCTTTTCACTGCTCCAATTCTCTTCATACTACTGTAGCTGACTGCCAGTCTAACTTCCCGTCGCAGTGACTGATCGTCTGCTTATGTTTGTGTGACTG
R1-26950	20	AATTCACCCTTAGCGTGCT[T/C]AGTACAACTCAGCAAACTGCGCCACAGGGAAGCACTCTCAGCTCAAGTACCATCATACCTATAATCACTCAAAAGAATGTGTCATTACGATTCATTTACTATTGCTGGAATGCTAGATTCTCCA
R1-26959	57	AATTCTGAGTGTGTAAATGTTTCCACTATACAGTTCTTTCAGACACTCAAATAAAA[T/C]AGAGGTGGGTAAATAGAGTGCACGATACAGTAAGTAGGCAGTGATTTTGGACACAGCCTTGGTTTTAGTTGAACATTCTGTTGCTAG
R1-26983	39	AATTCACCACTGAATATTTCTTGCAGAATAAAAACTGC[A/C]GCAGGAATCTGACAAATGATGAACAGAGTGTTTTAAATCAGTACAAACAAAATTCACAAGTTCACTTCTATAGTTCAATCCATCCAATCATCCATTTTCTGCCAC
R1-26985	36	AATTCTGCAAAACAACAACAACATAGGATTTGCAA[C/T]TAATTGGCTAAATCATTAGTTCAGTCTTTCAAGTGCATATAAATAAACTGACAAAAACAAACACCAGCCAGCTGAATCCCTTTTCCCGGTATCACTTGTGTTTTACAG
R1-27011	56	AATTCCCAGCTTTATTAAAAGGAAAAATGGCTAAGATGTTGATTAATTACAAAGT[T/A]ACACAGCAGTGGGGTCATTAAGGGTTAACGCCCTTTTGAAAGCTATGCAAATTGGTGCTAGTCTCAGTGGAAAGGGCCTGGTTTCACA
R1-27019	110	AATTCCTCAGAACCCCAACTCCCTCCAGAACCACCAGTGTGTAATTCAGCTTTTTATTACACCAACAAGACTAAAACTTATCTTTTCATAGCAGTAGCAAGGTCAATTC[T/C]TGTCTCAAGATTTTATGCTGTCTGTGCTGAAAGT
R1-27021	22	AATTCTCCTGGGTTTGTATTG[G/A]ATCCTTTGACTGAGTTTCCCACAGGGCTAGAGCTTCTTTGAACAATACTCTCTCTTGTCTGTTCTCAGGAAGGGAGATAGGTGTTGCAAGAGTTTCAGCTGAGCTGGTCACGCCCCTTTAAC
R1-27025	68	AATTCACTGTGACACCAAACTCAGTCAGGTTTTATTTTCTGAGGAGAGGTTTCACTGAAACTAAAGA[C/A]ATAAAACGCAGAGGTTTTTAGGTGGAGTTCTGTTCAGGTGGAGACTGAACTGTTCCTCTAATCCCCTGTTCTGCAG
R1-27032	69	AATTCAGTTATCCTACAAGCCGCAGGTCAGTCAAAAATGTTCAGGGAGACCAGTTGGTCATACTGTAA[A/G]CTGAGGTTGCATTCATTTTCTTCATACCCTGCAGAATATCTGTGAAAGTGGTGTGCATTGTAAAAGTGCCACTTG
R1-27035	129	AATTCTTTAAGAGGCCAAAGCATTTCAAAGAGTTCATCACATTTGTTTTTAATATTATCTAAAGAAATACATTTTCACCTTTCACTACATTGTAGCCCTTTTAGTTCATCTATGGGAGAATTTAATTT[T/G]ACATTTTGTCAGATA
R1-27061	50	AATTCTCCCAGGAGACCAAAGTCTCCACAGTGCGTTGAATCCTGTGCCG[C/T]TCTGAGTTGAGCTCAGACGGATGCAACTCCTGAGCTACGGCCTCCAGTTGGTCCCCTGCTTCCTGACACTGTGTCTTCACCAAAGGAAGTTCGA
R1-27062	12	AATTCATACAA[T/A]GACTGATGTGTTGACTGTTGTGTGCTTCAGTATACAGATAGCCCTGGCAAAAACACACAGTGTTGTCCAGTAAGTTTATGTTGGCTCCATTTTTGCAGCAGCACAGGCCAATGACATCTGGCAACCTGCTGT
R1-27068	16	AATTCCACACCATTT[A/T]CCTTTCACTTTATCTCATTTATTTCCCTGAACAAATAAACATTTTAATCAGCTTTCAAAGTTTATGCCAAATCTGCCAAAAGTCACGATGAGTATTTGTTGACTGATGCTTTGTGGTTTGTAGGAGAC
R1-27226	72	AATTCAAAAATTGGAGCAGCAAGAGTAGGAGCCACCTGGACTCTAAGTCACGACTATGTATCTGTGGAGGA[C/T]AACCACAAGTCAACTCACCAGCCCTGCTCACTCTTAAACTTGTAGACCGACCCCAAGATGTGACAGAGAGCA
R1-27235	25	AATTCATTAGAGAAAACACAAGAC[T/C]GGAGAGTAGGACACAGAATAAGGAAAGAGCCCCACAAGCTCCACAGTGAAATGAGACATTCATATGTTAATATGGTCTTTGCAATGAAAGGGCTCCATCTCAAGAACTATGGCAACGTG
R1-27256	29	AATTCAATTTAAATTCATACTTTTTTTT[A/T]AAATTTAGGTAATTTTCCTACAGCCTGCAACAGAGCAAACGAGCAAAACACCTGCATATTTGGTATGAGAAAAATTTGTCACCGCAGCCTATTGTGCAATTGTCTTTGTAAGAGT
R1-27270	56	AATTCTGGAATTGTAAAAAATCACTGGGGTGGTTTTAAACCAGTCTATGTTTTAA[G/A]TGGGTTCCAAAACTTTCTAAAGGGTCTCAGTACAATTTTGCTGTGTGTTGCAGTTCTACCAGGATGCAAAGGACTGGTGGCTGTTTGG
R1-27332	104	AATTCATACACTCCTTTAGCCACACATTTCACAATGGTCTAATGTTTAGCTGTGAAAGCTTAGAGCATTAATTATAACAAACAGCCTCAGTGGTGCAATATGT[A/G]AAGAGGATACAAACGCCAGCAGCTAATTTTGCACAAGATG
R1-27353	100	AATTCTATTCTGGATTTGACTGGGAGCCAGTGTAGAGAGGCTAACACGGGAGAAGTGGTCTCCCTGTTCCTCCAGAAGTTCTGTCGTCTCTGATTCTAA[C/T]CCACCTGGAGGATCAGTCTTGGTCCACAGTCAGAGAGAAGGATA
R1-27367	67	AATTCCTCTACTCACAGCAAGGACTCTGTGTGTGGTGTTGAGGTGGTCTCTCCAGGCGACACAGAG[C/T]ACATAGGGCAGGTAGAGGCTAAAGTATATGAGCCCCCCACAGGCAGCGGCAAGGTTAGCTTTGGAAAAGAAGGTGCT
R1-27389	86	AATTCTGTTTCACAAAGATAGCTAATCACTCGAGGATAAACTTTTTATCTTCAACATTTTGGCGCATTCAGGTTCATTTAATATG[A/C]TAATTATGATTTAAGGCCAAGTCAAAAAGAAGAGAAGATTCAGAGAGAGAAAAAGAGA
R1-27397	53	AATTCACGTTTAACTCCATCTTTAACTTGATTGTGCAGATTATGCAAGTTCA[G/C]TGAAGTGCCGTCTGGATGGGACTGTACATTTCGGCTCCAGAGAGTGTAGCAGCTCACAAAAACCCTCGTTCTCTGCAACACTTGAAGGCCT
R1-27419	111	AATTCCCCAATCTTTGTCACCCTGGTCAAGAACCTCTTGTAGATCTCCAAGGCCTCCTTACAGTCACTCTTCTTCATCTTAAAGTATTTCTCTGTGTAAGGAACACAAGA[T/C]GTTTGCAGGGTCAGATTCACTGTGATCTTTAAG
R1-27470	110	AATTCAAAGCAGCTGTTAGCTATTTTTAAGGCCGGGGGCGTTCACAGACTCTGTGAGGTCAAGGGTGAAGGTGAAAAAGGCGCACCTATGTCATTGGTGCTCCACCTGG[C/A]CAGAGTGCATACCCCAAACCGTAATTACTGTATG
R1-27473	112	AATTCACCAGAACACCAAACTGATTGATAAAAATGCATCAGGTTTTATCTTCTGAGGTGAGTTTTCACCAATAAGCAAGAAACAATCAAAAACAGCAGATATTTAAGGGGA[A/G]TTTTGTACTGGAGCTACCTTTTGGAATCAGAC
R1-27490	71	AATTCATCAGACAGAGAAACCCGCCTTGTAGGTTTGCGAAAAGATCCCAGACGATAATTGGACTTAAGGA[A/C]GTAGGAGATGTGTACAGCATCATCTGTCTGGCCTTCAGTCCCACATCTTTATTTCACAGTGACCTGAAGGGAG
R1-27494	27	AATTCAAATGGTAACACAGCTCTGAA[T/A]ATGGATGAGAGAGAGGTGTTAAGAGTTACCTTTGATGCGTTTGTACCTCTTATACCAGCGTCCAAACTCTTGGCATTTTGAGGTGGAAACATTGGCGTAGTAGGAACTGTTGACTAT
R1-27543	71	AATTCCAGTGTCAAGCAGAATGAAAATCTCAGAGGTACAAGAACGTGTAAACAAAAGCAGCATTTTATAG[C/T]ATACAGCTATAGCAATGGGATGAATGATTCGTGGTTGCAAATGTCAAGCCTTTGTCGTTCCTATGTAAACCAA
R1-27577	16	AATTCAAAAAAAGAC[A/G]ACTGATACTGCTTTAATGTCTGTACACTAAATATGAGGCAACATCCTGCAGCTGGTTAGCTTATCTTAGCATAAGGAAATAGAAGAAAAAAGCTAGGCTGGCTCTGTTAAATCCGCCAATCACCACCT
R1-27588	15	AATTCAATGCCGCT[A/G]GGTAAATTTGACCAGCATTTAAAAAAAAGGACCAATGCTGGATGACATAATCTCTGTCTAAATCAATTTCTGTGTGAGAGCACTCGACTCAGCTCAATATGTAGCTGCAGGGCTTCCGTTAAGTGGCCA
R1-27656	24	AATTCAGAATGACCTGCTTGAGG[A/G]TAAAGTCAACCCAGGTCTGAGTCTGACATTTCTGAATGGTGGCTGAACGCTCTCACCGTGTGTTAGTGCACTTCCCCCGTACTGCGACATATACAGTAAGGGCATAACCTACATTCAAGC
R1-27663	10	AATTCATAT[C/T]TTTGTTTGCCTATAGCTGAATAATTAAGATGACTTAACTTTTTACCCCCAAGCTTTGGCGTCTATTGACTTCCTCTACTTCTGAACTAGATTGTTTTTGTGATTAGTCACTTTGTTTAATCTGGTAATGATGGC
R1-27669	62	AATTCCTCAGATTGCTTGTTTGTCTTGTCAGCCATCAGCAATCCAGTTGTTCAGCTACAGT[A/G]ACATAAAACAGCGAGAAGCAGCAAATTTTTCCATTAGACAAGCAGGAATTAGAGAATGTTTTGCATTTTTACTTAAAAAATG
R1-27671	13	AATTCCAAGGGC[T/C]AAGGTTCAAACCCATATTGTGTGCGAGACAGCAGAGAAAACCACTGAACCACTGCACTTCCCCCATAAACAAATTATATACAAATACAACAACGTCATTATCCTGTCTGTGACTTTACTTCTGTAGGAAAA
R1-27703	18	AATTCAGACCCACTGTG[C/T]GATCAATAGCACTGGAGAAAGTGCAGGCGATGCTCTCAACACCATATTCCTCTCGCTCTTCTCTCTCACAGGAAAACCCTCACGAATGCATCACAGAGAGCAGATGCTGTTGTTTATTTGGCAGAA
R1-27719	80	AATTCAAACAGAATCTGTCCATCAATGTAAGGTGATGGATAGGGCGGTGAGTCTGCTTTAATTGTAATTGTACTGAATA[C/A]TGAGCTGTGGACCATCACCAGCTCCAAAAATTGCAATTATGTTTTAGCTCTGATGCTAAGCAAA
R1-27801	17	AATTCTATTTAACAAG[T/G]ATTTCTTGTTAGAATTACATCATTTCCATCATTTTATTCTTTTTCATCAAGCGAATCGAATACAGCAGTTATGCTTGTAAGAAGAACAAAGAGAAGAGACAGTTTCTTTTAAATTCCAGGTCTCTCC
R1-27894	139	AATTCTGTTAGTTTGGAATTTGTAAGTACAGCCAGATATAAAAGCATTTTTGAATCTTTTGGTTTCTACATTTCATAGTTTTAAATATCTTGTGAGATGGAAGCAGCTGCAGTTCAGTGGGTGGGAGAGTCCCTGGAC[A/G]TTGGA
R1-27913	33	AATTCATGAAACTGATGAATTTTGCTTGCCAT[T/C]AGTAAGTCATCACATCTCATCTCTCTGACAGCACCTCTTTGTTGGTACCCTGTGGCATATTGTAACAGGATCTCTATCTATCTATCCTTCCAGTCAGGTGGGCTTCTCAAA
R1-27983	117	AATTCTCTCTGTAAATGGCTTATTTTGTACAAATGTGCAAAAAATGAATTGAAGTTCCAAATCTTCAGGCAGGTTAATTTGCCAGCCATACACAATCAATAGCTCAACACATACAC[A/G]CACACTACTCAAAGGCCACACTTTAAC
R1-28010	95	AATTCCAACACCCCCTTGGCTCACCTTTTTTATTCAACCCTAATTTCACCAACGCACGCACCTGCATACATCACAGGGGTTGTTTTTCAAACTG[C/T]TAAGTGGGGATATGGGCTAATCTTTCTGGACGTTAGGATTGTTTTCCTT
R1-28017	16	AATTCTGAATGGAAC[T/C]GGTTCAAGAACCAGAGCTAATTTGGTGGAAAAGAGTTGTGAGAGTGAAAATTCTTTTTTCAGTTCACTTTGGTTTTTCAGTTTTTGTGGGTTTCAGCTGATTCTCAGGTATTAAATAACTTATGCAGT
R1-28035	68	AATTCTGGTCCCAACCTGTCACATTAGGTTATAACCAACTGCCTCAGTCCCAGACTGTGCTGCAGAA[C/T]CATTTTAGACCTTGCAGGACTTGCCTTGAAATTGCCTGGGATGAAAAAGGGTAGTTGAACAAAATTACAAATTGAC
R1-28040	42	AATTCATCGCGTGTGTCAGGCTGTGGACGGAGATGAGAGCT[G/C]AAGAAAAGACCAACAGTGTAATTACAGGAAGTTACCAGACCTGACAGATCAGAGGAAGAGATAGAGCAGCTCACTAAAAAGCTCCCTAATCAAATTCTTCTT
R1-28056	43	AATTCCAAGCAGTGACACAGTTATCAAACTCCTCAAAGAGAG[T/A]GTGGCTAATAGTAGCTTTTACCAGTGTAAACAAGACCCATCTGTAGAGAACCACTATCAGTTTAAGGCCAGTAATTCTCAATTCCAAGGACACCCAAGGAA
R1-28084	19	AATTCCAACAGTGTCATT[A/G]ATAACAAGAGTTTTCTGAATGCTAAACAAAAAATCTTTAACAGGGACAACAAGGTTTTTGGATCGGTTTATCCTTTATGTCAATAAAGAGATTTCCTGTCAAATACCTGCAGACTTTTATGTCCG
R1-28118	65	AATTCTGCTCCTGATGTCCTCCTTCGCTGCCTTCCAGAGGTTGTTGATCGTCAGGAGCTACATC[A/G]GGGATAGTGGAAAAATTATTTTACTTCTTCATCTGCAGCCATCAGGGGTAGCTTGCTTGTGACTATAATGGTACACATA
R1-28131	34	AATTCAAAAACGGAAACTCAGTGAGGTGACAGT[A/G]CTAACCACTGCACTGCATCAGCAAATATTCACACTAAAGATGTCTCCTGTGAAAGATCTCTACATCCTGTCAACAGTTTTCCCCCTAATAATGAGAAACGTTGTGCTAAA
R1-28132	108	AATTCTGTTGAAAAAATGGAAGAAAACAACTAATTGTGTGAGAGAGCAAGAAAGAGGTGAGGCAGAACATCTTCTGATACATACTGACAGAAATCCACCAACAGTTA[C/A]AATATCAAGGCAAGGCTTTCGGACGGCATTTGCCAA
R1-28155	93	AATTCATTTTTAGTCTGTCCTATGTAGGAAAACAGGAAGCAAGGGTGTGGCAGCTGGGACGGTGTGAGTGAGTGTTGTATGTATACAGTTCA[A/G]CCACTAAAGGGAGTGCTGCTGGGATGTTTCTGGTGGGCTCCAGTGTTCACT
R1-28178	68	AATTCAAGAGCAACACCCAGTTACGTCTTGGTGTTAGACGAGGTGAAGACAGTGAAAAACCACATAT[A/G]AGTGAAAAAGAGGGCCACTGCCTACTGGTGTTTGCTAACAGCCAGGATTATGATGAATGTTACTGAATGTAGTGGG
R1-28190	9	AATTCACT[T/C]ATACACACATCTGAAAGCAGAAATATTTGTCTACTTTTGTCCCTGTCATCCCAACACACAATAGCAATAACATTAAACAAAATTATATTATACAATATAAAAACATAGATATATATACAATACACTGTACACAAA
R1-28198	35	AATTCTAATTTTCCATTTAGAACAGGATTAGGTT[T/C]AGGTTGTGGTAAAAGACATTTGAGAATCCTGGGGGCAGGATCTAACTGTAAGGTTTATGGGTGTTAAAAATGTATTGATGTGTGTATGTGTACTTGTGTGACAAATGAT
R1-28228	74	AATTCAGCTACTGACCATTGTCGGCCGCCTCTAAGATGCTTTTGTTTTGATTCAACTTCCTCAAATTTCCTCC[C/T]AAAGCTCTAAAAGAAAAGTTGAAATAGAATAAAATAAGGGAATAAAAGAAAACACCCCTCCCTGGCTACA
R1-28252	121	AATTCATTTTATTGTCAGTTCATATTTTCCAGAGAGCACAGTTATTAAGTGCCTCCATTCTGATTAGTTGAATTATGCTAAAATAGCCTTTCTGCTGGCAACTTGATAGATGATTTAGAT[C/T]GCCTCCACCACTCTGCATTTTCT
R1-28308	12	AATTCAGATTT[C/A]GATATATTTTGAATACATTTTTCTGTTAAAATCTCTTACTTGTAAGATAAAATGCATCTAAGTTGCTCAAAGATTGCTGTCACTTGGAGTCAATGAGGGAGCAGAGAGTGAGTTTGGTGGAATGAATTAGGA
R1-28327	86	AATTCTCCTGCTGAATGGATTTTGATACATTTGGCTGAATCTGAGCACACAAAATGCTCCTGTATACGTCTGCATTTATCCTATT[A/G]CTTCTGTCAGCAGTTAAATCATCAATAAATGTGTGTCAGTTTCAATTGGCAGCTATAT
R1-28349	71	AATTCACTTACCAAAACCTCTAAAGCTCACTCATTAAGCCATTGTACTTGTATCTTGTTTGTTTATTGTG[C/T]ATAAAAACCTGCAGATGAGACTTGGTGTCTTTGGAACTTTCTTTGGATCTCTGGATTTCCACTAGAATTTACA
R1-28373	106	AATTCTGAACAGGTGTAAAGCTGAGACCAAAGCCAAGCCTGCCGTTATGAGCCGACTCGATTGACCTTGACTGGTACTCACCAGGTCCTCCAAATTCACCCTGTC[A/G]AACAAGTTTTGAGCACAAAAAACCTCCAACTTATTTAA
R1-28393	53	AATTCTCTGCAACATTCAATTTCTGAGTGCTGTATGTCAAACATTTTAAAAA[T/C]GTGCCCATAAAACCCACAAACTTTGACTTAAGCAGAGAAGAAGAATAATCAGAGATCCAAAACCTGCAGTGCTCAGACCCTTAATAATAAT
R1-28399	12	AATTCTAATAG[T/C]ATTTGTGGCCAGAAGCCTACCAAGGACGTCTAATACAAAGCTGGTAAATAAATGCATTTCTCAGGTAGGAAAGCGCTCAGGTATTATTTTGTTCAAATGAGCCAACATACAGTCGCAGGCTCTCGTCTCATT
R1-28405	28	AATTCATGATATCAGCATCTAATGTTT[C/T]CTTGATTTATTGGCACACAGCCTGGGCTGCTATAATAATTAGTTGCCTCTATATTGAAGAATATATGGCAGTGTTAGGACGGTAACAGAATGACAGTATGTACACGTGTTCGGCGC
R1-28417	12	AATTCACCTTC[C/T]TGTGATCACTGCTTTGAATTTCTGTTTTCTCAAAACAGATTTGGCAAAGCATAGCAGTGTTTTATACAGCAAATATATTTTCTGGAGGATACTGGGTTCTGTTATTGCATCTTTAATTTGTTGTTTTCTCAG
R1-28427	98	AATTCAGAACAAACCAAGCTCATAGATTAAACAAACAAATGAGTGATCAAATTTAAAATAACGGACACATAAGTAGCATAAAATTTTTGTCATTCTC[G/T]GTATCAGCAGAAGACTTTAATTGGCAGGATTTAAACCACTGACACA
R1-28430	116	AATTCTTTAACATTTTTGTTTGTTCCTGCTCTTATTGAAATTCTGTGCTTTCAGCAAAGTAATATTTTCCTTTTAATGTTGTGAAGTGACGGTAAGTAGATCTGAGGTCTCTATC[T/C]TGAGGGTCCTCCAGGCAATCTCCTACCC
R1-28452	52	AATTCCAGTTCAGTGCAGGTCCTCTGGGAGCTGCCCAGTAAGGCTGGCAAG[A/G]CTGAGGGCTTCAAGCTGTCCTACCGCAAAGTCCCCCACGCTGAGTTCCAGGGACCCATCCAGCTGCCCTATCACGTCAATGCCCACACCATC
R1-28454	56	AATTCTGAGATGATTTTCTGCTCACCACAGTTAGTGAAGGTTATCTGGTTTACCA[C/T]AGACTTCCTGTCAACTCGAGCCAGTCTGGCCATTCTCCTCTGTCCTCTCCCAAGGCTTTTCTGTTTGCAGGACTGTGGCTCACTGGAT
R1-28474	123	AATTCTATGACAGGCCTGCTGCTCAGAGCTGACTGGACAATCCCTGTTTGACAGATTGGTTCAGCGAATGGTCAATCGCTAGGAATACTACAACCAAGTCTGACAAGCAAGAAAAAGGGGTA[G/A]TCAAATGATGAGATGCAAACA
R1-28476	57	AATTCTTCTCAAGAGGTGGTCTAAAAACACAAAACCTTCATAAAAAGGAACTCAAA[A/G]GATAAACTAGCAATATGCTACTTTTTCATCATCAAAAAATCCCTTGGAAAGACAAAAACCAATAATGTGTAAGTCTGTCGCTTAATA
R1-28490	60	AATTCAAAAGTACAAAGTATTTTAAAGTTCACCGTCAGTAATTCACTTTGCTTGCTACA[C/T]AAAGGAAGAAGAATCATAAGAAATGTTTTATGGACAGGGAGACTTGGCTGCATCAGTAATGACTGGTATTGTGGTAAGCATTTA
R1-28491	121	AATTCCATTCATAGTCAAACATATTCTCCCTTGGTTCTGTTTTTAACCTTGTACAGACATCTAAAAGAGGGTTTTGTACTCAAAATGATGTGACCTGTCTAGGGAAAAATAACACCTTTA[T/C]GTCTGGGTATTTGGTTGTTCCTT
R1-28531	64	AATTCAGTGAGGGGTGGAGGCATTGCAGATGTTTGAAACTGAACTGTGAACTGGGCAGAGGTC[G/A]CAAATAATACATTTCTTGAATCTTGAGTGAGGTGTATTGAACAAAAACATCAGTAATAATGCTGAGGGCTTATAAAAAAC
R1-28553	42	AATTCACAATTCTCTTCTACAAAGAGGCCCTCAAAACTGTC[T/C]TTGTGGTTACATATGTAACCCTGGTTCTCTGAGTGAAAAGATCGTCTCTTCAGGTTGTGGTAGTTAAAAGACTCATTCCATCTTATTATTGACATCACCTGA
R1-28557	27	AATTCCACTTTATTAGACTTTGTTTA[C/T]GGACTAATTAAAACCGAAAGCTGAAAATCGTTTCCTTCTGTAAAGTTATCGTCGAACGTCACGTTATGCTCGTGCAAATGTCACCTTTCCAGTTTATTTAGAATAGATAGAAGAAAG
R1-28571	8	AATTCCT[C/A]GAGTCACCAAAAACCAGGGACGTCTGCCACTATAGGAGACTACAAAAATACAGTGCTGACTTATCATCATCTGTGTATTAATCTGCTGACGCGGAGAACATTGAAGATGTGCTGTCGACCTTTTTATGTGCTATAG
R1-28579	113	AATTCTGATAGATTTCTGTGTATACTGACCTTCTTGAGAGTTTATAGTTCCTGTGACATTTTCAGTCTATTAATAATAAAGCACTGCCCACATCACTAAAAAGGTCAATAAC[C/A]ACTTCTGTTGACAGCTTTCAGAAATGTTTTA
R1-28589	25	AATTCCATAAGAGCCACCCACTTC[G/A]GTAGATTGTACTTTTACCCGCCTACTGGAATGCCAGCCCTGTGCATAGCATACTTGGCCATACAGCAGTGTGCGGCATACACAGTCTAAGACATTGTTTAGTGTGTGGGAGCTCATTTT
R1-28632	103	AATTCAAATCCACAGTGTTTTTTGTAACTATAACAGCTGGTTAGACAGTTGCAGAGGTGGGAAATAACTCAGTATATTTACTCAGGTAGTGTACTGAAGTAC[G/A]CTGTCAAAGTATTTTTATATTGCTTTATTATATTGACTTTA
R1-28650	79	AATTCCAAAGGACTGAAATGAGAAACATACATTCAACACATAAAAGAAGGAGTTCAAGGACAAATGTCCTCTCCAATC[T/A]CTATTTAGTAATATTCTCAGACAACAGAAGTGCTATACATTTATTTTCTCAACAAGCAAAAAAGC
R1-28669	91	AATTCGTTTCATCTCTGAGAGTCGAAGGAAGATTTATTTTTAATTCCTGTCTCAGTTTCTCTTCCACCTCCCAGCTGCAGTTTCACACTA[T/A]TTCTTCCTGTACGTCATATGTTCTCTGGCTGCAAACTAATGATTATTTTCATT
R1-28671	62	AATTCATGCCCAAAGAAAGCATTTTGAACTCAGGAGTGAACAAAGTTGACAGTTTGATGGA[A/G]ACATTTCTGAGAGGATAGAAAGATGAGAACAGTGAGCACATTCAGAGATGCCAGGGGAGGAAGAAGCTTGTCTGGGTTTGAT
R1-28689	43	AATTCATCTGTACTTTTGTATTTATATCCTGCAGCCTGTTTC[C/T]GTCTGAAGAATAATCCCTGAAAGAAAAAAAGGCGACAACACTACAGTTTGACAACATAAAGAGGGGAGTTTTATTGATCAGTTCATTCTTTACATTTTGTA
R1-28700	102	AATTCAAAAGGGAGGGAGATATCAAGGTTAACTACTTTAATATTAAGACTGGGCTTAGGTATCTAGTAGTTATTGTTAGGCCACCCGATTCCCAGACACAA[G/T]CATTCATTTTGGATGATCCTGAAAAATCTTTGATTAAATGAT
R1-28728	76	AATTCTCACTTCTCCTCTTTTTAAACTGCTGCTTTCCTTCTGCCGTTTGCACCGTGAATATTTTACTTCTGGTTC[C/T]GCTGCTTTGTTAACCTACTTAATGTTTTGTAAAGGTCAGATAATTTTGTAATTAAGCTCAACTCTGTG
R1-28735	13	AATTCCAGATTT[T/C]TCAATTTAAATCATATCAATGATAAAGATATCTGTAACTGAGCAAAAATGTAAAACTTTATTCACGCTGAAAAAAGAGGAACGCTCTGTCAGGGCACTGTGTCATTGTGTCATTCTACTCACTTTTCTTTT
R1-28742	123	AATTCATTAATTGGGTGTGAACGTGAGCCTTAAAGACTTTTGCAGCTCATTTTTTAGGCCTGGCTGGATTTGGTTTGTGCCTAATGTGACTCTGATAATTGGGAAGAAATGGATATTATATC[A/G]CTTTCCACATTTATTGTATCA
R1-28758	135	AATTCATACATTAGACACGACTGTGTCCCGTTATTTTGGTGAGGACAAGCTATTTCCCATTGCAACACAGTTTACGTAAAGGGTTCTCAATATCCAGCAAAGCAATTCATAAACATCTAAAGACCCTGTCATTA[T/A]GCAGTACAC
R1-28779	122	AATTCTCTGGTTCCAACTTCTAAGCTGTGAATGTTTGCTGATTTTCTTAATCTCTTTTATTATAGTAAACTAAATCTTTTCTGTTTTATAAACTAAAGTTTTTAGATACAATTGGCAGACC[C/T]ACTTGTTAATAATACTAGTTTT
R1-28861	139	AATTCAGTCACCATAGAGAAAGGCACATTGAATACACAGTGTATGTACAAACAAAAACCTTGACACGTACACAACTTTACTGTAGGATCTAGAACAATGACCAAAACTGTAAACCTTCACTTATTAAAAACAAATTAA[C/T]AAAAA
R1-28877	83	AATTCTGTGAGCACTGCCTGAAGATATCACTGGCTGCTGTTGAGATCCATCTTTGAGGATCTAAATCACTCAAGCAGCTCTG[A/C]ATAAAAGCACCAACCTCTGTGTATGTTCATACAATTTGCTCCTACAAATACAACGAACTAA
R1-28908	49	AATTCATTTATAATGGAGCGTAATGGCAGTCCCAGCTCTCCTATAGGC[A/G]ACTATATGCAGATCAGTTAGTCCCTCTCTTCAGGGGAACAAGAAGCATCTGTAATATAGAAACACATACTACGAAAGCCACCAAGGAAAAGACAC
R1-28947	44	AATTCTGTGTCTTATGTAGGTAATTAATGCCGGTGAGTGGAAA[G/C]TAATTTGAATGAGAGGTTGTGGTTAAGGGGACCCTGGGATGCCTGACGTTCGTGGGAGGCCGCATAAACACAATGTAAAGTTAAACAGGAAAATCTCTGA
R1-28950	20	AATTCTGCATTTCAAATCC[G/A]AGGGCTCAGAGCAGCTTGTGTGATTCAGGGAGGTGATAGGGGATCAGGCTGGCCTCTGTTAAAGCCAGGGGCTATCACAGAATATTTCCTGCTCCACACATCCAACTCCTTTGGTGCCGTATAT
R1-28953	72	AATTCCTTAATTTTTTCTTGCAGTTCAATATAATGCACAAGCACCTGTCCACACGACAACCACCGTACCTC[T/C]GTGTGTATGTCAGTAATACGTCAGTAATGTTTGAGTCTGTTTAAGTCTCTTGTTAGAAGGATGAGCTTTACT
R1-28985	79	AATTCCATCAGCAGGAGGGACGTCTGTATGTGTGCAGTACATCTGTGTGGGTGTGTGTTAAGGGGTGGGGTTACAAGT[C/T]AAGATGCTTTGGGAACACCCTTTCCTCCCTCTGATTAACAATCCATCACTAATTACTTTCCACAT
R1-28998	27	AATTCTTATGTCAGGGTTTTGTTGAC[G/A]CCAACGTCGCTCCCTCTCTTCCTCTCTTCATTCACTCTCTAGCTCGCTCGACCACTGCTCTCTCGCTCTCTCTCTTGTGCTTGTTTAGCCGGGGAGGAGGGGTCAACTTTGAATGGT
R1-29001	47	AATTCCATAAAAGTTTTGTTGATTTCCAATGGGTCAGATGTTACCC[G/A]AGCCAGTCTCAATTTGAGGGATATGCTGAGATGCAGACGTAGCCGATGAGCCAAGAGTTTACTAGTCTTATCCCTCTGTTCATAAAATTTGGATATT
R1-29015	98	AATTCGGGTTGATCACTAGCATTCAACAATGGCATTGATTTGCATATAAAGTGGCAAGGAAATGCAGCAGCCCCCAGAATGACTTCATTGACAAAAT[A/G]CTGAAGTCAGAAACTATTGTGAGACTGTTTGTGTATGAATAACATT
R1-29056	62	AATTCAAGGCTAACGTAGCTAAATTCAATCAGAGAAAAGAATAACTTCAAAAAAGAAACAA[G/A]TGGCAACCTTTTCACCATCTCAGAAAGTACTCTGAGGTTACAGCCTTGGATCAGCTGGCCCTTCCTGTAATGTTGATGGATG
R1-29062	11	AATTCACTAT[C/T]CTTTTACCTCTGTTTTGGTCTCCACCAGCTGCTGAGTGAAATACCTGTCTCTGCGAAATTCTTCACTATGTTCACCAGCTAGTTGCTGACTTTGTCTTTGCTCAAAAGAGTTGCTTACTATAAAACTGCTGAA
R1-29074	82	AATTCACTTCCCCAATCTCCGGCTTGTATTTCAGCACTGAGCATTGTTCTGAACCTGTGCCAAAAAACAATTTAACAAGTG[T/C]GCAAATATGTATTGCCCCTCTTGTGGAATTATTTATTGTCGAGCAGTAAACCAAGGTGAAGC
R1-29079	16	AATTCATATTTAACT[C/T]TTTCCTCAGTATTGGTTGGAGGGAATGCACCTCTCAGTAAGGCGAGATATATGCAGTCAAAGTCAGAGCTTATTGTGTCAATTGTTGTTTGTTAGCGAACATCATATCAGCTTCATAAATAATTCTTA
R1-29098	82	AATTCCAACATAATTTTTTCCATTACCCAGAGTGCAGTAGGAGGGGCTCTGTGCCTGTGTGTAGAACTTCTTTATCAGCAG[C/T]GGACACACACACACATACACACACACAAATTTCATTACCCTCCTTATGTTCCCCCTGTGGGA
R1-29123	95	AATTCAATCAGGTTTTGGTACACCGCACTCAGAGAGCACTTTATTAGGAGCACCACACTAATATTGAGCAGGTCCTCCATTTCCTCTAAAACAG[T/C]CTCAATTCTTTGAGACATTGATTCCATAAGATGTTGGAAACATTCCTTG
R1-29135	21	AATTCAAAGCTGATATGACT[G/A]TATACACATATTGAACAACTTGTCATCTGAGCTCTGCTGGGCTACAAATACAGAAGAAAAGAAAGACAGTATGCTAACAACGCCTGTGAAGGTCCTCCAGGAGGGAGGAGTGATACCTCCCTT
R1-29170	132	AATTCTCTGAGTGAGCGTTTGAAGACAAAAGGTATGAAACTGCCTGAACTGATATCTTTAACTGACCTGTACCTCTGTTTTTCCTGTGGAGGTTTTTTTTTCTCTGTTCCGCTGCTGTATCTCCTCCTCCT[C/T]GTTTGTTTTTCA
R1-29175	120	AATTCTTCTTTACCCCCCAACACATATTAGATAAATTATTTTACACCAACACAACTGAAGAAACCTCCTTTATACAGTGAATCCTCTGGTCCATTCTTCCCCAGGGGGCTGAGATCGAT[G/A]AAAGAGTCCCTTTTCTTTTACACT
R1-29184	37	AATTCAAATTGGCCAAATTCTGTATCTGTAGAGTTT[G/C]GGAATAAATATGAAAGATGCTCTTTTACTTATGTGTTTGGAAGGAAGTTTTGTAGCTTATGTTTTAACTGTGCAGTCTTGTTGATGCAAATCCAAGCCTCTGTGTAA
R1-29203	74	AATTCAAACAGTTTGAATGGTTATCCGTATCAGAGTCTAGAAATTAATATTGACATTCTGCGGTCTCGTATTA[G/A]AGCAAATGTCACCCTGCTTTAATCAGTTGTATTCCTGTAATATTACAATATTATCAACACGAGAATATCA
R1-29210	68	AATTCTCTCCCCTCTTGTTGTAGGGATAAGAAATTGAGAATGGATGTTGGCTACAGTCACTGGCACT[G/A]CTGCACTACAATTAAAGCTGATGCACAATGCTGTGTTAATGAGTTGTTGCTATAAATCAGAATGATTTAGCTTTTC
R1-29259	60	AATTCACTGATGTTTGCATCAGTTCTATTTTATTTAAGCTTAACAGTGGTTCAGAAATT[C/A]AACCTACATCTCACTTGAGGCGAGTCTGTGTGAGTTTGTCCATCTGGATGCTGCTCAAACCAGAATTAGCAGCACTACAAGATG
R1-29282	73	AATTCACTCACAGACACGTCCTGTTTGCCTTTTAGCTCTGGTACAAGGCCGACAAGTCCAACAAGTCCAAAA[C/G]AGATGCTTGGATTTGGTTCACTGATAAACTTTAACTATGCGGTTCGGGTGTGCGATCGGCGTCACTGGCTC
R1-29286	9	AATTCTGT[T/C]GAGACAACAGGACAAGTTGTAAAGAAGCAGCCGCTGTGTATCACAGGCCAGGAGGGTTGGTTGTGTTGAGGAGGAAAATGGTGGCGAATTTGGTCAATTAAATCAGGCCTCCCGTCTGTTGTTGAAACACATCAA
R1-29298	20	AATTCCTGTATAGTTTTCA[A/T]TCCTGCCAAGAACATTATAATAATCCATTTCCTGAATATGTTTCTTTGTTTTTTTGTACCTTGAAGAAAGCTGTTTTATTTCACCACAGTATGGCATTTTGCCTGTTACATTATTGTTGCAGAG
R1-29317	118	AATTCTTAGGAAATGTCTTCTACTTTATTGCAGTTTGTAAATTATCAAAGTTTAGAGAGCACGAAGTGTTGAGAAACACAAGAAAATAAGAGAATGGGTGAAGACAGATAGAGACTG[G/T]GAAAGGGGAAAACAAAATGAATGTAG
R1-29322	93	AATTCACTTGTGTTGTTCAGTTCTGTCAATATCTCCTGGCTCTACTGTAACTGTAATGTACATTTACATTTTACTGTGGTTAATTTTACATA[C/G]CTTCATATTGTGCGTGGCCGACAAGCCCCTGCTGAAGGTATACATCTGAGA
R1-29395	131	AATTCAACCTCCAGACAGACTATTTTGGGATACTCCACCCTATAGGGGCGTAGCTGCTACGAGTGGCGCTTAAATCGATGTATGAATGTGAGGCCTGAAAAGTGAGGTGCAGAGTTTTGGTACTAACTCC[G/A]CCTTACGGGGTAC
R1-29417	54	AATTCAGCAGTAATCCGCGGTCACCTTTGAATGAGGCAGAACCGACCGCCACC[C/T]ACACCCACCGCCCTACCTTCACCCTCCCTTCCTGCCGACATTGCTCACTGTAGGTGAGTGTGTGTCTAACGTGTGTATCCTTTGGTGGCT
R1-29419	116	AATTCATTTCATCCATTCATCAGAAAGGCAGAGCTCGCTTTGAATCATTATCTTGACCTATTACAGAGGCATTCCAAACTACAGACGCTTAATGTGGCCTGTGGGCAATCAGACC[A/G]GACAACTGCTTCCCACTCACCATTCACT
R1-29428	46	AATTCACTAACGGGGGTCAAAAGATGTCCTATCCTTGAAAAATAT[T/C]AAATTATATAAAAGGGAGATCGATAAATGAGCGTCCAGCATCCAAAAGGTTGATCCACCTCTCTGACTCTCACTGTCAGTGCATCAGGCTGCATTTCA
R1-29435	28	AATTCAAGCTCACTGTCTGCCTGAAGT[G/A]GCTCACAGGCTTCGCTCCATTTATTCTAGGTCACATTCACTAAATATTTTATGGCGTAAGTCTGGTGAGAAACTTAAATTTAGATTGTTAAATCTGGGATGGTGTCCAGACATCAC
R1-29444	65	AATTCAGTGCAGCTGGGAGACAGGTTGTGTTTTGACTAAGAGGGTTGACAAGAGTTGGAGGGTT[T/C]TCTTTTTTGTCGAATAGAAAAACTCCTGACATCTTAGTACACTTTTCCTTTTACTGTCAAAAATCGACATTTGAATAGG
R1-29477	11	AATTCTAAAA[G/T]AGTCACAGTAGACAGAGATGTTTGCATAACCTTTCTGCTGTTTTTGACAATCCCTGTTGTGACTGTGAATCTGTATTATTATTGATTCCTTACATTTTTTTTGCTGTTCTCCCTCCTTGCTGAGGGTTTTTCT
R1-29502	56	AATTCATATTCACAGAATAACTGTTCTAAAAAAAAAAAAATATTGATTGAAATGA[T/G]CTCCTAAAAAGGGGTGTTGTACTTTCTAAAAACAGATACATATAATACAAATAACATAGAGCCTAAACTAGAACCTTGGGGTACACCA
R1-29516	32	AATTCTTTGCCTGGTGCAGTTTTTGAGTAAA[A/G]ATTTGAGTTGAATAATGCTAGAGCCGATGATTATTTTCATCAGTGGTTAAATTGCTTTACCTGTGATCCACCAAATAATGATGAAAAATGCTGATCACAATTTCCCAGAGCT
R1-29526	66	AATTCAATTCAATAAATTACTGCCATAATCATATCAGTCAGTCTATTTCTATAACGTGTATTTGT[T/G]TTTGTTTTACTAAGCCATACACTATACACCTTTCTTGTCTGGGACTGGGACATTGTCTTAAACAGTATTTATGTTCAC
R1-29570	72	AATTCAAAAGTGCTGTTAAAACAGTATATATATTCATAAAAGCAGGGGTAAAAGTGAAGCCAGTGTTTTTT[T/C]ATTCAATAAATCTCCCCACAACAGGAGGAACCAGAGAAAAAGTGTCTCGCTTATGATCCAGTGAACCCTTTA
R1-29600	12	AATTCATTATT[G/T]TTTTTGATGAATAATACATCTAAAGAGGGTGCTGTTTAAGGTTGGTGTCAGATGAGGTTTGTTGGTGGGGAATGGAGGGGGGAGACTGCTTGGGGGAGGAAAAGGTGAGGATGATTGTTGTGCTCGACTGAG
R1-29602	75	AATTCCAGCTTTCAATTGTCAAAGAAAGAATGTGTTATTCCTTCTTTGATAAGTTACACAGTCGTGCTTTAAAA[A/T]CAATGTGTCAGCTGTGACTGGTTTGGCCAAACCAGATGTCTACAGTCTTATGCAAAGACATCACAAAAT
R1-29604	30	AATTCTACTTATGTGGTCTCACAACTGTG[A/G]GTGTCATAAAGCTGGCTGTATCCGCTGATAAACAAGTAGGGTCAATCCAAGGCACAAGATCAATTTGTCAGTCTGTAGTGATATCTCTTAGACGTACTTAAGCTTTGAGTAATT
R1-29606	57	AATTCAAGGACCAGTGGGGACACAGTTTCAAGTATAAGCACAAATCACAGATAATG[G/T]GATTTCAGGCGTGTTTGCTCCTTTGGTTGAGTTTGTTAACAATGATATTTAGCACCAAAATACCTGAGAATCCCCGGCTTGGCCTTC
R1-29677	19	AATTCAGCCAAAATTGGC[C/T]GCTTTCCCGCACAAACAAGCCACAATAGGTGAAAGGCGAGAGGTGAGAGGAGGTGTGAGGTACAATATGTGGTCTAGTTTAGTCCAAAACCTGCTGGATGAGAGCTTAGATTTCTGCTAGCACCT
R1-29695	19	AATTCAAGCAGCACCATT[T/C]GTTAACAGAAGCAACATCTCTTTAAATGCCTTTTAACACACCCACGTCTTCCAAACAGCTAGCTCTATCTTCTTAAACAGGTCTTGATTGGATGCTGTCGCTGACTGGGTGATTTTTCTCGCAGC
R1-29728	11	AATTCTGATA[A/T]TTTTTTTTATGGTTTATAATCAATACTGTGAGCAAGACTTGAAGTGCACAAAGAAAGTACACTATCTTTGTAAGAAAACTCATATTATCACTCATCTTTAATCCTAATAAAAAAGTGTCTGACAATACACTGA
R1-29730	74	AATTCGGTGATTGGGGGCTTGGCAGGCAAGTCTGATGCAGAGAGGCACAGATGGCCTCTGGCGGTGGTGATTC[T/C]GCCGTTTTACCAGGCATCTTTGGAGTCAGTGCAGAGGTGGAGAGTGTCAGCGCTGAAGATGGTGAGGTTA
R1-29731	58	AATTCAGAAGTGTTTATCAGAAATGTTCTTTCCCACGAGCACAGAAACACAGCATAA[T/C]AGTTATTTTTAAAAAATGGGAGAAAGAAATTGTGCCCACTGTTTCCGTCTGTGATAACAGTTTGTACTCATCCATTCTCTCTCTGT
R1-29822	134	AATTCTGTACTGTAATCAGTGTTTGAATATCATCTTTCATACTCAGGTTTCTTTAAAATAACAAAACAAAATAGCCTCTAGTGAGTCTACCTGAGCAAATATATGTTTGAATCTGAATATTTACTCAGCTCTG[C/T]TGCTGTCCAC
R1-29824	39	AATTCTCCATTCTTATTGAGTGTACAAACTGGATATGT[C/A]ATTAAGAATATAATACACAAGCTAGCTAAAACTGTAACACACCGACAGATCAGGAGGCATTCTCAGTAACTGGCAGATTCCCAACCAGAAATTAAACCAGAAATA
R1-29826	44	AATTCCATTAAAATGCATCACCCTTCATAATCACAGTTCCTCC[C/T]TGTTTGAGTTTTATCCATATTTTCCAGACTGCAGTATCCACCCAGCTAAAAGAGCTGTAGGATTTAGTCTTGCACTATCACTAATGACTGCCAATTAGTC
R1-29849	82	AATTCGTGTGATTGTAAAGTTTCAATATTCCAGAAATCATCATTACCAACTTCAGGGTCATCCCTTCGTTATTCATCTGAA[T/C]GACCTGCTGTGACAGGGTTTCAGTCACCATAGGGCAGCGCGCCATCTTGTGAAATGATTACA
R1-29853	12	AATTCATAATG[A/G]AAAGAGATTTTCTTCCTAAAATTGGAGAATTTTATGACCTATTTCTTAATTTGTTGAGTAATAAATGTATACTGCTGTGGCTTTTCCATTGTTTTAAAAGTCATTTTAAACATAAATTGTCTGTGGTTTTGA
R1-29861	58	AATTCATTATATTGGAGACAAAAATGATATATGGCCACTGCACACAAGTCTTAACCC[T/C]TGCCAAAATGAGGTTGAGGTGTGCAACAGGGGGAATCAGGGCGTGGATATATCGCTCTTCTTGTCTCAGTCGGCAGGAGTCAGTTG
R1-29865	130	AATTCTTGATATTTTAGGAGAAGAATGCTAGTTTGCCTCTTTTGCCGTTGGTCTCTTTAACTGAGCTACAGTTCGGCATTACTCTTGAGCTTAATGGGTCTGAGTCTGACAGTTTGATCTGCTGACTAT[T/C]GCTTAGTTGCATAC
R1-29888	12	AATTCAGCATC[A/G]GTTGTTCATCAGTTTTGTTTTGTGGGCTAATATCCCCTGTTGTAGTGTGTAGGAGTCCTTACTGAGTGACAGATATGATTAGCTGTAGTTGTGCTGATTCTAGGATGTATAAAATTTGATGATACTGTTAAA
R1-29897	36	AATTCTCAAAAAACCTCTTTTAACTCACTGTGGAG[A/G]GAGTGAATCATTAGGCTACATCTGCAGGTTATTGCAGGTTAGAGTCATTGCTCTGGGCCGCTTAAGAGGCTGGAGGATGTGATATCCTGAGAGTTAAGGAAAATCCCT
R1-29936	48	AATTCGCTTTTTATTCCTTCACCCAGAAACATAGTATTCTTTTTTTT[T/A]AATTATTTTGTCAATTTATTTTGACATCCAGGAAGAAATCCAGTGGATTTTATAGTAACTGCCCTAATCCCCTGCTTCCTTTGTTTAATGAAAAAT
R1-29954	40	AATTCCTGTTATTTTACCACCAGCTTTGTACCACACAAA[C/T]TGTGGGTGAAAGAAGGGCTGGGTGCTAACTCAGAACTATCCCTTTATGTCTACGTTCATATTATCCAAACATTTTCACATCAAAACATTGTAGCTCAGAGTTCA
R1-29971	77	AATTCACCAACATATTAGGGCATCCACTGAACCAAATATTGGATCTACAATAAGGGAAGTATATTATAGCACTCAA[C/T]AGTCCCATCCTTGAAAGATTTCAGCAGTGCCAGTGGCAAGGCTCTAGGGATAGAACTGTTGGTCTGT
R1-29991	128	AATTCTTCCAACACGGTTTCCTTATAATAAAAATAAATAACCAGTGTAAATGTTTGTCGTGAACTTTAAGTGGTATCTGTTTGCTGAAGAGATATTATTATACACATCTAACAGTAACTAAATATCA[C/G]TACCTCAGAGCAGCTT
R1-30034	52	AATTCTAACCCCCCAAATTCCTCCTGGGCTGACAAACGTCAACAAAGACCC[T/C]GAGAGACACCAAAGAGAGGTGAGCAGTGAACTGAAGCCTCATTGTATTGGCTCATTATGGGGTCCTGCAGTGAGGAAGAAGCTATTTTGTAG
R1-30141	72	AATTCATTTAACCAGTGTCCATCAGAGGAGTGGACCTATGTGGAAAAGAGAGGAATAATGGTGAACTGGTA[C/G]AGGGGAGATAGCAGCTGGGAGTAGTGGGGTAATATCACTAAAATGTTGAGTAAAAGTCCTGTCCATTTAATA
R1-30146	79	AATTCAGTAGAACTTCACTCCTGGACTTATTTTACAGTCCACTTTTATTTGGTACTAACAGCCCGAGCACGACGCAAC[T/G]TAACAACACAAACTGACACAGCCACAGCTCAGGCTGCCGTCAAACCAACCAGACACTCCAGTTGT
R1-30156	31	AATTCAGACCTTTATCCTACAAAACAGTTC[T/C]TTTAAAAAGTGTGACAAATATCCCATCTATACTGCATTTTAAGATTTCAACAGCAAACTTCAAAACAACTAGAGAAGCAAAGTCTATGGCCTCTGTGTTTTTAGTTTTATGCT
R1-30236	31	AATTCAGCTGCTGAGGCACATTCATCCACC[A/G]CAAATGTTTATGAGGCGTTCTCTGCGAAATGAACCAAAGCCCAGCAAGCACTTAGAAATTAAACGCTATGATTTGTTTGTGGCGCATTGCATTACACCTGATTGTGTGTTTGC
R1-30253	98	AATTCACAGACAGAAAAGGAGCCAAAATGCAGAACTCGAGATGACAAGGAAGGGTTTATTGAGGAAAAACAGAAACTCAAGACAAAAGAGCAGGCAG[G/A]CAAGCTTCAAACAAAAGGTGGACTCAGCCGTAAGTCAAAAACTAAG
R1-30262	55	AATTCAATGGCAGAGCTTCATTACTCTGAACAGAGATCTTAACCTTTTATTACA[C/T]ATTCACACACCACTGTTGTCACAGAAGATAATTGGGGTGAGCTCAGATAAGTTTGAGGTAACTTTTGCTCTCTAGTCACCAATACACAT
R1-30263	45	AATTCAGAAGAACCCTGCGGATGCTCCATAACTCAAGGCTGTTT[G/A]AGGCGCTCTGGAGTTATTACTGTAAATGATAAACACTGACACACTCCTGCTGTGTTTAAATGGTCTGAGTGTTGATATGTTATTGATCAGCCGGACCTA
R1-30268	99	AATTCATCCTTGAGGGCCTATAAATGTTTGTATAAAATTTCATTCCAATCCATCCTATAGATGTTCTGATATTTCTGCCCGGACCAAAGTGGTAGAAT[T/G]ACCAAACAACTGTCAGACAGACATTGGCAACACTCCATTGTAATT
R1-30356	104	AATTCTAATTCAATATTCACCTGTACCTGCATAATTTGTTGTATTTGTTGCAAGCGTTAATGGTGAAATCTATCCTGTTTCCTTCTTGTCTGTAAACTGGTTG[G/A]TTCCATATTTCTGTTGAACGTCTCTGTTAGCTGGGTGTCA
R1-30421	118	AATTCACTGTAAGCGTGTAATTAATTTTATATTACTATTTACCTTTACGTCAGTTAATTATGATCTCTACAGACGTGTGCGCTACACACAGACACACCCACACACCCAAACACACAC[A/T]CTACCTACACTATGTATAGAGAGATG
R1-30474	124	AATTCATGTTTGCAGCTGCATTGATGGAGTTTGTTACAAAGCTGAAACAAATGCTGGTGTAGCAACCAGAGGATTGTAAGAAAGGAACTTTGGGTAAAGGTATTGTCTTTTTTACTTAAATCA[T/C]AAAATAATGTTATAGTCAAA
R1-30480	28	AATTCACGGGCTGCACTGACCAAACAT[C/T]CCCTCCTCCCCACCGCCGGCTTGCTTCCTCCCCAGCTCCCTTTAATATCGTAAACAAACGGCACACTTACATTTCTGCAGCGGCTCTGGTACAAAGCTCCGTGCGCTGAATGTGTA
R1-30482	80	AATTCATTATACATCATAAAGCACTGATCTCAACAGTGTTGTAATGTCTGAGGGATTCTTTTTTTTCCTGGATTTGTAG[A/G]CAGAGCAGCATTTAAATGAGTCTACTGGCAGAATGCAAATGCCTGTTTTTTTATGACTGTAATT
R1-30520	42	AATTCAATAAATCAATAAATATAACTTTTTAGGAAGGACAG[G/T]TCATCCCATTCACTGGGTGAAAGAAAATTATATTTTAATCCAAGTGCCTGCAAGTGTCTGCTCATTCTTTCAGAGAGATCCAAGTGAAGCTGAAATTGGCTT
R1-30536	76	AATTCACATCTTGGATTCATATTCAAAAATAAAAAAAATATTATCTACATATTTATTTGGCTCTGTTTACACAAA[C/T]TGAAATGTGTGATGACACAGCATACTTCAAAATTTAGGGCTGTAGTCTAGGGCAGAAGTCCAGAAAAC
R1-30547	31	AATTCACTTACTTCCTTGAGCTAAAGTCAT[A/G]AGCAGAGATAAAATCTTATGAATAATTTCTAACCATACCTTAATCTTAGTTATGATGGCCTATGGGCCTTTCTTCTCCATTAAAATCTTTGTCACAGCATTTTTTATTTAGGT
R1-30568	36	AATTCACTTAAGAGAGAAATGTCTTCACATCCACT[A/G]AGAACAAGAGGAACAGCATACAATGAGTCTTCATTCAGATCCCTGCAGCCTGGTTCCAACAGACTGAAGGCAGTTACAGTAACTCATTAGTAATAACGATATGAGGAA
R1-30663	41	AATTCACTTAATGCTGCCAGAATAATCCACAATCTATCAT[T/C]ACTGCTTTCCAGGAAGTCTGATACCCCCAGTGTATTCAAAACAAACAAAAAAGAGAAAGTTAAAACAGTTGTAACAGTCAGTTGTGTTTGGTTGTCTGATTAG
R1-30665	31	AATTCTAGACAAAGACACTGTGAACTATTT[C/A]AATGTAGTAATAAATTGATTGTATAAGGGAGGAAGAAAATAAAGTTTTTAATTTAGATTTGAAAGTGGATAAAGTTTGGGAGAATTTAAGAATATAAAGAGGTTTTCCTCTAT
R1-30668	72	AATTCAGGGTTAACTGAGTCCAGCGGAAAATAAACATAGATAATCTTACAACTAAGGGATGATGAGAAAAT[T/C]TTTGTAAAAATACAAAAATGACTTATTTGTAAAGATTCAAGATATTTTTATTGTTAATTTTCTCTACATTCA
R1-30691	60	AATTCTTCCACGAATAACCTTGGAGGCTGTTGTAGTAGCGGTCGTGGTTGAGACAGATG[T/G]TTCTATTTTTGTGGTCAAAAAAGGATCAATTGTAATGTCAAACTCAGGGGCATCAGCAGAAGTTATATAACCACTGGAATCTGG
R1-30692	12	AATTCCTCTCA[C/T]AGAATTTCCTCCTTGAACTAATCAAGTTGGGCTTCAACCAGTTGGGCTTTTAGAGCGGCCACTCCACTGAACCTGTAACAAGAGCCCTAAGGGCAGCTAGAGATGCCGCTCAGCTCTTATCTTGCTGGAACT
R1-30724	55	AATTCTTTCATATGCTTCAGTGACTTTCATCCGCACATAATTAATGGAAACATT[T/G]TCTTCAGTATCCGTGTGGGTCTGTCAGTGTGAGGAAAAGCTGGCGTGACTGTCACAAGCTGTTGTGCTTCTGACCCATATACAGCACTT
R1-30757	125	AATTCGACCTCCTCTTCCTCCCGTTTCTTTGGCTCTACAGTTCCCACTAACCAAATGGCCTTACAATGAACAGTCACCTGCTTTTCATTTGGGGAAAAATGCACCCCAGGCATTCCAGTCTCTC[T/C]TTCTTCCCACCCCTCTTCA
R1-30768	81	AATTCTTATGTCGATCTGTCCACGGTTTATTCTGCCTCTCGTCCAGTGTCAGACCCCCACCCACCCTCGAAGGATAAGCG[A/G]TATAAATAATGAGTCGATGGAAACAAATGTCGAAATAATCGCTGACACTTGTAGTTTAAATTT
R1-30772	87	AATTCTTAGTGTATTTATTTTTGTAGGTTATTACCACACACATCTCACAGCTTGAGAAAGGAACAGACACAACGCAGAGTTCCTAT[A/C]TTCTGCCTCTCCATCTTTCATTCAGGCACTTTCGGTCATACCAATAACTTCACTGTA
R1-30786	52	AATTCATAAAAGTACATCTTGCGTGATCTTGAGAAACTTTTGTGAGATCCT[G/C]AGCAATTTGCAGGATCTTGCAAAAGTTTCTCGAGATCTTGTAAAACTTTCTCAAGAAATTTTCTTTCTCGAGAAAGTCTCTTGGGATCTTGC
R1-30817	104	AATTCTGTTACTATGTATTTCCTGGATGTATAAATTGGCAACTGTTTCCTCACAAGTTCATCATATCGACCCAAAAAGGCTGAGAACACTTACAGATGAGTTA[T/C]TGTATCTCACAACCCAATTTCAGCTATGCGAGGTTGTCTG
R1-30880	85	AATTCAAACACCACACCTACAATAAGCTCAAGCACATCTTTTAACCAAACATAAATCAATCCTACTTTGCTTTAATTGTCCTAA[G/A]ACCATTTGTCGTCTTGAAAATTGTTTTTTATAAGGATTGTCCTCCCTCCATACATCAAT
R1-30916	78	AATTCTGTAGCAGAAATGTAACCTCAAGAGTATTTTTCAAATTTGATTGTGGCACAGGAGTTTATTCCTTCTGACGT[G/A]AAGGATTTGTGTTGAGTGTGTGTGAAGAGTAGACTACAGTGCCTACAGCAATATATACAATTTCAA
R1-30942	99	AATTCCATTTTGGGCTCTATTTTCAGGGTGTTTTATATCTGACTACAAATTTGTCTTACGTGTAGGTTTGTATCAGTGATAATAGCACTGCCTGGTTC[A/C]GCATTTTGTCTTTGGCTGTTGTCACACTGGTTTTGTTTGATTAAT
R1-30954	40	AATTCTGTTCCCTGAATCTGGGAAAAAAATTAAACATTT[C/T]AACTTGATTCTTCGGTTTCTGGAGACTATATGTGCTACACAGAAATTAAAGGAAAGATAACCCTATTTCGTTCTTGTCCTTAGGGCATTGAAGAGAAGTACAGG
R1-30983	77	AATTCTATTGCTTTGTATGCAGCTCCAGTTGTGGAGTTTTTCTGTGGGCTTTGAGTCAAGAGGATTCAAATGGCCC[A/G]AGAGTTTAATGAGCTGCTAGCATAAGAACATTAGTCATTTGGCTGCACAGTTTCTCCACCTGCTCCC
R1-31004	95	AATTCAACCCGAATGCTGAATGGTTACAAACCTGCCATCACCTCACAGTCAAATTTACCAAGCAGAACTCCAAATCAAGCAACATCAAACACAC[G/A]TACTTCAGGAACATCACAATCCACTGTACCAGACAGGACTCAAAACCAG
R1-31009	101	AATTCCCCTGAGTTCTCAGGGGCAGGCAATCGGCACCTCATAAAAGCAGCCTTGGATTTGTAAAGCGGTAATGTGCTGGTGATCTTATGCACTGTGGCAG[T/G]TGGATGATGTGGCAGAGCAAACAGTGTGCACGCCTGCAGAATA
R1-31011	117	AATTCAAAATAAACTTGTCTGGAAACTGTAAATAACTGAATAAAATAAACTGCTTTTGTCTGAATTTGAAAACCGTTTTACTTCACCAGAGGAAAACCAGAGTCAGTTTGATTCTT[T/C]AGCTCCAAATGATCAGACTCTGAACAG
R1-31015	82	AATTCATATCACCTTCACATTAGAACAGATTCATATCTAGGAAATTATCTGTTTCAGTGATTGGTGACTAATCACTGCAAA[A/G]GCCCATTTTAATTGAAATTCTGCCCCTTGCTTTCAGCTTCTTAAAGAACTGAAGGAGGTTAA
R1-31028	33	AATTCTTTTTGAGTCTCCCAGCAGAATTTCAA[G/T]TTGCTGATAAGAAAAATGAGATTTTATTGTGTACCTTTTCCATCACCCATCACTTGAGACAACCACAGTGCGTCAGGCAAGAAACACATTTCAGGCACATTTTCCAAGTAC
R1-31043	106	AATTCAAATCTAATATAATCTGAATTAGACACAGTGGAAAACTGCCCCCAGAGAGTGACTGTATCAGCTCTGCACGGTGAAGAATACTGATCTGAACCCCTCTAA[A/G]CTAAAAGTTCCACATTAATAACAATGATATATTAAAAA
R1-31107	46	AATTCAGAAAACAAAGCCAGATTAAGGTGAGTTACATAGACTGAC[C/A]GAAGTCTAACACAAATATTGTCTGGTCTGCCTTAAAACCAAAACCTTTTTTTCAGAAACACTTCAGTGAAGACTGTTTCACAGTGTTCACAGTGAGCT
R1-31173	102	AATTCTTTCCTCTTGGGGGTGTCTAACAGAGATTTAATGATGACATTCTCATCAACATTAGGTTCAATCAAGCGAATGCATTTCATCATTGACGTTTTTTT[C/A]GTTGAGAGCTTCAGTTTTTCATACAACCTCCTGATGTAGAGA
R1-31176	73	AATTCAAGAACAGATGAGAAACAAAGTCACTGACATCTGTCAGTCTGGAAAGGGTTACAAAGCCATCTCTAA[A/G]GCTTTGGGACTCATCCAGGAGGTCACAAAAGAACCAAGAGCAACATCTAAAACGCTGCAGACCTCACTTGC
R1-31196	112	AATTCAAAGTAAATATTGCTGTGATTCTAATCAACAAATAAGATGTCACTAATGCACTCTGCCTTATTAAATTAAGTAAGAGTCAGTCAGTCGTGAAGAAGGGTTGTTGAC[G/A]CTCCTCCAAACCCTCTGCATTTTCTGTGACCG
R1-31199	15	AATTCTGGTTATAT[C/T]AACGTGTTTCAACTTGTATATATTGTTTTTTTTTTTCTTTGGGATTTTCTGCTTTATTAGATGCATTAGAAGAGCGACAGGAGAGAGAGAGGGAGGGAGGAGGATATTACAGTAAACCTAATAAAGGAC
R1-31201	49	AATTCATCAAGATAGAGTTAGAGTGAAGAGATTTATCAAGGAAGGGAC[G/T]TGGGAGCTTAGTGCAACAAGCAATTTAATTCTTGTAACAAGATAGAACCTTTCTCTGGCCCTTAAAGTCTTAGCTACAAATTCAGACCTGTCTGA
R1-31216	64	AATTCCTAAATTCCCTTTGCCTCATTGCAGCTCCTGTTGTCGTTTAGGAGAAATGCTGTAACT[C/A]AACCAGCATCAACAGCTTCACACCGCCTACCACACTAATAAACTGTAAGCTCAGCAGAGAGCCAAGCTGAAAGGTCAGAG
R1-31249	22	AATTCAATCTAGCAAGTAATT[C/T]GTTTCAATTAAGAGAGTGTGTTTCTAGTCAGTATCTTCCATATATTTTCACGTATGGTGTTGTGAAAACTTTCCCCTGAAACAAAGCCAATGGGCCACAGATATAGTGAAAAATAGGCAGAA
R1-31306	47	AATTCCATTAACCTCCATTGTATGAGGATGGTGGCAGGAATTTCAC[G/A]GACAAATATCTAAAAACTGCAGCAAATAAACAGGAAACTATATACACATCTAGATACGACTGGAAGTAAGTGAGAAATATATTTTTATAATTTGGCC
R1-31348	114	AATTCTAGGCAAACAGACAGATGGATGAACAGACTGAGGCTGAGCCACTAAGGCTGAGTTACAGTCGTTTCCCCGACTTCACGGCAGGGGACAAATGAAAGTAACGACAGGGA[A/G]CTGTCTTCAAAGAAAGATGTCCAATTGATG
R1-31375	13	AATTCAACATAA[C/T]TCAAATTTGCTTTATCTAGTTTATCTTTAATGCTTTCAGAGGGCTTTTCAGAAAAATCACTTAGCCGTTTATGTTAGTTAAATACTAAATGATATGAGATTGATTAAAAGGGTCAAGCTACCAGCCCACCA
R1-31410	69	AATTCAAAGTCAGCTGACTGAGGGTAAAGTTTAGAATGTGTCAGTGTGCTCAGTTATAATAGAGTGAG[T/C]CTGTTTGGTCAGCACCTGACATTATCCTGTCACCTTTACCTGCCAGACTGGACTGGGAATGTTGTTGCAAAGACA
R1-31438	80	AATTCGGGGATCCCCGAAGTGTGGCCTGAGTGTGTCCAGAGAGCCTGTGGACATTAAAAAGTTAATTTAATATCAAACT[C/A]ATTTTGAGTTTAGGTCAAATATATGCAAATATATGACACCCAAGAATCACAAAATTCCCTCACA
R1-31463	31	AATTCACCAGTGTGTTTGTTGCTGCTGTTT[T/A]CATTCCTTCAGATTTAAATAATAATAAAAAAAGTCTTTTGGGGGACCACATCTGTAACTTCACTGTGCAATCTTGTGTTGCATAATGATAATAATACTGATCTTTAATCTTGA
R1-31465	86	AATTCTCACATACTGAGGTAATAAAGTATTCTTAAAATGATGGATTGTGTTCTTCTGTCAAAAATCTAACATTAATATTGAATCC[T/G]CCAAGATGTTCATATGTAGGCCTGTAACCTAACATCTGTAGTCCCAGCTGTAATATAG
R1-31508	6	AATTC[A/G]ACCCAATCTGTATTCTACAGGTGGACTGTTGCAGTGCCTTAAGCAAGTCTATCACTTACAAAGTACTCTACCTCATCTCACCTTTCACTCGCTGTACACACTCACCAAAAACAAACAAAAACACTCAACACAAAAGCA
R1-31597	20	AATTCTATTTGTTTTAGGC[G/A]ATATGTTGAAATGGTTACAGTCAGGCCCCAACTCTCTGACAGAATAGATGAGCAACACAGCACTGTAGTGGATTTATCCAACTGATTTGAAAACAAAAAGACACAAGGGCAGAGACACAAAAAT
R1-31604	32	AATTCAAAACCGTAACACCATTTACCAAAAA[T/C]ACTCTAATTTCTCTAAACTATAGACACTATTCCCCTGTTTTGACAGATGATTCAATTTGGAAGAAGAGAAGGCCAAGGAGTCAAGTAGTATCGGATGAAACCTGCGGCACTC
R1-31672	105	AATTCCCTATTGAACATAATGTTGAAGTGTTCTTTGCTCAAAGGAAGTCCAGATGTGCCAGGTTCCGCTTTTTACATTGTTGAGGTAGTGAAGGCTTGTGGCAC[C/T]AATACACAGAGTGCATTGGACTGTTTTGGAGATCTGATT
R1-31676	106	AATTCAAAAATTCAAAGTAACTGTTGAATAGAGTGGCAGATGAGCTTCCAAAATAATATCTCATTTCATTTTTGAGCATTTAAACACCAGAAAATTCTTGACAGT[T/C]ATTTCAAGAATGATCAATAAGGTGACTTTTTCATTTTC
R1-31696	124	AATTCTGTGAATGCCATCATACTGATGACAGAACAGTGAAAACCAAAAGCCTAGCCAGACAAATGAATCTGGCAGTAAGAGGTGGACAGGATACTGGTAGAACCAGGTTTAGAGTTACCCATC[G/C]CCATTAAGGCAAACCAGCTT
R1-31767	39	AATTCAGTCACCTGTCAAGCAGAGTTCAAAGTTCCTCA[G/A]GTGCTAGTATTAACAACCCCGTGGGTACAGTATACTGTGTATCATTTACGAGGTAGGCTATCATATTACCATCTATTAATGTTATCAGACTAACACTGATAATAC
R1-31788	122	AATTCAGTGAATATGTGTCATTACTCTATCAGTGAAAACTTTCTTTATTATTGTTTTATGTTTACATAGACTCACTGAAATTCTCAGCAAAGCACAAAACGGAGAGCAAGTGAAAAGGGTT[T/C]TGAATCCTCACCTTCGTAAGTA
R1-31799	82	AATTCAAACAAAGTCGTCTCTCACTATTGCTTGTTAAAAAAGTTCCTACTGAGGGGATCCACTGGAAATACAGACCCCCTC[A/G]GTGTCCCATTCTTAGCAGGGTTTGCCTTCTCTGAAGAGGGTACACAGAAAGAGACATCGTAC
R1-31860	41	AATTCCTCAGATACCTCTTTCCATACCTTTTGTTGGATCA[A/G]TACAGGAGTGGTGTGATAAATGGAATGAGGTAGCTCTAGTGTGAGATTTGGCCTGTTTCTGCAGCTTCTCAGTTTCTGCATTCTTAATTGATTAAAGCTATTG
R1-31879	141	AATTCTGGGTAATCTAGTGTCTGATATTTCTTCTCCTTGTGACAGATGTTGCTATTGACTGAATGAGTGAAGACATACAAAAGATTTCTACTCTGTCTCACTGTTTAAACACGTTTATGTGTGCAATAGAGACTGGAAGC[C/T]TCA
R1-31881	20	AATTCAGCCCAGAACAACG[C/T]TGATCAGCTGCTTATTTGATGGTATGTCATTTATAGACTCGAGGCTACTGGTTGTATTTCCAGGATGTTATAAAATTAGAAAGACCAGAAGAAGCTTCATTAAGGGCTGGAGCAGTGATGAAAG
R1-31886	129	AATTCTGCCTCTATCAAGTTCATTCAAACAATCCTAATTTTGCTTTGTCCCTTATAGTAAATGTTAAGGCTTGTTGTGGCAGCGTGAAGTCCTCACTGTTCGAGCTCTGTGAGCTGTTAATACACCTC[C/T]ACTTCAGTGCCATCA
R1-31930	26	AATTCTATATTTTACAAGGTTGTGT[C/A]AGAGATTTGCCTCTATAACAACTGGCAAATAACTTTAAAGGCGGTCAAAGCCAGAGGAATTAGTCTTAGAGCAATTTCCTCGCCAATACTTTGCAACAGCAGATTGTTTTGTTGTGAG
R1-31937	55	AATTCATTTAAATATTGTGCATAATTAAAGGTAGGGTCATTAAATGTGCTGCCA[T/C]TGCCATTTTGAATTGACAAGATGTTTCTTTTGACTCCCATCCACTTGTTCTAGCCTCTTCTTTTTTTCCACCCACTCTCCATTTCCTCA
R1-31954	89	AATTCATTTAAAGTGAAAACTAGACAGTGCCCTTAACGACAGGCAAGGCAGCATCAAAGTGACAGACTTGTGAAGTAACTACTCTCCA[T/C]TGGGGCAAACTACCTAGTCCCCCTGGATAACTTTTAACCATTCTGCAAATGGATA
R1-31978	109	AATTCATTTTTCCTTCTTTTTCAAATGTCTAATATCTGAACAAGTTGTCCTCTTTAACTCTTTACACATCTATCTTTATACTAAAGATTTAGATTTAGCTCATATTGA[G/A]CTTTTTGTTTTTGTAATTTATTAATATTTGGTTGT
R1-31979	76	AATTCAACAACTCTGGGAATGCTGGTGAGACAAACTTTTGATGTTTGTATCAAACATTAGTATTTCTGATGGTGA[A/C]GATACTTTCAAAGACCCCCAGTGCATCCTGCTGTATGCCATTTATGCTGATATTCTTTCAGACATATA
R1-32007	115	AATTCTGCAGTGCCCTGAGAAAACCAGACTGAAGACACCAAAGAGTGCAAAAGGGCTAAAAACTGTACTGCTGTAAGACACAGTTGAGTGTTGTGGCTTTGCTGTCCATTCATC[A/G]CAGCAAAGACCCATACTCCTTGGACTAAA
R1-32010	123	AATTCCGTTCCATTACTGTGGTTTATAGGATTCTCTGCTCTGTAACCAAGTTACCTTACAATGCTGAACTAGCCTGCTCTACAGTGGGCTAATGGTCAAGCTAAATTTGGCTGTGTTTCTAA[G/A]AATTTTCAACAGACCAAAACA
R1-32065	64	AATTCTTGTAGTCCTGAAGCACCGCCTGGCTCTCCATCACATTCTGGTCCACGGGAGTACGGA[A/G]AGGTTTCATCTCTGAGCTGGCACGGGAAAACGCCAACTGAAAGAAAGAAAGATGAGTGTTTTGCTGCTTATTGATGCCAC
R1-32089	77	AATTCTGTGATTCTGTTAAGGGTTTATTATATAGTACATACCTGTGGAGTAGAGGGTGGGTAATAGTTTTAAGGTG[T/C]ACAAGTGTGTCCTGCTCAACAAAACGGAAAATCTCCACCTGGCTTCCTTTTTGCTCAGGGTGATTGA
R1-32102	85	AATTCCCATCGGTTTTAGCGACCATTTTAGCGTCTTTCAGCTCATTGTTTTGGTGGCGATCGGCAGCTGTTTCCAGAGAAAAAG[T/C]TCTAAAAAACCCACTGTACAGCAGCAAACAGCTGACAGACACAGTTAGAGACCAGCTAA
R1-32112	31	AATTCATTGACTTCATTCTCTGAAATTCAG[C/T]GGTGGAATGTAACTGAGTACTTTTACTTAGGTATAATTCTGACTCTACTTTATACTTACTTCAGCTTACCTCTTCCTGCTCTACATTTACCTGACAGCTTCATCTTACATTAA
R1-32118	95	AATTCCATGAAATACATTTTCAACTATATATATGTATATACTGTATATACACAGTATATATACTATACAAATATATACTAATGTTATATTAATG[G/C]TTAGTGTTATAGCCAAAGCAACACAGAAGCCACAAAGCAACACACCACA
R1-32119	25	AATTCGAGTCTGATAATTATTGTT[A/T]TTTAACAGTGTCCCATCTGTTTCACCTGTTGGGTGGGAAATGATTGGTCATCGGTAGCATAGTAGATAGATCGACGTCTCAGGTATTTTAAGTTTAGTTTTAATATTTTATCATTGTGA
R1-32129	88	AATTCCTCTGGTTTGGTCAGCCAACAGTAGTTGAGGAGAAAGGGGAGGAGGAATGAAAGTATGAGAGGGAAAGCCTGAGGTGTTTGT[G/C]CGGTCAGCACAGAGGGCGTAAACAAGCCTGCTGCATTGTGGATAATTGCAGATTAC
R1-32147	71	AATTCAACAGGACAAGACAAAGAACAGATGGCAGGAGAGGAAGCCTTAGCCAGTCATTACTACACAATAT[T/C]CTGAGACGGCGTGTAAATAGCGCCCCGCGTTTTGTGGGTCGTGTCTACGCATTTAATGTTGTTTATTCCCTTG
R1-32160	73	AATTCTTTCACATTTTTTTAGTCAATCACATCTGTGGCTGTGTGTGTGTGTTTGTGTGTGTTTCTTGTGTTT[G/A]TGCATCTGTGTGTGTTTGTGTGTCCAGCCTGTGGCAAGGGTAGAGCTTACACTGAATATTTAGTGTTCTCC
R1-32190	30	AATTCTGCTGACTACCATTTATCCAGGTG[G/A]TTAGGATGTTAGCGCCTCACATACAAATGTATTAGTGTATAAATATCAGTATATTAACATTTACCAAAGTCCTAAGGATAAATGTGGATCTCTGTTGAGATATTTGTCGAGATA
R1-32197	69	AATTCATTGTAATGTCAGTGATAGTAAAAGCTGCCCTGAAATAATTAAATATTTCTAAGATAAGCTTG[A/G]CTATGGTACAATTAGTTTGTTTCACCAAGTCTGTCCAACATTTTTTACAATTATTGAAACTTCTTATGACTAAAC
R1-32212	138	AATTCAAAATATGAAGCTCTTTCTAGGAAATATACACATTTTTAACAAATAGAATCGAGGATACATAAATGTAAAATAAACACTCAGGATGCCAAAACGATTTTTAAAACCCATTTACACAAAGTTTTAAATAAATC[T/A]TATAAT
R1-32277	57	AATTCTATTCAAGGTCTGAAAGTGAAAAGAAACAACATACTCAGTGAATCCAGGGT[G/A]AGAGTGAAGAATGTATCACCACATTCTCCCACTGCAGTCTGTGCCTTTACTGTGAATGTATAGGAACTGATTTTCAGATTTTTTGCT
R1-32284	122	AATTCATTTTTTGCTTCGGTAGAAGGATTTTTGTTTTGCTTACTTGCCATTGTCAGTGTGTGAAAAGAACAAACCGGTGAGGAGAATGCACACTTCAATCTGCTTTATGATTATGTATAGA[G/A]GACATTTAAATTCCATCTCTTG
R1-32295	46	AATTCAAACAGGAATTTCTGATGTTTGCAGCAACAACAAAAGCAC[C/T]CAAAATGGTTTTTGTTTGCGCTGTAATCGTTCCCCCCCTTACTCTCTCTCTCTTTCTGTATTTTTCACTGCTTGTTTTTCCAAGTCAGATGAGATGAG
R1-32325	130	AATTCATTAATTAGATTACTTTATCTTTAAGACTCATAGGGTTGTAGCAGGAAGTGTTTACTGTGGACTTGAGGTTGTTGTTTAGCACTCACATTAGTCTTAATATCCTCTTATAATTGACGAGTTGAA[C/T]ACACTTTTTTACTC
R1-32344	126	AATTCAGAGCTTGAAGCAATTAGACTCCAAAACAGCCTCTGATGTACATACATACATATATATACTTGGTTCTATTTGGATCTCTGGGAATATCTGGGAAAACAGACTTTGCTTCCCCTTGGGGC[A/G]TTGGACGTATCCAGAAGG
R1-32370	135	AATTCCACCTGAGAACCAGATCCCAGATCCACTGTAGTCCATAAATATTTGGACAACACATTTTCTATTGTGTTGGCTCTGTGTTCCACTGGATTGTTTTTACAGTTAAACAGTAACTGAGGTTTAATTGCTGA[T/C]TTTCAGCTT
R1-32379	133	AATTCAAAATGTTTCCTGTCACTGTGTCAGCAAGATGAAACAGCTCTTACGTTACACACATTAGCCCACAGTGCCAGCAGCTGTACAGATCTACATCTGGAGGTGTTGCAAAATATTAGAGAAGTGTAGTAG[G/T]GTTATACAGTA
R1-32396	20	AATTCACTCTGTTGAAGGC[G/A]ACAGAAAAGACAGTGCCAGAAAGGTGTCAGAAAGCACAGGTCTACCTTATAGCCAAATTATTATCCCTAAACTATTACCCTCAGTTCTATTTGATAGTTCCTCTGTTACTGCGAGAAGTAGTTG
R1-32403	23	AATTCAGCTCCATCAACACAAA[C/T]TTCTGTATCTCACTCTGCCAGTCATCATCCCCCTCTCCAGGGGTTCCACTTGATTGACAGTCATATGGGATACTGCTACCTCAGCAGTGGTCTTTCCCAGTGGTCTCATTAGTCATTTTAA
R1-32426	36	AATTCAACAAAGTGACTTGTCCTTCCGGTGAAGCT[T/C]GCAGTGAAACTCTGAGTCAGAAACTACAAAGAAATAAAAAAGAAAAAGGAGCTGTTGGTATCGCTGTGTGAGGAATGGCAACTCATTGTTTCCAGTGTTTCTCTCCTC
R1-32432	59	AATTCTTAAATTAAGAGATTTTGCTGTTTCAGACTCAGGTCTTGAACCAGGCTACAGA[T/C]AGCATACTGACTGACTTATCTACATACTGTAGGTACTGCATCAATCACCAAACATCTGGGATAAAATAGTCCCAAAAGTAATTAA
R1-32472	17	AATTCAATTCCACCCA[C/T]TTCCACTGTATTACATTGCAGTTTCAGTACAGGATGTTTTAAAGCCCAGCCTATCCTGGCACATAAAATCAAAACACCCTATATCACTAGATACCACTAGAGAGGCAAGTGGGAGACTTTTCTTCTT
R1-32491	25	AATTCAAAACAGTGCCCTCCTTGT[T/C]GTTTTTGTGTACAGCCTGCAAACACTATTATTCCTGCACAAAGCTAAAATCCACAGCATCCCAAAATACTGCCATACAGGCAATAAAACAATATTTAATAGTCAATAAGACATATGAAA
R1-32502	56	AATTCAGTATGCTTAAAAACACACAAAAACAACTGTATTGCCAATGTGGCTACTG[A/C]AGCAAGTGCAGTGGTGGTCACTTGAACCACAACAAAGAAACTAACAAAGTAACTGAGGTGGGGAAAGCTGACTGCTGGGCAGGTAAAG
R1-32514	83	AATTCTTTATGGCAGCCTCATCTCTTTGCTATAATGATCAAATCTGAAGAGTCAGGAGCTGTCATATAATCACAATATTATC[A/G]TTTTCTAACTTATCTTTTTTAAATGTTTAAGTCTCTAAATGCTTAAAGAATATGTTCACAA
R1-32524	109	AATTCATATGAGTCTGCATTATATTTCCTGACTGATTAATCGATGCTATAAACAGTGTCCCAGAGTCTTACAGGATGTGAAAGTCAAAGACAGTTGATAAAGAAACAC[A/T]GGGATTTTACAGAGCTGAATGGCGTCTTTCCAGAA
R1-32563	50	AATTCACAGACTCCTGCTCCACTCCCACTGTTACTGACAGATTGATCAT[T/A]AAAATGACAAAACAGAAAGTGTGTGAAGTTCCCTGGCAGACAAAGAGGTCTCTCTTTTACAAGTATGACACCTCTCAATGACCAACAGCCTCAC
R1-32570	8	AATTCTA[A/T]CCATAATGTTGTCAGACACTATAATAGCAGCCTGTCAGTGGCAAAAACAAGCACTGAACATCCATTGAGGTGGACGATTGACCATTGGCGCTTGCTGATTCCCAGTTCCTAAGATTTTTGTCCCTATCAATGTTTC
R1-32583	82	AATTCAATTTGGTCTATATGTGATGAAGGTAAAATTGCAGTCTAGCTGTATTTTTCTGATACAGGTACTCTAAGTTAAGTC[C/T]AGCACCTGCAATACAGTAGCTTAGCTAGCTAGCAGGCTATGTGCTGTCAGTCTGTCTGCCAC
R1-32588	51	AATTCAGCCAACTGACATTCCCTGGAGTACACCTCCACATCACTGCTGAA[C/G]TAGTGCAATTTTCAGCTTTCAGAGGACTCCAGTGATTTAGTATCGAACTTCCATAAAGATGGGGGATGTGCAAAGGACAGGTTTTTAAAAAAA
R1-32599	107	AATTCTTCAACCCCTAGATAATCAGTCCTTCCCTGGTGATGCTCAGGTGCACAAAGGAAAATAGAAAAAGGCAAACAACCCGGTTCCTGAGGCGCACAAGTCTTGC[A/G]TTTGATTGGACAATCATTTTCCCCTTTATGACTACAC
R1-32652	29	AATTCTGCATTAGCATTTGAATAGCACA[C/T]AGTGCCACGAGTACTGCTGACAAAACTAACACACATCCTCAGTCCTGGCTTACACTCACACACAAAAAGCTGCATATATTCAGAAGAGGAGAGCAAGCGTTTTTATACCAGCCAC
R1-32660	117	AATTCTCAAATTTATTTTCAGCTCAGAACAAGGAATGATGTAAATTTGAAATTCGGCACTCACTGCAGAGAGAATGGCATTAATGCCACATCATATTCAGATATGCAAGCAAAATG[T/C]TTGTGAGTGTATTTTCCCTGTGATGCA
R1-32680	57	AATTCGGGAAGGAGTTTTAAGCTGCTAGACCTGCGGAGAACCAACCAGCAGTCCCA[C/T]AGTGCCAGCAGTGGGGGCATTTCATCTCCACCCCAGCTCAGCCGTCCCTCCACCCCAACTAGTCCTGAACAGACTTCCTGGCTGCCC
R1-32690	30	AATTCCCAGAATCACTGAAATAGTATTTA[A/G]CGTCAGCCTAACCTTCTTTTCTACGATGCTGTGTACACACAACAGCTGTTTTAAAACCTCCAATGCCTGAGGTGTGACCATTCACCTATAAATAGAGTTCTTCACTGACTAAAG
R1-32713	115	AATTCCTAACTCACTAATCAAATATTCAGAGCAAAATGTTCACCTTTGAGAAATTAGAAATGGTATTGACACATAACATAAAAGGATAAACTTTTTATAAACATTTTTCACATT[G/A]AATAAATTGATTATGTAACCCACATTTGG
R1-32732	88	AATTCCTTCCAGTGGTTGTAAAATGGGAGAAGGAAATACATCAGGGAGATGTATGGGGTAATGGCAATGTAGGAACCCAAAATAGAT[A/T]CAAGAGCTTTAGTCATCAAATAGTATACTGCACAGGTGTGGTTTTATGGTTTAGGC
R1-32736	19	AATTCAATAAACTGTCGG[C/T]TCTCTGACTGACAGCACTGAGGAACGTCGGTAGTTTCGTGAGCACCACAACTTTGGTCGATGTTACTAATTCACTTGACAACGTAAAAGTTGTAAGGTAGGGTTTCAGTTTTATCGATGTAGGAA
R1-32739	25	AATTCATGTTATCTAGGTAATCCT[T/C]TTCATATCATAAAACCACACACCACCCAACCTAACCACCAGATTGTGTGTCATAGGAGGTAGCAGAATAGTGGGACGTGTGTGTCTCTGGATGTGAGTTGGCAAAAATGTTGTTTACAC
R1-32750	17	AATTCAAGTTCTTCAA[C/T]GAGATGGAGGAAATCTTCACGAAGGAGTTGAAGGTCGACAGTTCAGTCATTGACACATCAGCCACAGATGAGCCGGATGAAAGTGGACCAGAACTGAGCCAAAAGAAAGGTAAGAAAACAGAAAACA
R1-32807	22	AATTCAAAATATTTTATTGTC[C/T]AGATCAGTCTGCTAGTTTAGCATACAATGCTGTCTGAAGTTCTGCCATTTTCAGGGTAAATCAGGCCTTATCAAGGGCTCAGAGTATGCTACAAACTAGGACTGCTGAGTCTGACAAGACAC
R1-32833	17	AATTCCGCTCTGAGTC[C/T]GCCAACCCGTTCTACAGGAGGCAGACAGGCCAGCAGAGTTGCTATGGAGACCAGGCCTATGTCCTGCTGGAGTCCCTGTCTGAATGTGGAGGTGGTCTTACTTTTTTTGATGATGTAGTTCTTATAT
R1-32835	91	AATTCAAAATGTTAAAATGTAATGGGTTATAATGATAATCCTGTATTGTGATGACAAATCGTGGAGCATCCATCACTGATGCCTTCCACA[T/A]AATCTTACCTGTGGTTTTACAATCTGAGGGATGCAACAGAGAAGCTGCAAGAT
R1-32844	104	AATTCTTGCTATTTTCAAAGTTTGCTCACTGGATATTGGAGATGAATGCTGGTTTTTAATGACTTCCAAGTCTTTTTAACTGATCTACACTTCAGAATTACTC[T/G]TGAACTTGCTGATTCCTTCTGACTATCACTTAATTATATA
R1-32868	8	AATTCTT[G/A]TGGACTTTTCTTAATGTGGACAAATGCAAATTGCAAAACCAAAATCAACAATGTGTTCATCTGTCTCTCAGTTCTTTGGCTCCACGATGCTGTCTGCTGTCTGCTCATTGGCTCCTACTAAGGACATAAAGAGCTG
R1-32890	89	AATTCTTTTAAGCCTGAAAGAAGACATCAAACATTAACCGTAGTGTGATTTTGGACAGTTGGATGACTTGATGATATTGGGTATATTA[A/G]GTGCTGGACACATCAGAGGTCAGTTGTTGTTGGCAGGGATACAGGGTATATTTTA
R1-32896	69	AATTCAGTGCAGCTAAACTGAACTGATATTTAAAATGTTTTCAAGTGTCTGACATTTGCCAAAGTCAC[G/A]CTCATATTCCTTCAGTGAAGACAACCAGAGGGCTCTTCAGACTGTTTTAGTCTTTACATCTGCCTTTGATATTTT
R1-32928	47	AATTCTTTATCAGGTTGTTTTAGTCCAAAATAACTCATTTATGTCA[A/G]TAGTAACCCACACAAAGTTTTATGCATCACACAGGGTTAAGAAGGATAAGAATGATGTGAGATTATCCACAAGAAACAAAGTGGCAGATGGGTAAAA
R1-32953	23	AATTCACATTTAAGCTCTGCAT[T/C]AGACCACAGGGGCTTCTTTGACATAACTTTCTCTTAAGGAATCCCATCAGAAAATAAGTTTTGATAAATATGACTTTGTAGAGAAATGTACTATTCTGTCTAAAATTCTGGGTAATGAGTG
R1-32966	93	AATTCTAATATCTGCGTCTTCCAAAGACCAAAATATGAATGATTGACACGTGGCCACACGCCTCAGGCCGGTGTGAGGAGCAGCGTGTGACG[C/T]TGTACGACAGTGTCCTGCGCGCGCTCGCTTATATGTGTGGTGCGATGTCAG
R1-32992	27	AATTCCAATCCAAGACCAACAGGTTC[T/C]AAGTCAAGACCCAAGTTAAGACCAACAACTCCCAAGTCCAGTCCCAAGACCAACAAGTTGCAGGTCAAGACCCAAAGCCACCAAGCTGCAAGTCAAGTCTCAGCAAAGTCAAAGCAC
R1-33016	29	AATTCTTTGTATCTACAGTCGGATAAAT[T/C]CCTTGCACTGAAAACTGCTGAAGGCCTCCTCGCTGCTAATTATGATTTTACCATTATTATCCATTATGTATTAGCAATTACTGTTATTAATCAATTATGCAAGCAGTTGGAAATA
R1-33072	109	AATTCAGCCGGGAACCAACAGAGTGGCGTTTATCATTGCACAAAACTCAGGTAGTTACAATTTATGTTGCTGGATATAACCTTGTTTTAAGTCCACGTTTGTCATTTC[C/T]GGAATATTTTGCAGTTTACTGGAAACAGGGCATTT
R1-33086	77	AATTCAGTCGGAGCCAGCTCCTCTCGTTCTTTTCAGCAGTGCCAACGCTAAACAGACAACCGACACAAACAAGATC[A/G]TTCTAAGTGCCAAGTTACTTAACCAAGTGCTTCTACAAAATAACAGCTGTAACCTGGTTCACTCTGA
R1-33155	10	AATTCATGA[T/G]GGAAAAATGGGTGTAATGTTTGAGCGTCCACATACTTTTGGCCTTACAGTATTAGTATTAATTCACTTTTTTCACTTTCTCCTGTTGGGTACGCCAAACACCAGGGATAAGTTTCACCCTTAACTTGACTTTAA
R1-33156	80	AATTCGCCAACCACGATCTCAGCTCACCATCTACCTACTGAAAAACTGCAGCTGTTTGTTTTATTTTTCTGATAGAAAT[C/T]ACTTCTTGTCACTTTCTACAAACAGAGAAAGTCTCACTTTGGATTGAAATCTTCCTCAAATTCA
R1-33212	71	AATTCGGAGTCCACCCCACAGCACCCCTGCTGCTGCCATCACTTATATTTAAACTCGTCACCCAGATTTT[C/T]CTTTTATCACACCGTTTAAGTGATGTGGTGGTTAGAAAAAGCAAACTCTCGTCAGGATGCATCATTTGACAAA
R1-33241	92	AATTCAGTTTGTGTTCTACAGTTGTACAAATAATGACAATGTGTCGCTGATTATTACTGCTAAAATGTACTGTGCTGAATTTTCCAAAGAT[A/T]TAAAACATTAAGTAGTTCAAATGTTGATATTTAGGGAGTGTGGATACTTATA
R1-33247	86	AATTCTTACATCGGGGTTGGTGGGCTTTCTCTGACTTTCCGAGTTGGAATACCAACTTCAGGGGGCGTTCTAGTTGAAACTTCAG[A/C]GTGGACTTCAGAGTACAACTGGAGGGAGTCAATGAAATACAGACAAAGTGGAACACGA
R1-33260	71	AATTCCTGCTTGAAAGCAAACCTCTTCTCTCTTAAGCTTTTTGCATTTATCCTCACCTGACTCTAGGCCC[A/G]TCACGAAGAGGTTCCCGATGGGTGCGACCCCGGTTGGCTCCTTGCAGGGTGCGTCGGTTGGCAGTGGAGTAGT
R1-33276	17	AATTCATTTCGCTCGC[C/T]TGGGGTTGGAGCTCTTGAGAGAGAAAGTGTCTGTTTCATAGTGAAACTACCTCTGTGGTAATTTGCAGCGATGACAGACAGACAGGCAGACAGACAGTGTGTTGTGAGCCTTTGTGCATCCCGTCCA
R1-33290	32	AATTCACATTCATCCTTGCTCAATTCAATAC[A/G]CTCAGGGGCTTTGCTACTACAGCTGTGACCAACAAGCTATGTTGGCTAATGTTATCATACTACAGGTAGATAATGATGTGTAAGCCTGACAGACATTACTGTGTCAGTTTGC
R1-33315	53	AATTCTGGAGATTTTCCATCAGTATTCACGAGTGCTTTCAGACCACAGGCTC[A/G]TCAGGCTAATGAAGCCAACAGAGAGAGAAAGAGAGCTGACACAGAGGTGAGATCCAGTGGACTGGGTATTAAGACGTAAAGGTTCAGGCTC
R1-33339	23	AATTCAAAATAGCTGTGGTTGT[G/A]TGCCTTCCTACCAGAGCATCTGTTTGGGATCTGTTTTTATTTTTGCTCGTTAGATCCGTCTTCACTCTTAAGATCAGGATAGTCTTCTCTTAGAAGCTCATCACTGCTGCAGAACGCTACA
R1-33347	20	AATTCTGTATAAGTTCATC[A/G]CCCTCACGAGACAAGGCCAAGGTTCGATCCAGCACCTCCTGTGGAGCAGTGTGGTGTGATAGTTATTTCCTCTGCCAAGGATGGTATTTTAGCAGTTTCTTTCACTAATCTCCCAACAAACTTC
R1-33352	64	AATTCTCTGATTCAGCGATACTGCGTTGGAAATATTTTCTCAGCATTACTAATGAAAGTTCCC[G/A]TTTTACGACCGGGTTACTGTCACATCTGTGGGTGAAGAGAAGGAGAGAAGGAAAGGTGGTGGAGCAACTAAAAGACTGAA
R1-33367	26	AATTCATGGCTTGTTTTTCAGAAGC[T/C]GTCACTCTTTGTTTGCACAATATAAACGTGTTGCCCTTGATTTTTTTTCTTCTTTTTATATGCCGAACGAAAACTTGAGCTCACCTTCCACGGCGTTGATCCAGTACCGGAGAATCAG
R1-33447	11	AATTCACTGT[A/T]AGCAGCAAGCCCATTAAACCAAAGTGTTCCTTGAAATCTTCCACATCAACAAACCCGCCAGTGAATCCCTGATATCCAGGAAGATTTGAGTTACAGCGCTCCTGCTCTGCAGCAATCTCTCAGGCCGGCTCAG
R1-33478	136	AATTCTATCTCCGATGCCTGGGAAAAAACGGGGTGTTTGTTGATGGGGTGTTCCAGAGAAGAGGGGCTCCACCTCTCCAGCTTCCACGAATGTAAGACTATGATGGGACCACTTTGCCTGAACCTTTAAGAAAAA[C/A]CATCCGCA
R1-33486	45	AATTCTCAACAAGAATACAGTTAGGGTTAGGGGGCTGATTATAT[A/G]TTGGAAATGCCATTCTGTAAAGGTCTAAAATGATATGAATTGAACTGGTCATACTTCATACTTGAACTGGTCTAATTCCCACAGACCCAAAAACTTAAT
R1-33496	112	AATTCTGTGGGTCGCACTGCTGCTCAGATGGCAGCGTTTGTTGGTGAGACAACCAAAGACTGTGCTGCTTATTATTCAGTAACTGTGATGGTTGCTAACATCATAACCTCT[A/T]CATTCTCCCTCCAGGCCAGCACGACTGTGTAA
R1-33526	50	AATTCAAAATAGTCACATACTGTAGGCTTGAAAGATAGCTGTAGAATGC[T/C]GTAAATTGTGATCTGATGATACTCCTCAAAAAAACAAAGACATTAAGACTGTTTTGTAAGGTACAGTGACCACAAGAGGAAAATATGAGATAGA
R1-33529	101	AATTCAACAGTAGTTTAAGGTAAGATTAAGAACTTTAATTTGTTGCTGTAGTTTTTTGATATTGCTATGACCCAAAGGAATGATAGTGTTGGGGGTCTGA[T/C]TTATGCTGCCTGCTGTGGGATATGAAGCCCCACAATAAACACA
R1-33581	136	AATTCATCCAAAACACAGAACCAGATAAGCTGAAGAAATCCTCCTCTTTCTTGCCCAGAGGTTCCAGACTTTTGAATCACTCTCCACGTGATTTCTGCAGTGATTCAGATAGAATAATGAATAATGAAGTGAAAT[G/T]GCAGTTCA
R1-33586	96	AATTCAAGGGGGCTTATCCTCCATTCATTATGCCAATCATTAAGATGTGTCACCCAGCCTTAGATCCTCACCACTTGGAAACTGATGATGGCAAT[A/G]ACAGGCGCTCTGAATGCTGATATGCCTCTGTCTCTTTCTCAAAAAAAA
R1-33633	35	AATTCATTTTTCTGCAAGTAAGTAGAAAGTAGAA[A/G]GTACCAGTGTAAAAGTTTGTTTTGTGCTTGCTTGTGTTAAGGAGCAGAAAAATTATCTTCACCTAGTTGAAATGTTTGCAGTTGAAATGCAACATTGTTGTGTGCATTA
R1-33670	69	AATTCTTTTTCCGATGCTGCAGGCAGGCACAGGCAGTAGCATTATTATGAGAAGTCACGGTGCAGGCT[G/A]GTTAGCCTTCAGATTGTGTGCCATATTATACCACATACACACACCAAGTTGCTATCTGGCAACAGTTTGTAAATC
R1-33677	120	AATTCATCTTTATCATAAGACTATATATAGGTTTTTTGTATGTGTTAGTCCCTCACCATCACTCTGTGAAGATGCCTCCTCTCCTCTGGTCCATAGATGCCACAGGGTCGCAGGACGCA[G/A]GTCCGCAGCAGTTCTCCACCTTCA
R1-33682	44	AATTCAATCAAAACATTACACACCTACATTCAATGGTACTTCT[A/G]AACAATTTGAAGAATGATGTTTTTAATGAAAGAAAGTGTTGATTCTCTTCCCCTTTTATCACTGTAACTAAGAAAGAAGGAGAATCGTTTTTCTGCAGTA
R1-33692	26	AATTCAAACTCTCACTGAAGAGTGT[C/T]CTGTATCCAGGAAATATTTGAAAGTCTGTTATTTGTCTCTACCTGCTGATGCCTCTATTGCAGCTCCCCCTCATCTTCTTGAGGACCCCACCTCTGGGTTTGGCAGCAGTTGTCTATC
R1-33715	132	AATTCCTGTAAGGCCTGTAAGAAAAAATCCCGGACTTGGCCAGAACCAGACCGCACAGTCCAGTCATCTACACAAATATCCTCGCCTCAGACCCAGGAGGCGACACCACCCACTGTATGTTTTTCTTGGCC[A/G]CCGAGCCCACCG
R1-33727	83	AATTCATGGTATTATACAGTATGTTGCCACAGTGGTGGTGTGGCGTCAACAAATTCACAATTTTTTTTCTTTTTTAAAAAAT[G/T]TGTTGGCCCAAGGGTTACACTACTCTTTTGCAGGTTATCTAACTGTGAATCACAATGTCAG
R1-33731	51	AATTCATTTCCAGTGCTTTTATTTTAGACTCAGCTGCCTCATACCTAATG[G/A]TCCATTGGATGCCTTTTCATATTTTATACAGTTCATTAACACCCAAGACACACATATCTAAATTGTAGAGCAAACTTTAATGTTTTATTATAT
R1-33733	16	AATTCTTTTTCGATG[C/T]GCTCTCTCTGCAACAATCCAACAAGTACTTAATACAGCACACAAAGCGCAAATAAAAAAAATATAAAAAAGATTCCCTTGGAGGCAGGAACAGATATTTTGAAAGACTGCTATGATCTAAACTAGTCT
R1-33758	105	AATTCTGATTAATAACATAAAAGAATATTCAGTTCCACTGAAAATTACTGGGCTAAGGAAATTTTGGAATACTACTAGAGTGGTAAGGGGAGTGAGCCAGTATT[T/C]ATTCTTTATTAATATAACCACAGTGTTTGCTTTTGCCTG
R1-33779	104	AATTCTCAGTCTAAACTAAGTAGTACCATTCACCAGTGTGACAAAATAGGCAGTGGATAACAGTATCCAGAAGACAAAAAACACATACAGTATACCACTGACT[C/T]AAATCCTCCTCCTAAAGGACGTGTGGCAACAAAATTCTGT
R1-33783	119	AATTCACTCTTTTCTCAAAATTAGAGAAAACATCAAATGATCAAAAATGAACTCATATTTGTGTGATGCAGGATTTAGACAGGTGTACTCATACCATCCACTGTAGTAGAGGTCTTTA[T/C]AGGTCCATTTGGTTTTGAGGAGTTG
R1-33798	140	AATTCTGGCTGTTGTAAATTTTCCTGTGAAATGCAGTTTCTCCCACCAAGGATATGCATACACTGCAGGAAATCTCTGTGCTTTATGATCCAGCCGGAGCTGTAATCCAGCCGTGAGGTCCCCTATGGTACAATATAAT[C/T]TGTA
R1-33803	84	AATTCCTGTAAACATACACGCACTCGGACAGGGAGCTCATTCATCGTACGGGCCCCGCCGACCTTTGACCCCTCAGTATATCA[C/T]AGCCGCGCTGACTGGTGGGACAGAAAATCAAAACAAAGTTTATTCCCGTGACTGACAGTT
R1-33818	34	AATTCAGTGCACATCAACGATGGTTAAATTTTT[T/A]AAGCAATCTGTCATTAGACCCAACTTCAAAATCCACAGAGTGATCAGCTCTGACAGTGTGGAGTTAAAAAGTAAAGCTTGTTAGCAGTTCAGACGCGGGTGATGCTCAGG
R1-33821	130	AATTCCCTTCCAACTTTAGCCTCCTACAACAGTAGCACACACTTCCAAGAGACTGAGGGCGGAGGCAGTGTTGCTCATTTACTTTGGCTGTGTCAGCAGGCAGCAGCCACCTTGGCCAGACCGACTCTT[C/T]CTGGGTCTCTTCTG
R1-33833	42	AATTCAGAGATTGCTCATATCCTCTACAATCCCTGGCTCTC[G/A]GAGTCTCTTCTGATACACTGGCCTTTTAAACAGGCAAGGGAGAGAGAGATCCTGTGCAAAAAAAGTGAAGGACATCTGTGCTCACAGACCATCTTTTACCAA
R1-33855	57	AATTCTAAGTGTTTAGAGGTTTATAAATTAAATTAATTTATATTCAAAATATATTT[A/T]AAAAAACACATTTTGTAAGATGATGCAAATAACAATATCCAGAAACCACCTTGCATATTTATGGCATACAGCCACTGGTTCTTTTAA
R1-33890	70	AATTCAGTGTCTATGTTAAGTTTAAAAGGTTTTAGGTTCGATCCCTGGTTAAGTAAATTTTTCAATGCT[G/A]ACATCCAGATTGATGACCCATTGAAGCTCTCAATACAAATGGGACTTGGTGGTGAACCCAGTGTCATTCAGAAC
R1-33897	72	AATTCTGTGCACAGTCGTTAAATGATGAAATGTTGGTGTTTATTCAGCATCAGGATCGGCTTCGTTGTCTT[T/A]TCTTGTTTAAGCTCAGAGTGACAATGGCAGTTCAGATAAGCTTCAGAGAAAAGATTTTAGTCCCAAATTAAA
R1-33903	21	AATTCACTGCGCACATTTTC[C/A]AGAATAAAGTCCGGTGGGAAGCGTCATATCTGAGCTCTCTAAGACAATGGGCCGAGGGCGCACAATGGAGACATTAGGGGAAAGTGTTAACTTAATGATTTTCCCCCATTGAACCTCGTCTGA
R1-33919	45	AATTCTTTAGGATAACTAAGTTAGATTGCTTGAAGAATAATATT[G/A]TACTGATTCCATAGTTGAAATGTTATTTTTTTTCTTTGAGAGAAATCAAATGTCAGGGAGAGAGTAACACTTGGGGAACTCGCAGTGGTTTGGCGTTTA
R1-33935	45	AATTCAGCATATACTGCACAATGGCATAGGCTCAGTGACAAGGT[A/C]ATTGAATTAAAAATCAATATGGAAATATTTCTGTGTAACAATGTAAAAAAAGGAACAGGGTACATCTGTTTTCAATGATGTAGACACTGACTGTGGCCC
R1-34004	49	AATTCTCCTTTAAATGACTGATTTCTCTGTTAAAATTTAACAAGAAAC[G/A]CTTTAAAAAATTCAACTTTCAACCAACTTGTGAGAAAAAAAATCCTAAAAATACTAAAGCAACAACTAATTAAGACAAAAACAACAGGTTGGGGG
R1-34021	30	AATTCATTCTATTTTAGGTCAATGGATGC[G/A]TATACAAACTGTCTAAAGCCAAGTGAACCACAATGTTTTCACCTATTTTCTGTAAAGACAAAAAAGTGTGTGCAATATTTTCTATTATTACCGAGGCTACCTACTGCACAGAAA
R1-34052	86	AATTCATTTATGCCCAAATGATCTTAAACACTGTCTATTTTTGATGGCCTGAGATATCCATTACTGAGCAAAAACTTGGTGTCAG[A/C]AAAAGCTACAAGATTTTTATGTAATTACTAATTTTTAATGAGTAAGTAATTAAGTGAA
R1-34055	106	AATTCCACGTATGCTAAAATATCCAGGCATATTGCAATGCATTGTTTTACAAGTCTTTACTGACAACAAGGTCTCTTTTAAACCTATAGGTTGGTTCATATTGTC[T/C]AGAATAAAACACTGTTTCCATTTTAGTGCTGGTCCATT
R1-34114	55	AATTCAGTCATTTTCAGTGCCTCAAGATGCATTATCCCTATTAGTTTGAATGAC[A/G]TACAGCAGTAAGAATGATTCTTTGCAGGGTCCCCTCTTATCTCACTGTTGATCCATCTGCAGTGTCTGTCTGTATAAAGCAGATGAACT
R1-34119	97	AATTCAAACCTTTTCCCCTCCAGATCAGGTGCATCCTCTTTGCTTTAACTGTGTCTACAATTGGATTGGAGTCCACTTGTATCAAATGCCACTTGA[G/A]GAAAAGGCATATGACAGTCCATTGGGAGTTTGCCAAATGGCATTTAA
R1-34124	20	AATTCAGTGAGTTTACCTT[T/C]CTCCTCACTCTCTGGGATTCCCACAATCTTAATGGTCATTTGGAGTGAGCCTCCAGGTCAAACCCTTTGGCTTGAAGCAAGCTATTTTGTTTGAGTCTAGTTTACTTAAATTGAGAGGTCACAC
R1-34125	40	AATTCCTCTCTGAACCAAAATATCTCCAGCTATTTAAGG[T/C]ACTGGGAGATAGATCACCCTGCAACATAATACTCTCTGAGCTAATAATTCACAAAATCTGCTTAAGACTGGAGAAGGTGGGATGGAGGCAGACCAAAGTGTGAA
R1-34130	55	AATTCAACTTTGTCAGGTAAACATTTCCATTTTAGTAATAATGCAGGATAGCAT[C/A]AACCTTTTGGGGGATAAAATAATTCTGTTCATCTATGTGTGTTGGCAGAGATAAGTATCCAGACTGGGCCTCTGGGGTGTGCAGCAGCT
R1-34142	53	AATTCCTCAGCATCACTTAGCTGTTCACACTTAGTCTGAATGCTTCAGGAAT[C/T]ATCTGAATTATCTAAAGCCAGGTCAGATATGTTCTCCCGTCCCCTGCCTGGACAGGTCGCAGTCTAGTCGTGTGTCTCTTCATTGTGAGCT
R1-34156	124	AATTCACGAGGGAACTGTTGCTAAAGAAAACTACCTAGTTTCTAAGTATTAAGAACAGCTGCCAAGTGGATACTTGTGAGAAGCCTGGGCATTTTGTATAGGATGTGAGATTACAAACAGAAG[A/G]GATCTTGTCCACCTTAGGCT
R1-34214	85	AATTCTCTGAGTAACTTGTTAATAGGCCAAAATGTAACTTTTATGTTGAAAGTGTGCTCTGCAGGTCTGCATACAGCCAAAGAT[G/C]TTTTACGAGTGTTTTTGTGGTTCCAACAACTCCAACAGAATAATCCATCTTCTCTAAAG
R1-34233	86	AATTCAGCTACGACATCAAACACAGTGAACTGGCCAAGAAGACTTTAGACATCTCCGTGTGGGATTATGATATCGGGAAGTCCAA[T/C]GACTACATCGGTAAATATCCTTGCTTTGATGCCATCAAAATGAAATCCTCACCTGCCT
R1-34242	121	AATTCACTCTTCTAGGGAGGTGACTGGCTCTAGTGATACTAGCAGTGCTAAGATAGCCATATGGCTTTTACTTACTGTTTTTGCTGCCTCATCTGCTGCATTATTACCTCTAATGATGTT[A/T]TCATTGGATATGGGGCTTTGATA
R1-34252	62	AATTCGGTTTACTAGAGCCCTTTACACTGATAAAATCCATTCTTTTGAATATGCTATGTTG[G/C]TGTTGTACCGTAATAATTGCACACTTGTGCGTGGCATTTTATTGGGCCTTGCAATCATCTCTATCGGATAATATTTGTTGCG
R1-34278	88	AATTCCCTCCCTCGGGCTGTTGTTTTGCTACTTGTAACACAATGCTTTTGGAAAAAATAGGCACTAGATGAGCAGAAGGTTGAGCCT[T/C]TGTTGTAGGAAAGAAGAAGAAACAATCCATCTCAGCAGAAAAGTTTTTAATTGAGT
R1-34302	11	AATTCCAGCC[A/G]TATCTGCCCCGCTTCGTCACTGCCATTTGGAACCTTTTAGTTTCTACTGGCCAGGAAGTCAAATATGACCTGGTGAGAGCAGTGAGCCCTGACTGTGTTTCTGTGTTCTATTTTGAAGTTCACTTTCCTTGTA
R1-34336	124	AATTCTGCTGTCTCTGAATAGACTGTGGGTTGCTGCTTTTTAGAGATGATTTGTACTTTTCTCTTAAGGTTAAAACTGAATAGAAATTTATTGTGGCAGAGAACCCAACATCAAGTCTGCATT[G/T]TAGTAACTACTGGAAATTTA
R1-34364	108	AATTCTGTTGCTATCACCACTACAGGAAAAGTACTGATGTGACTTTTAAAAAATGGGGCTTGACACTTACCTTCTTTAAATAGCAAAGAAAAACAAGAAGATCACAG[A/G]AACAGAGTGTGAGTAACTGTGTCTGTGTGTGACTTA
R1-34405	13	AATTCAGTCTAG[C/T]TGATGTTAATTAGTCCTCAGTATGTTTTGCAGATGCAGAAGAAATGAATGGATGTCTGTAGTTCCAAAGAAACAACAGGGGCCATTGCGTTTCCTGCCTTTTCCTTCCAGTTTCAGTATTTGAGACCACGA
R1-34415	84	AATTCAGAAATCTTGTAAGAAAACCCATCAACAGTGTTAAAATGTGGTAAAATCAGCTTCATTTCAGAGGCAAAATACCAGTC[A/G]TTAGTGTTAGCATAGCTTGATTTCCGTGACATTAGTGCCACAGAGGTCTCATTCACACGT
R1-34455	101	AATTCATCAGTGGCAAGATGGTGCTTTCTTAATCAATTCTGTGTGATCTTGCCGATGCATTCAGCCTCATTGACAGAGAGAGGCACGAAACTGTGAGAAA[C/T]CAGAAGATCGGCTTTAAGCAATAAAGGTTTGGAAGGCCATTGT
R1-34470	11	AATTCATAAG[T/C]GGTAAACCACACACCTGCTTTATTCAATGCACTCAGGGGCTTTGCTGCAACAGCTTTAGTCAGGTATGATTGTTTTATTCTTGTTGTATAAAGATAGCTGACGTTAGGCTACATTTATCTGAAACATCCTCCA
R1-34498	72	AATTCCACTAAATGTTGGCATTCAGCCACCTCAGCAGATGAATACCCTAAAATGGTACAGTTTCAGGCAAA[G/C]TCTCAAAAGCTTCAATGAACCATCTGCAGAAATGGCACAACAATAAGAAACCAAAGCTATTACACATTTCAC
R1-34559	86	AATTCCTAATGCTTAGCTCTCCTTCACTCTTACCACAGGCTAGACAAAATGCTGGGGCAGTGGGAAATCATTTTAAGTGGAACTA[A/G]GGGGGAAAAAAAATGTTTTATGCCGTGGACATTTACAGAATGCCCCCTAACAATATAT
R1-34575	24	AATTCTCTAACTGTTACTTGTGG[C/T]CTGATTCCCCAAAAGATCAGCAAAGCAAAACTTAAAACAACCACCTCCAAAGTCTACAGGAGGTGAGTGTTTATGGTCAAAATAAGAAGGCAGGAGGAGTACCTCTGTACTATCAAGATT
R1-34593	68	AATTCACCATTCTCACACAGTGATGATGGCTTTCAGGCTGGACGGCTGTCTGCTCTCACCCTCATAA[A/C]ACCACAGATTTCCAATAACTATCTCTGCATATTTGCATTGGTATAATATTTGAAGGTATATATACGCCATCATCTA
R1-34639	33	AATTCAGGCGTGCTGGCGAGGCTATGTTGCTC[G/A]GAGGTGGTACAGACATATGAGGAAAACAGTCTGCCCAAAAGACAAAGACCTGCGCCGCAAATTCTTTGAAGCAAAGGTAAGTTTGGACTTCTGCTCTGAAGTGATCACATC
R1-34655	123	AATTCAATGATGGGAGCCCTCCAGGAACTCAAGCTCCTCCAGGTTCAGACAGCGTTAGAAAACCTTGACATTTCCGGTCGTCCCATTAACAGAGGGATCCCCCATCCCGCTCCACCAGCTCC[A/G]CCTGAGGCATCAGCTGCAGCA
R1-34669	33	AATTCTCTCAAAACCCAAACTAGAGACAGAAG[C/T]ACAGTTTGTCTGTCTACACTTACGAGGACCGTCAGTGACGTAATGAGTTCTCTGGATCCTGACCCAAGCTTAACCAAAATCTACCCTGAACCCTTACCTTGTCCTAACCAA
R1-34693	97	AATTCTAAGCCCTTAGAGAGAAAGAGAAAAGAAATGGGGGTTTCTTTATCTAATTTTTTTCTACAACATTCTTGAATGATTTAGATAAAAGGGGAA[G/A]CAGAAAAAAATGCTTTCATTTGGGAGGGGACGGATGGGATTAGGGGA
R1-34711	27	AATTCCAATTTCCAGAATAACAAAAC[G/A]TCATTTGACAGCAACATTCATAACAATGATACCATAAATAAAAATATATTCCGTACAGCAGCAGCCAAACTATGCTCAAATTACCATAGAAAATTCAATGTGAAGAATAATTCATAA
R1-34745	93	AATTCAGTGTAACAAGCAGCAACATTGAGACTCCAGCTCATCTGTCCCACCCAACATCTGGGTTAGCTTTTGTTCCAGTCCCCCTGAAAAAC[G/A]TAATATTTCTGTGGGTGTTTGTATCCATATTCTAAGTTAAATGGATTTCTG
R1-34750	99	AATTCTTAAAACTGAAAATGGCACTCTCTCTTGATGAGATAATTTTCAGAAAAACAGTTTGACGCTTAAGAACTAAATTGACCTACTTGCAGTGCACT[G/A]GTGTTTTTAGACCATAGTTTATATCAGAGCTCTCACTTCTCATAA
R1-34822	89	AATTCTCCCTTGTTCTGCTTTGAGAGACCCAGTTGTCTCACACACCATCTACTCCACTGACACTGTTGGCCTTTTTTTAGTAACAGAA[A/C]GTCAATTCTTGTGCTACCCTTCTACTAACCTTTTGCTGCAACATCTTGCAAGTGA
R1-34828	82	AATTCATCAAAATCAAAATCAAATCATAATTTTTGGCCATAGGCCCATTGCCCATAAGTGTGAATGTGAGTGTGAGTGGGT[T/A]TTTGTTTCTGTACATCAGCCCTGTGATGGACTGGTGATCTGTCCAGAGTGTACCCGCCTCTC
R1-34841	9	AATTCTAA[G/A]GAAACAATGTGTGCACATAATCCAGAACAAATTTATCTCATTGACATCAGGCACCCTGTTTAGCCACAGTGAGCATATTTATTATAATCAAGCAATGTAAACACATATTGTGGAGGTTGTTCTGTTGTATTTGCT
R1-34855	79	AATTCTCACCGTTGGGTTTTATGGTCTGCTTCCCACAGATTTATGAGGTGCTGTGGTCTCCTAATGTCACATTCAGAC[C/G]TCGGCTGTCAGTTTGTCTGGCTCAACACAAGAGACTACTTGACTCCAGGTCACACACATTGCTAT
R1-34864	92	AATTCAATGGTTTCTGCTACAAAGTGACACAAAGCCAGCCAAAGATAACTATCAATAGCACCAAATATGCTCTCTATGAAACGGTTTATCT[A/T]CTTGTGTCCTTTATATCTTCAAAAATTATCAGCTGACAACTGTTTCAAACAC
R1-34913	40	AATTCACTGGCTGTTTACTTCAGCAGTGCAGGTATTTTC[A/G]AATCTTGGCATTGTAGCACTCTGAAATATACTGTGTACACGTCCCAGTAACCTGGAACCTGTCGTTAATCCCATTTCTATTCAGCTCCAGCTTTACCAGCCTTT
R1-35074	67	AATTCATTTCTGAACATAGCACAGTGCAATGCTTTGAAACACACTTGAGCAGCAGGGAGTCAGGTC[G/A]TAGAATGAAGGTAAAAAGAACTTTCTTGACATATTCAGAATTGAATTTTTATTAGCAGTTTATTCCAGCGTTGTTTA
R1-35103	79	AATTCAAAGTCCTAAATAATGGAAAATTCTAATAAGTATTATTAGCAAAGTATCATAAGTGAAAGCACTTGTTCTGCA[C/G]ATAAAAACCTCCTGCTGTGACTGATGTATTACAGCTGTTTATGCTGCTGTTGCCTATTGAGGTAG
R1-35116	74	AATTCATGAGAAATCATCCCGAGGGAATCAACACCAAGTTGGTGAGTTATATGTCACATAATGTAATGTGTGT[G/A]TACCCCCCACCCCAAGCACACAGACACAAATTAGAACCCCGCAATATGAATCATCCTCCTATTCTGGAAG
R1-35129	141	AATTCTGGGCCGGGATTGGTCGGTGGGGGCGGACAGGTACGGGATGTGTGACGCGTTCAGACCACACAGAGTCGTTGCACTCACACTTCACGTCGCTGCAGTTTCCTCTTGTAAATATTTGGTGCTGTTGGTGTCTGCCG[G/C]CTG
R1-35131	109	AATTCCCTTTTGCAGAAAATAGCTCCCTTTTGTTGCTGTGTGAGTGAAGAAGCAAGTCATCACAACTGTGAAGCCACTTTCTGTGTAGGTGGTACCTGCTATGACTTT[A/T]ACTGAGCTGAAAATAAACCTGCTCATTTGGAGTAG
R1-35186	117	AATTCTTCACTAGATAAAAGGTAATGGCCTTAGTTTTTGAACTGGACTAGACCAAAAAACAAAAATGCTTCAGCTCAAATTGGTCTCTCTGTGGACCCACTCTTAACACTTGCTTC[A/C]CCTGATTAGTGTCCAGTTTCAACAGTT
R1-35205	28	AATTCCTGTAGGCTACCAAAATTTTGC[G/A]CTGATCCTTCCAGCAGATGTTGAGTAATTTCACACAATAAGGGAAAGCTTTCACCTATTGGTGGTGCTGGACGAACGGTCAGATGATCATCACAATCAATAGGGTTCATCATCTGG
R1-35216	14	AATTCAGTCAAAG[T/C]AAACTATGGCAGCAGAAATCAGGGCAGTATTTGATTGTGTGTCTTGGATAGAAAAAGAAGAGTGTTGAAGTAGGAGGAGGGTCTGCAGCTTCACACTCTGTCCGCTTATTGGAGAGCTGTCATCTGTGGC
R1-35223	135	AATTCCTGTTGCTTGTTATATTGTTGACTCAAGTGTGCGACTAAATGGCCCATACACCTTTCACTGGTCACTGCACTGCACACAACAAACTTAAACTCCAAAAAACCTAAATGTCAAACGCTGGCGGTCAGAAC[A/C]TCCCCCAGA
R1-35246	73	AATTCTCCATCCAACAGTCAGTGTGATATTTATCTATGTCGTATGTAGGCTGTAGCACATAGTAATACACTC[A/G]CATACAAAAAAGGGTAGTCCCAAATTAGCAAGCGGCCCTGTGGAAAAATCAATCAGTGTTAAGAAAACATA
R1-35264	32	AATTCCTTACCCTGTCCTATCCTTCATCCAT[T/C]TCTCACTAAACCTCTGTGTTATCATCCCCTCTCTTCCCTGATGTCTACCTCGATATACCTCTGAATCTCAGCTATCTACAAGACTCTACCAGTCTCAGCTGCATCTCTAGTG
R1-35312	59	AATTCAGTGAAGGTGTCTGTGATTAGTCATCAGGTTAGAATCAAACTCCTGACCTTAA[T/C]CTTCAAACCTGCATCCTCTAAACTACAAGACAGGCCTCTAACGGCTTAAACTATTTAATCTGATGTTTAATAGTAATTTCTTTGA
R1-35316	67	AATTCCAATTATGACAATATTTGGACAGCATTTTGGAATCTGAAGTTATCGATTGATGTTAGTTTA[G/A]TTGTCCAGTATTCCAAGGTAACAGTTCTGCGATTAACTCATAATATTCTTCACTGTGTCCAACACTATTTCACACAG
R1-35325	129	AATTCACACAACAATTCCATCACAACAACTTTGCAGGAAACTACTGTGCTGGAATGGTGCAACTGCAAAGCATATTCAGTTTCATTTAGAGGAGAAAGCAGTTGGTTTCTGGTGTGTATGTGTGTGCG[C/T]GTGTGTGTGCACGTG
R1-35342	116	AATTCATTTCTCATCTCAAGGAGTCAAAGGCATTCTGACAAGGTTCTCAGCACATCACTTATTGGAAATCTGAGCCATCAGAATAGGTCTTGGAACGCAATTTCTGATTTTAGAC[A/C]CTATGGGAGGCCTTTAAATGGAGTCGGC
R1-35343	13	AATTCAAAACAG[C/T]GGTAGGTACAGCAACAGAAGATAGAGCGTTTTCTTGTGGATATGGAAAATCGTTCCGCAAAAGTTGTCACTCTGGTTGAAGTAGAGAGTTTTGCAGAATCAAACGAAGACACTTTGAGGTGATTGGGCATC
R1-35347	133	AATTCTGAAATACTCAGTATTACTTGGTATTCCTGTCTTTCTCAGTGGAGTCTGGTGGTGATAAACAGTGATGTTTCTGGTTGAACTAAGAGGATGTTACTCTTTGTGGTGAAGACACGCACTGTAGTGGAA[G/A]TACTTTGATGT
R1-35360	26	AATTCAGATTTTTATTTAGTTTTTT[C/G]TCTCTCTGATATATGTGAAATATGAGCTCATTATCAGTTTTAGTAAATGTTTGTTTGGTTCCATTAAAACCTTAAAAATCTTGTGTAATTAGGTTGAACTTGAAACAGGACGTGATGT
R1-35387	55	AATTCTATTTTCCATTTATGCGAATAGATTCCCCTAAATCCTACACACTGGTCC[A/T]TTAATCTGCTGATTATTTTCTCAAGGAATCAATAAATTATTTCTTGTTTTGTTTTTTCTTGTTTTGTTTGACTCACAGTCTAAACTCCA
R1-35432	53	AATTCCCATTCTGGGTTGAATTTTGTGCCCAGTTAAGCACTGACCACTCTCC[G/A]ATCCCCAAAGTGGACAGGAACATCTTTTTGCAAACTTGTTTTCTGTCCCCGTCGGCTATCAAATGGTATCGCATCGAGACAGATCTTCTCG
R1-35439	30	AATTCAGACCTCATAAATTCAGATAGATA[G/T]AAGTAAAATGTTCCAGTTCTGGGGATTCAGTAGCATTTCAATTTCAACATTTAGACGACTCTTTAAAAAGATCAAAAATCAAATGCAGCAGACACTTCTGTCAGAGATTCAGGT
R1-35534	85	AATTCCATGTGGATAATAAATGAACACTATTGAAAACTATTGCGTAACAAATGCAGCTCTCTGACATAGATTTTCGCATTCAGT[G/C]GGAAGCAGTAGAAGTGTTTATGTGAAATGTATTGAGCTTGGTGCGTCATTCAGAAGTCG
R1-35553	38	AATTCTGTCAAGAACCCCACGAGGTCCCCAGATCTCA[C/T]TTCGAGAACCTTTTAATGATTGTAAAAAGAAGGGGGGAAAAAAAGAGTCTCCATATCCCCTTACCCATTAATGCCCGGACTGTACCGCCTGGTTTTCCACAGGCTG
R1-35594	136	AATTCAAATTATGATAATTAGAATAAATTACTTGTGATTTTTCTGAAAGCGTGACAGAAGCACTGATCTGTCTCTCTGCTCTCTTTGCTCTCTAGTGTTCGATGAAATGACGAAGCAGTGAAGCACCGCTACCTG[C/T]CTGAGCAA
R1-35606	6	AATTC[A/C]CAAAATACTTCTTTTGAACAAAATCTCATCTCTTCACTTTGTTTCCAGCTGGGTGTGACTAAGGTTGAGACCCCGTCATCATCAGGATCCTCAGTATTTGTTGGAATACTGGTCACTGGTCTGCTTGCCGCCCTTGCA
R1-35632	15	AATTCAAGCCTGCT[A/G]GAGCAGTTATGGATCCATCTCTTTCCTTCCCCCCCTTCTGTTTTCTAATTTGGAGGTTTCACCTTGTGCCACTCTGCTTGCTGTAGCACACAGAACCATATATATGGTTTGAATAATTCATATCAATAT
R1-35640	127	AATTCAGCCTTGGGTGGTCAGTCTTGACTCTTCCAGGTGTTCATTATTTACCACATCGCTGCTTTAGAGGGGAAGATGCGAAGTCAAGTGTGTGCACCAAGTAGAGCCAGACTGACAACAGTTTGG[C/T]TCAGACTGTCAAGTTCA
R1-35648	97	AATTCAATAGCAATTTCATTTTTTGCAGTAACATTTGAACAATGTATAAATCTGAACTATTATCACAGGATTAGTTCCTGATCACCAGGGTCGGGT[G/A]CTCCTGTATTCCTGCTTCTGCTTCACCCACTGGGCAGTATAGCAGTT
R1-35657	91	AATTCAGTAAACATCCCGTTCATTCGATTTATCCACTTTCTACCAGAGGATTTCTTCCCAATTAATCAAACTGTCAACCCACCTCTCCGA[C/T]GACAGCAACGGCAGGCTCAGCGTTTCCTAGTTTACCCCAAGAGGGCCAAGACA
R1-35663	101	AATTCAGTTAGAGCTGAATGAAACTATTCATCAGGTTGTTTGAGTTCCCCCCCAGGAGCCCTCTGGACCCAATTTTGAGAATCACTGATCTCTTTTACAG[C/T]ATCTCTTCTGAGAATCAGACCCACAAGCCCAACCTCCAGCAAG
R1-35667	142	AATTCACAATGTTTTTATTGGGTGAGCAGCTGCTTCAGGCAGGCTGAGACGGGTTTCGTTGTAGGTTTTGCAGATCATCCCCCCTGGAGGTGTGGAGTAAACACACACCACGCTGGAATGATTTTTATTGGAATCAAGGAT[G/A]AA
R1-35700	85	AATTCAATGGCTCTCATTTGTCTGTAGAACAAAAGGAGAGATTTGGTCTCATCCTCCATTTTGAATGGGCTGAGGCCCAACAAT[A/G]AGCAGCAAGAGGGCTGGGTGGCTGGTTGTACAAGGAACTACAACACAGTATCCATCAAG
R1-35704	8	AATTCGG[C/G]CCCACTGTGTCGTGCTCTGCTCTGTGTTCAGCTGCTGTTATTCTGGAAGACCTGTAGAGAGGGGAGGAGTGGAGGAGGAGGGGGCAACACTAAGAGGTGGCTGGGGAAATAAAGGATGGTTAAGGCTGGGTGGAGG
R1-35715	113	AATTCAAGACTATTGCTATGTCATTACCTTCTTCAGCCGGAGGGCCTGGAATTTAAGCAACTGTGACTGCAAGCATCCTCCCTACTTAAGTGTCCTTGAGCAAGACCATTAG[A/C]AAACGAGACGCTGTTCTGAAACTAAATCTTA
R1-35754	92	AATTCATTGTGACTTACCTGTTCCATTGGCTGTGTTTGCTAAGAAGAGAGGATACAAAGCTGAGCAGCTTTGAGGTAGACGTACATTTAGG[C/T]AAAACAGATTCACAGCATAAGTCTTATGGACTACCTGGCTGTGAACGCCTTT
R1-35779	60	AATTCCAGATATCGCAAGGCTTTGTCTAACAACTGCACTGATGGAGTTCTGTTGAAGTA[C/T]AGCCCAAGGCGGCAAAAGTGTCCCAGTCAGGCCCCCAGGGGCCTCCAGCTCTTCACCAGTGAGGGCACACTAGTGGCAACAGTA
R1-35800	93	AATTCACTGAAACAGCAGCTGGGTTTTATTTTTCCTCCTGAGTTTAGTATTTTCACTGAAGTGGGAGGACGTCGGTGTAAAATGACTTTAAC[A/G]TCACTGTCAGAAAGTTTTGACTGGTTAATATTCAGCTGTGTTTTCTGATGC
R1-35837	60	AATTCCAGTTCTTTCTGTTATGACCCCTCTCAGTTTTATTCTTGTTTCTGTGTATTCAA[T/G]GAGTGAAGTCATACAGCTCAATGAAAGACATTTTTAACTCTTGCAGCCCTGTCTTGACCTCAATTTGTGTTCCTCAGAGCAAGA
R1-35839	39	AATTCTCGTTCCCCTTTCGGAGCATTCCCCTCGGCCCG[C/T]TCTTTTATTCAAAGGAATGTACATATGATTTTTGGTTTCATACCAATTCCACCTGGAGTCTCGAAGGGAAGAATAACAAATATGGGAAACATTTAATCCAGAATA
R1-35860	140	AATTCACCAAAATGTTCAGTTTACTGCAACGTAAGACTGGAAAAGTGGCAAATTCGGGGTTTTCCACAAGTGCATACAACTTCAAGCTGAGTGACAGAAGTAGTCGGTTTGATTGCGTTATTAAACAACTCATTTTTGC[G/A]TTCA
R1-35882	90	AATTCTTTCATACATTTTTAAATACCAGTTTCTTTAAGTGGACAGGGGGTTGGATGGTTAGATGACAGGCCATCAGGTTTGAGAAGACT[G/T]CTATGTACACTGAACCTGATTTAAGGGGAAAGTACAACAGGTTAGCTAATATGA
R1-35887	39	AATTCCTTATCTTTGCATTGCATACAGTGTATGTCTAC[A/G]GTTATTGTGGGCTATATTTTAAATCAACACGATAGGCAACACATTGATCCCGACCCTTTTAACATCTGGTTTAGCCCATCGCCACCACTGTTAGTGGGCCAGGTG
R1-35914	131	AATTCATCCTACTGCTACCATTTTTCTACAAATGATAGTATTGTTGGGGATCAGTCCATTCAAAACACAGGATAAGACCAAATGGCAGATTTTGTTCTACAGAAAAAGGAGAGACTTTTAACTCAGTCTC[C/T]CAGCGTCCTTCAC
R1-35974	63	AATTCAGCTGTCTTATTGAACTTCCTGTGCCACTTGACTTTAAAGAAATAACTTGTCTTATA[C/A]AGGCTGCCACACCTTCAACTGGACAGTGAGACTTTAACTTCATTACAGTTTGCCTTTTCACTTAATTGAAGATACCTAACA
R1-36102	107	AATTCACCAAAGTCCTGAGGAGGCCAAAGAAAAACATCAGTTACTATGAGAAAAGTTTGGTGGATATTTTAGCTCGGTTAAGTCGAGCTGGACTCACCGTGATTCT[A/G]TAGTCTGTCACTCGACCCCCGCAGCCCTCGCTGATGG
R1-36116	108	AATTCCTCCACGAAAATGAATCATCACGAGTGTCACCATTTTGAGCGGTCGAGATACGAGCAAATAGTTAACAGTTGTAATTTTATAGTGAAGTATCAGTTCATTTC[T/G]GTAACGTAGTACCACCATCAGGCCTCATCAAATTAT
R1-36118	25	AATTCAGGTGTCACTGTGAGAAAG[G/C]CTGAGCAGTATCTGATCATTGTTGCCAGATTGCTCCTGACAATAGAATAATGTCAACACTCATTGAATCCTTCACTGAAAAAGACAGGAAATGGCTGCAAGGTGTTGTTGAATTTGGCA
R1-36154	85	AATTCAGGGAGCATAACCCCACGAGTGTTGAAGAAAAAGACGAGCACAACGTGGCCTCTTCGGTCTTGGAGACTGACTTTTGGT[C/A]AGGTTGCAGTGTGGGTAATGTCGGTGCCAGGTTTTGACAATCAAAAAGACTGTGTTATA
R1-36189	66	AATTCAGATTTAGTTTAAGTCTGTTTGAAGGGTCAGCATCAGGATGATAGTGGTATCTAAACGCC[G/A]CTTCCTCCCTGTTGTCCTAAGGTGCCTGAAGCCGTACCGTTTGGCGTGCTATGTCTTCTCGGTTGGGATGGAGGGTCT
R1-36194	20	AATTCTTCCTGCACAGATC[C/T]CATCGGCCTTTATGAGGCATTAGTCCCACTTTACCTCAGAGACATCAAAAGACAGAATAAAGCCTCCTTATTCTTTAATTTCCACACTTTATTCAAAGATTATCTGCAGCATTTTTGGTGATTA
R1-36214	37	AATTCAGAGGAGAGCAGTGAAAGAAGTGAAGATGAC[C/G]GTGAGGTTACAGAAGGAAATGCAGGTACAATATAATGACAGTGGGATTTGAGGAACACACCCAACACGCAGAGGGACTCAATCTGGGCTGCTGTTATCTTTAGCAAT
R1-36232	25	AATTCTGCAGCCAGAAGAAGTAAG[T/C]AGAGCACAAACCACCAAAACAAGTGTCCACTCGATTTTTTTACCAAAAGCTTACCCACTTGTGTTTTTCAGTATGTTAGTGGGTTCTGTGATCGCCACATTCAAAGCCAGATAAATGAG
R1-36257	94	AATTCACTGTTTGCAAACACAGCTTGCGCATCAAGATTAATAACATTGGTGTTGTTCTCCTGCAGTTGTTGGATCAGAGACACCACACAGGTG[T/C]GGCCTGTTCTGCCTCGGCCTTCTGACCTTCCACTCTCAGGATGTGGGAGA
R1-36289	115	AATTCATCCTGCACACCCGCACTGCTGATAAGATGTGGCCTATAATTATAATAAGACAGACTGGGTGCTTTTGATTTTTTGGCATTGAACCTTTATCTGGTTGTACAGGATAGA[G/C]AATGAAAGAAAAGATACAGCAGATGAAAG
R1-36348	92	AATTCTGTGTGGGCTTTATTGATATACCTGTATCAAAGCTCTACCATCTTCTTCAGAAGCAGAAAAAGTACAGACTAAGGTATGCTGTTTT[T/A]AAAAACACAACATTTTGAGAACACAGGAGTGAAATCTGAGATCAATGCAAGA
R1-36355	33	AATTCAGCATCTGTTGTTTTTAGACTGCTCGC[T/C]TCAGGGCACGGGCCTGCATACTAATAATGCTGCTAATAATGATGGCAAGCAGGCAAACAAAGATAGGAGAGGAGAGGAAGAGCAGAGTGGAGAAAAAGAGAGAGACAGGAA
R1-36381	136	AATTCTTTAATCACACTGAAATGAGGGGAAAGTGGGCGCACTCTAATTACAGACTTAACAGGACTGAATCCTGTCAGCTACAATAGAACTCTGACTACAAAAGGATGATAATGTTATTGGACTGCGACAACTCAA[A/T]TTCTAGTT
R1-36395	96	AATTCACTGGATGGACTCTGGTTGAGTCAGGTGGAATATGTTATGAGTTTGGTTCCAACGAAATCGTGAGAGTAAAAGTAATTCCTTGTTCACAA[C/T]GGGAAACTGTGCTTGGTAAGGAGGCCAGAACCTGGAGTTTGCTGCTGT
R1-36480	8	AATTCTC[A/G]TTCTTGAAACTGCACTGACACTGTCTCATCTGTAAATAATTCACGCCTCATCTGAAATTCATAAGATAACAACTCACAAATATAGCTATATCCTAAAACTGAGCTTAATATTCATTTATAGATTATGTAAAATATA
R1-36506	10	AATTCCACT[G/A]AGAAGTAACACAGAGGATTTGAATAAACCTCTTCAGGAACTCTCAGGATTGCAAAATGGCCTTCTCATCTCTCACAATAAAAGTGTCAGGATTAACATTGGCCAGACAGCCAACCACCATTCTCAGATCCGTAG
R1-36510	113	AATTCAAATAGTTCTGACGTTCGATACGTAGTCTGAGTTAACACTGCTGAAGTGACAGTGACAGAAAGCCTGTTGCATTCAGCCACTTGGCTGAGTTGTTTCAGTGGTTTGA[G/A]ACATACCCTAACCACAGAAACATCCCAGGAA
R1-36523	93	AATTCCTTCTGTGATTAAATGTTGTAATATATTTTTATTGCACTCTGTTTCCCTCAGCCTCCTGTCTGCTCATTTCATTGGAAAAGTGACTC[T/C]GAGGAAACTGGAAAAAAGAAACAAATCAAAGGATGGAGAAGAAAAGGAAAG
R1-36524	13	AATTCACCTTAA[C/T]GCCCTCAGGGTGGCGCTACACAATACCTCTGAGGAGAACTAATCGCTGTTCTCATTCTTGCAGATTCTTCTTCATTATTTGCTTGTGTGTTTCTTTTTGTCTTGTGGTTGGGTAGATTGCAAAACTGAATT
R1-36528	82	AATTCACCCACATTAAACTGATTGCCCAGTTAATGATTTGGCTTGAACTCTATAGCCTGGTACAGGCAGACGCATCCCACG[T/C]GTCTACCTGAGGCTGTCTTTCCATTTTATGGAGACCTTGCATAGTCGCCTGACGACTGGGGA
R1-36559	139	AATTCAAAAATACAAAAAATCTGCAACTTTGTAGATGAATTTGTTGTATTTCTATATACATAAATATTAATACCAATTTATATGTAAAGAGCAGGGCTGATAAGTCATCCAGGGGATATCAGCTTACCAGGCCAATAT[G/C]AATGT
R1-36570	45	AATTCCTACCTTTAAATATGAAAATTCTGCAACTTTGCTCCTGA[T/C]CAGTGAGATGAAGTATATATTGATATAATATCCACTGTGAATTTTACCGGACCCCTGTGTCCTCAGTCACCAGGTCTTTGTCCTTCTCTGCATTGTAGC
R1-36608	18	AATTCAGCTCCCAGTGG[C/T]TAATTACAATGCCGGGGTGGGGGGGTGACTGACTGACAGTATTATAAACAACATTTTGGATTCTTACACAGATACATCCTCTGCATCCTCTGCTTCTTGCATTCGGACAGGTTCACTGAAATATGC
R1-36628	33	AATTCAGTTTTTCAGCTTTAGTTTCCAAATGA[A/G]ATGATCTCTCCACCAGGTGCACTGCGCCAGGAAACTTGATAATCCACACTGTAACAGAGACACACCTGAAGCAGCCTCCAAGACCAGGAATGTTAAGCCCGCCTGCCATAC
R1-36669	80	AATTCGGATATCGTACCGGTCCCTCTCAAAATCAAACTCTACTGTTTCAGCAGATGTCCTGTTCAGAACAAAATACAAC[C/T]AAGCAGGGTTGTTTGGGCATCTGTCACTGTTAATCACTGTACAAATCTATGGTTTGTAAACTAT
R1-36679	61	AATTCCTGCAGTCCAGATTCAGTACTCGAGGGTAAGTACTGCTCATAACCCCAGTGATGC[C/T]CGCAGTGACTCATAAAATGTCAAACCGCACACTGTCTCACCCACAACCGCAGAGACTGATCCAGAGCAGCTACTGTATCAGCG
R1-36682	70	AATTCGAATGAGCAGTGAAGGGCTTTTCCAGGCACATCGCTGCAATCAAAGAGAGTACTGCTGCTGATA[C/T]GCTCTCCTTTTGTTTCTTACACTGTCAGCTGTCAGTTTATTAGGAACGCCTGCCTGAAACTGATGCAGTCTAAC
R1-36720	29	AATTCTTGTGTAACACAGGACAGAAAAG[A/G]GTCTGAACAAGCCAAGCGTTCAGTATGAATGCTCCCTGCCACCTCCAGCTGTGTAGGCTCTCCAGTTTTTGTTCCTTAGACTGGGCACAATAAAGTGGCGATTACACAAACAGAG
R1-36729	68	AATTCACTAAAAATAATCATTTTGGTCTTCTTTTGATTTTGCAAACAAACTGAGGACATAGCAGATG[C/T]ATCAAAGTAGATTGATGTGGTGCTCAAAGCTTTTAGTGTGTTTATAAAAGCAACAACAGCCCCATTTGAAAGCCCT
R1-36755	55	AATTCTCCTAACAAATGGCAAAAGATTCTCAATAGTGAACAAATAGCACGGAGC[G/A]CAGTGCAAAACAAAATATAATCGAATGGAAATCACTGCACGATGCTTTGAGCAAATGACCTTCCCAGCTCTATTGACAAAACGCAGGCA
R1-36763	137	AATTCCAATTTAAACTTAAGCCTAAATGTAATGAAAATGAATTAATTTCCCTGAAACTGGATTAGATCCTCACTGACAGCTGAAACCTCTGCATACTTCCACATTCAGCTTTCACAACTCTAAATCAGTTTACTGA[G/T]GCATAAA
R1-36765	91	AATTCCAGGAGCATTGACGACTCGGGTTGTCGGTGGCTCAACCCCCTGCCCGGCTGCCTGCGGGCCTGGACCCGGGGGGCTGGGGCGGGG[G/T]ACCAGCCACTGGTGGGCGGAGCCGCGTGTAACACCTGGAAAATATCCTTAGAC
R1-36784	76	AATTCCTTCAATGGAGTGTGCCTAATGGGTATCCTGATCAGATGCCCTAACCACCTCCACTGGGCACTTTTGTCG[T/C]AAAGCAGCAGTGATTCTACTCTTAGCGCTCTCTGGCTGTCTGAGCTCCCTATCTTACCTGGTGTTGAA
R1-36791	130	AATTCAATAAAAAATGAAATCTGCAAGCAGCGTTGAACGGGCCTGTTGGGGGACCCTCAGCTGCAGGCTTAAGCCTTTGTCGTTTCTCCTCAGACTGGACAATTACCTGCTTTCGCTTTCTGATCAAAT[G/A]TGAAATGGGATGTC
R1-36811	6	AATTC[T/C]TGCAGACGTGCTAATGAGTGCAGCAGGTATGAGGAATGTGTTTGCGGCGTTGGGAGCACTCTGTTGTACCTTCACAGTGAGCCTGGGGATCCTCTGGCTGCTGGCCTCTCTGAGTCGGCAGTCGGGATCTGCACGGCA
R1-36816	140	AATTCAGTCTAATGATACTTGGCTAGAAAGCTGTTATTTGGCTTTTGCTGCAGAGGATTAAGTCAACTAATAAAGCTCATTTCTGCCTTAGAGAAATGTTTGCTAAATTTACAATCTGCTTTAATGTCAGCATTGATGT[A/G]TAAA
R1-36826	138	AATTCAGATACACTACTCATCGTGTGACTTGGACGGGACTAAATGTCAACAGGGGTGGGCGGGAATAATATTCCCAATAGTCAAATTTTGAATGAATGAATGAATGAACAGTATTTTCTTGTGTGGGTAATGGAGTC[A/G]GAGGAT
R1-36883	102	AATTCCCCCAATGATGCCTGGTGTGCCACCAATGATGCCAGGGATGCCTCCTGTAATGCCAGGGATGCCTCCAGGGTAAATGTTTGTTATTGGTAATCAAT[T/A]AGTTTAACAATCCCATCTCCACTTTACTGTGTATTTTAAACA
R1-36890	76	AATTCTTATTTATAGATTTATAGATCTTATTTCCTTTGACACATAGTACTGACAATGTTATCATTAAATAAGCTA[C/T]CATTCATTTTGCAATCATCATTTTCTCACAAACTGCCAGCACAAAATAAATCACTTGGGAATCCCTGG
R1-36940	65	AATTCATCAAGCTAGAAGTTATGCCATAGCAGTTCTTTTCAACAAGTGTCACTTTAAGTTAAAG[T/C]AGCACCAATCTAGTGTTTCAGTAATGCTGTTTCAGAATTTGAGAGGTGCTTAAAAAGCGTTTACAGCCCTGCATTTGCA
R1-36962	67	AATTCGTGTAGTCTGAACTGGGCCTAAGAATCTGATCAAGCAACTGTCGATATTTGACTGTTCTCA[G/A]TAGTCACTGCAGACCCAGTCTGGAGGGGCAGAGCTGGGCCAACAGAAAATCACTTTTCAGGTTCAGATTTTGATGAA
R1-36977	98	AATTCACACTTCTTGCTTGCCAGAAAGTATTTCTGCCTCCTTGCCCCTTCTTCTCCCTCTTTAGACAGGGCTGTTCTGGCCTGAGAGAGCACCGAGC[A/G]AAGCTGACTCAGGGCTGCCAGGCAGTATCCTGAAGCATCCTTTCTG
R1-36979	11	AATTCTGAGA[A/G]GAGATAGGCAGGTAAATAAGAAATAAATAAAAAAATGGAAAGATTATTTCCCCTATGACTTCCATCTCCTTTGTACAGTCTGTCACGAGATTAATTTCTGTTTCCCTGGTATGTAATGTAAATAAATAATTTA
R1-37017	62	AATTCCAGTTTCCTGCTACGTACCAAAACACAACACGGCACAGTAATTTTGAGGAAAAGAT[C/A]TTTTCTTTTATGGCTTGTCAGTATTGTATGCTGTATACTGTATAGTTGTCGTGTTACTGGAATGGCTGCTGAGGCTGCTTTA
R1-37020	53	AATTCCAGATTGGTTGTCTTTTTGGCTGATTTTTTACTCTCAAAATGGAAAA[T/C]GCTAAATCTTTTGCGTCCTATAACCTATAACAGTCTGTACCAAAAGATGCAACCATTTCTAAATCCTTTTTTTTAGTGTTGTGGCAGTGAA
R1-37054	16	AATTCTGCCAATGTT[T/C]AAAGGGGCTCATCCAAATTTGTGATATACCGCATTTAGTAAAGATGAGATGAAATTTGTAGAATGAGCAGTGGATCAGCATTACAATTAAAGAAAATTAAATGTTCTAGCAGACTCATCTTGAAGCAA
R1-37100	52	AATTCAATCAGGGTTTATTCCAGATAAATGGCTGTGCTGCTGCTGTGACCT[C/G]TACCTGTACAGAGGAGCAGATTCAACAGGAGGGGTGGTGGTCTCTTCTGGAGTCAGGAGCAGAGATGGAGGGTTCGATTCCTGGGTTGCTGC
R1-37125	29	AATTCAATGGTGTTTTACTGAAAATTAC[G/A]CATTTCAGATACCGTCTCAAGGTAACATTTCCCTGCATTTGCTTGGTAAAAAACTTGTCATATTTGTACTTCTCACGTTCTGTATTTCTTAACAATCATAAGCCAGGTGTACTCA
R1-37150	117	AATTCTTCTTTATTACAACTTATTATTTCAACACGGAATTTAAAGATAACTTACACTGTAGTATTTTTAACTACCCTGTACCTTTTCTAATAATATGTCTTGTTTGCTTTTACTTT[T/A]ATGTGTTGATACATACTGTACTGGGAA
R1-37163	85	AATTCATTGAGGTACTGCTAGCTAAGGGTGATTACTCACTACAGAGTCTGTGGATGCTTTATGGGTAGTATCTACCTGCATCTT[G/A]TGCCCCTGTAATTGTTTTCCTACAACTTGGACTTGAAAACCACCTAACCTTACCTGATG
R1-37175	70	AATTCAGGTTGTAGTGTAGTATCATACGATTTGTTCTTTTCCATTACTTAACGACTGTTTATGGAGGAG[A/G]TCTGATCAGGGAGGCATTCATAGACAAACAGAGCACAAACCTGCACAGTGCAAAGAAACACAGAGATATGCACA
R1-37257	23	AATTCTTTTCCTCAAACTGTGT[T/C]GTTTTCTTTTAACTCAAAAAATGTGTTTCAGTGTTAACAAAATTCAGTAGCCTACAGTTGTGGTGCATTATGTGTTGCCCACAACACACATCTAATATGCAAACTAGCGCTTTTCTGCCTG
R1-37326	118	AATTCTGTGAGCTTCTGGAATGTGTGGGATAAACATTGAAAACTACTGGAGATGAGATTAAAGAAACTGTTAGAAACACATAATAGTAATGTGTGTGGTTTTGTTGTGTTTTTTCAA[G/T]CTTCACAAGTTTACTGAAGAATTTAA
R1-37328	7	AATTCT[T/C]ATAATCTTGAAGTGTAGCCCTAGCAGATGTATAACTTTCTTCTCATACACCTGAACACATCGCCCCATATGTTTTCATACTTAATTTTTCTTCCTCATACTTTTATGGCTTGAAATATTAAGAACAACATATTGTAC
R1-37333	50	AATTCTAGAAACGTGCAGTCGGTGACAGCGATTATTAGAGTAGCAGCAC[G/A]GTTAGTCGCGCCTGCTGGTGGGCGCAAACGCTGTTAACGAGCACCAGTCACCTTGGCTAGTCGGCTAACGACCACACGGCGCTAACAGCAATAA
R1-37341	111	AATTCAACTTTGAACAAGCACAAGATATTTAAAACTAACACCCTTTTTTTCTGTCTCCTACTACTGAACTGCATTTACACTTTTGGCAGATTAGTAACGGGAAGGGTGCT[A/G]GATGTAATGCCAGCATAAAATAAGCGATTCATA
R1-37362	140	AATTCAAGTCATCAATTTATATTTATATAGTGCCAAATCACAACAGAAGTTATCTCAAGGCACTGTACATATAGAGCAGGTCTAGACCGTAGACCGTCATTCTTATTCTTGGATTAGCACACAGAGCAGTTAATATTTC[A/T]ATGA
R1-37366	9	AATTCAGA[G/A]TCAAATTAAAGTTATTTCCAGGAAACTCCCAAAGACATTCAATGGTGTAAAATATAAAGACATTTGATGAGATTTACAGATTCAGACTCTGAGGTGAGAGGCCGAGAAACACTGCACAGGTTTTTAGCTTGGTTT
R1-37407	11	AATTCCTACT[G/A]CTATAACAACACAATGGCTTAAATTTACTTGATTACACATTACAACTTTTGAGACAGACAGAAAACAAAGCAGGGGCTTGTGAGACTATTCTGTTTTAAACACAGTGCTAGTCAGTGCTCCTTTCATCTTGAA
R1-37426	58	AATTCTCTCAGCGTGGCTCAGGAATTAGAGGAAACATCTAGTATTCAGAAAGTTCCT[T/G]GTTCGATCCTGTCTAAGTGTCTTTGAACAAGTCACTGAACTCCCTTACTGCTCCTGATGCAGTGCCATCAGTATGTAAGTGTGTGT
R1-37430	82	AATTCAAATGAGATACACCCACAGGAAAGCTAGATGTGTTTACATTGGAAGTGGCAACAGTGCCAGCACCAACTTTTGCTT[T/C]CCAGTCGGATGTATATAATCTGAAAAGTCTAACCTAAGCACAGACTTTGGGCTCTAAACACA
R1-37457	79	AATTCAACCAATGAACGATAGCACAAGATCCCCGTAAGCTAGCTAGCACAGTCCTTTTCTGTGCTGCCCAGCTAAGGC[G/A]AATAAGCTAACCTTAGCTAGCTATCCTCTCCCAGCTAAGGAGAAAGCAGATGAGCGAGAAACACC
R1-37496	110	AATTCCGGCCCGGCCCAGATTTAGGCGGGGAGAGAATGAACGTGTGAAGCCTTCTTTAACACACTTCAACATCTCCTGGGACCAGCGTGCGCGAGGGGGGACGAGATGA[A/G]GAAATCCGGACACACGAGCGAAAGAACGGTCATA
R1-37515	47	AATTCTTAATAAGGTGGAGAGGTCCGCTCTCCATTATTTATTTCCA[T/C]TATAATTTATTTCCAGCATATAATACTCCTGACTTAGTATGATGGTTAAACATTCACGCTGGTGTGGAGAGAGAAAAAACAAGTCACTTCCTGTTAA
R1-37530	81	AATTCACGACAGTTTACATCTATATCAATCTACATCTACAAGAAACAATTATTTATGTCATACTTTTCGATATTTTGTTG[A/G]AAAGACAAGCCCTACCTGCAACAGTGCCAGTTCCCTGAGGAAACAGCTGGTAAAAGTTTGGAT
R1-37540	12	AATTCTGATGG[C/T]GAGATATTTTGTAACAAACAGGGCTCACTGTGTGTGATATTTGGAATGAAAATTCACTTAGTGTCACTTAATGTGGTTCACGGACTGAGGGTTTATAAAAGGCACTTTGCAGTTTAATTCAACAAGTCCATT
R1-37566	38	AATTCTTAGCAATGACACGGAAGTCATATTGAACATC[T/C]TCTGTGAGGCCTGTGACGTCGTAGAATGTGTCCTGCAGGTTGGTGAAGTTGCATTTCAGCCAGCGGCCGTTGGGGACTTCTTTACGCTCAACAATGTAGCCTGTAA
R1-37593	110	AATTCAAACAGGCGAGTCCTTTCAGGTGCTGATAGCTTTTCTGAGGGAGCGTGAGCTGTAAATGAAATCCAGGGCTGGGAGCTGTATCCCAGCGATCTGTGCGCTGGAG[A/G]CGAGTGGCTGGAGATGCCACGCAGAGATGCAGCA
R1-37601	104	AATTCAGATGAAGTGGAATAGATAATCCTTTAAGCTTGTTGCCATTATTTAATTGGGGGTATTCTACTATTATCAAATCTAACCGTCACAGCTAATCTATCTA[C/T]GTTTGGATAAACAAACTTTCATCTCTTCAAACAAAGACAA
R1-37654	60	AATTCAGTCTCTAATACAGAGCAGATAGTGTAGGCTACTTTGAGAAGTGTGTGGTTGCT[G/A]TCAATGTTGTGTTGCTGACAATGGGTGCAGTAATGTTGATCAATACCGATGCACTTGGAATGTTTTTTCCTTTGAGCTTAGAGC
R1-37671	7	AATTCC[G/A]ATGTAGAGTTCAGAGAAGAACAGCTCACAGTTCATCAGACACACCTGAGGAGACTGCACATCTGCTCGCACTGACAGGTGACTGCAAGTAACACAGGTGGTGATGCTTGTTATCAGCGGGACACTGCCCCTGACCAA
R1-37673	27	AATTCATATTGTTAACATTTTATCAC[T/C]GCATTGTCTTAAGACGCCAAACTACTTTGGCATTTGAGTCATTCAATTGAGAATGTACACAGTTGCACAGAATGATATGCTCTGTGTGTGTTTGTGTATGTGTCTGTCTCCAGGTCA
R1-37722	25	AATTCCACCTCTCTTAAAACCTGT[T/G]TGTGCTCAAGATGCTCATACAAAAACTTTTGCAGTCAACACTGCACTTCTTTGGGTTCTAAGCAAAACACTCACAAAGTTTGATATTGATTGGATGGGTGGTTGTGGAGAAAATCGAAA
R1-37766	113	AATTCTCCAGGACTTCATCTTGTTGGCCTCCAAGAGGAAGCCGTGTGGCAGTGGGTCAGTAGAATGACTGACAGGAAGGACTCTAACAGGTCAAAGGTCATACACCCCTATC[C/G]TGCAGGATTGACTGTCTGTGTTTTTTCTCCT
R1-37792	138	AATTCTGTTCATCGCTTTCACAGTTATCTATCACTGAACTTGACTGCAAAAGAACATACATTGTCAGACTAACTTTTAATGAGCTGGTCAGATGAAGAAATGAAATACTATTGTTGAGTCACCAGTGTAAAGAATGG[C/T]CACTTG
R1-37851	56	AATTCATGTCTTCTTTTTGGACCTCACTCCTCACCCCAGCCTCAAACGTATGTAT[A/G]TATTCTTGTGTTAGCCACTGGCATTCTAACAAGGAAAACAAACCAATAACAGAGCTATATTAATACAAGGATACCACCTAATAGAAGG
R1-37869	67	AATTCTGTGCAAAGATCTGGATGCCTGTCTTTCAGGTGCTTAAATAAGTTTGAGGTGTCTGTTCCA[G/A]ATGCTCTATGACACCATTTGTATACTGACTTTTGGTTCTTGTCCCCCATACACGACTTGTCCACAAGTCTCGGTGGA
R1-37906	98	AATTCACCATCTCGCTCAAGTATTATGCCACAATACAGTTAATCTCATATAATTAAAAAGCTTACGGACATTTACATATTAATCTGCTCTGCCTACC[G/A]CAATCGACATATTTTAAATCAAGAGCTCAGGTTTTAAAGAAGAAAG
R1-37965	80	AATTCCCTGATCTTGGTTAAATGTCTCAATTGAACAAAGCAAGAATGAACCATTTTGGTCACCTACACCTTGAAAGACA[A/G]TTGAGTCAAAGAGTATATCTAGGTTCCAGGCCTCTTTGGTAACATTACTAGAGCACCTAGACTA
R1-37978	34	AATTCAACCCAAACAGCTTTACAGTCACTTCAG[C/G]TGCCATTTGAAGACCTGGGGCTTCATTTCTAACTGTTGTGATTGACAAAATGGGGAGAGGCGTATGCCACACCTCACTCAAGAGCTGGGCTGAATAAAAACAAACTTGAC
R1-38016	26	AATTCTGTCTTTCTGACTAGTGATA[T/C]GTAATTGTGAACATTTGAATTACAGTTTTGGTCTCAGTTTCAGAATCATTACATCCCTGATACTGATGAGATGATGATGCTACTTTCTACTGAAAATAATTGGCAACGCTGATGGCAA
R1-38042	63	AATTCTCCTCTATGAATACCATATGGTGTAGATGGAGAGCAGATTGAGTTAATGTAAGAGGA[C/T]TTCCCACAGGTCAGCCAGTATGTGTCCAGAGCCGAGGAACTGAAAGCCCTGGTGGCCTCAGACAACAGACTGAGCTTTGAG
R1-38055	30	AATTCAAGATTCAAGATGCAATAGATTCA[G/A]AGTTTTTATTGTCTCTATATTGGACATACAGAGGAATCAAAAAAATGTTTCTCTCTTCCTAGTTACATAATAAATATAAAAAGTATAAGGGAATAAAAGTATAGAAGTATAAAA
R1-38060	35	AATTCACCAGATGCAGTGTTGGAATCAGCCAAAC[A/C]TTCCCTTAGAGCTGGGGATGCTGATTTTTAAAGGTCTGTTTTTCAGTACACTGTGTGTTCCACTGTTTTTGTTTCCCTTGGCTGCTGGAGGGTTTTCTCTCACTGATCA
R1-38072	119	AATTCTAATTTCAGTTTAACAAGGGATTTGTCAGTAGACCTGATTATTGTGTGGAGGAGCCAGTTCTGCTGCCAAGGTATCCTGTTGGCCAACTGAGGTACGCAGACTTTTTTTTTTA[A/G]GGTATATGCCGGGTTGGAATGAACG
R1-38077	29	AATTCAAGTGTATTATGATTATGTAGTC[G/T]TACGCTGTGGGGATGTAGCCGTGGTTGTGAGGTTCCTGGGAGTCCCAGCGTTGGCAGGTGAAGCCGTTTTCAGTGGTGGAGATTTTTCCTCTGTAGTTTTCACCACTGCAGTGTA
R1-38099	95	AATTCAACAGGAAAATCAGGGAAGAGATGTACGTACCTGTTTGAATTAGAAAACCTGTTTTTGTGAATTTCTGTTTTGCCCTGTTAACTTGCAA[A/G]GTTCTGCCAGCTTTGAGCGAGATGTCACTGGTAATAATAACTGATTGAC
R1-38110	60	AATTCCTAAGAGATTTCTCATCAAGCTTTCGTTTGAGACATCCAATCAAACCATACAAT[A/G]GTAGCTTCCAGCTGTGAATCACAAAATGTCCCAATATCCCAGTAAAGTCTCAGCACAGTGTCCTAACAGTTGTTCCATTATTCA
R1-38164	117	AATTCCTTAAACAGGCTAAAACGTTGATCTCAGTCCTCAGGCACACTGGGAGATGCTGAGTTGTAATGGTTTTTGCAGCTGTGAGGCCTGGCAATGATGTATGAAGGTAATGAATG[T/C]GAGTTCAACCCTTTGAGTTAATTCAAA
R1-38170	39	AATTCATAACGACTTGAGGCCAACTTTAAATTCTATCA[G/A]TCCCTTACCTCTGCAGGTAACACCCACATCCTCATAGTGGTAACAGTTGTGGACGCCCCAGCCCAGACTTTTGCACTGGCTGAGGTCTGCTTCACTTCCTCTGCA
R1-38177	82	AATTCAGGTGGTGCAGAGATATGTCTTATGCTCCTGAAATCCTCAAAATACCTGTAACTGTTTCCAGGTACTATGGGGTGT[G/A]GTATACAACACACTTCATCACTGTCGTTCTTGTGTCAATGTGTTAGTGAAGTCTAATTATCT
R1-38196	55	AATTCAACCCTGGAGGGAGAGAAATGCGCATTGATAGATTATTCTGCACCTGCA[G/C]TAAGCTCCTCTGTCACTGCATACAGACTGACAGAATAGCGACGTAATTGTTAATACTGTCAATCACCTGGAGGTGTCACTGTACTGTAC
R1-38208	122	AATTCAGGACGTCTCAGACATTACTCCGAAGAGCTCGACTCAACTTCCCACAAAGCTGTTTCACATTGGTTTATAATGATTAATAGAGTTTTGTGAAGGAGCTTGAACCTGTTTCGTTCAG[T/A]GTTTTTGGATCTGTGTGTTTCC
R1-38237	121	AATTCACCAGAAACTCTTAACTTACTGTAATTTCCCTCAAGTGTCATTGCCCTGGTGAAGTTGTGTCTCACCACGTCTTTCCTCTGACTTTGTTTGCAATAGTGTCTGATTGTGTCTGAA[C/T]GGAGGAGTGGTAAATATTTAACA
R1-38288	30	AATTCATTTTTCCATTCAGAATTAGAAGG[G/C]TCTCTCTTTCTTCATCCCTCTAAGCCTCATACACAGTTCAGATTTATAACGTCTTCCATCTCTACCAGCCAGAGTAAAAATAATTAGCTCTAGATTGTTAATAATCCATACTAT
R1-38292	23	AATTCTTCACGCTCCATTTTGT[C/T]GGAGCATTTCTCCCAAATCTCAAAACTTCAGCCTAGCTCGCTGTTGACACGTTGATTTAAAAGTGTGCGGGGGAGAACATTTTTGAATTAAGGGGCACTGTTGGACGCTGTCAAACAATGG
R1-38300	140	AATTCGATTTCATTTTCCTCCAAGTAAATTGACTGAACTTTTCTGGCTGCAAATTACTTTGACTGGTTGCTACAGAGCAGCACTGGTGTAATTTGGGATTTAATGGCTCGCTTGCACCTCAGCAGCGGCGGTTGAGGTA[C/G]TGGA
R1-38309	104	AATTCAACTGGAAGTGTAAATGTGTGTAAGTGGATTTCAGTGGGTTCACTCTCTGTGAGCAGACTCTATGTTTTCTGGATGCTACGCCGTGTTTATTGAACGT[T/A]ACGCAGACACAGTGAGAATATCGTCCGTCTGTCTTACCGT
R1-38343	79	AATTCCTTCTTTCCTACCCCTCTGATTTATCTGGTGACGCTCTGGAGGGGCCCAGCTACTAGACTGGGAACCACTGGG[C/T]TAAAATAACCACCTGTATTTAAAGTGTATTTAAACCAGCTCTACCTTGAGGAAAACTTTTCTTAC
R1-38368	67	AATTCGGTTTGTCATTGGTTGGGAGTATTATTTGTCTTTGACTGGTGGGAGCTTCTCTCTATGCTG[C/T]CATCTTGCTTGCTGCTCAACCGGAAGTCCCAGAACTACATTTTTAATCAGTGTAGTGTGCAGTTAAAGTGCAGTTTT
R1-38426	118	AATTCAAACAGACTCTTCACATCATCACAGGATCAAAATTTCAATTTGTCCAGTTCTTTGGTGCTAATTAAAAAACACCAACCATTAAATTCTCACCTCCATCAGGTGTCCTCCTCC[C/T]GGGAATGCCAGGGGAGCTGCAGATAA
R1-38438	75	AATTCCATTTCCTTCTCCCACATTGTGTTTTGTTGTTGATATTGTGAGGTGGAAACTTTGGGGAGGGACAAAGC[G/A]GCCCATCTCTCCCGGCACTGTGACCTTGGGTCCCTGACAGATACAAAAGCGTCCGTGCAGGGCAGCATT
R1-38449	90	AATTCAAATCAAAACTCAGGCGGTGCAGCAGTGTTTTCTGGACAGATCCACTGTTTCAGTGAGCACTATGTGTTATATATACAGTAATA[T/C]ACAGTATGACTGTCTGGCAGAGGGATGAAGTCAGATGTATTGACAGTGAACTGG
R1-38468	96	AATTCTGTGAATGAGTCCGTCACTCTGGCTGTCCGAGCTGTCAGCAGGTGAAACCTGTTCTTCCTGTGTGATGTTGAGGTGTTGAGGTGTTCAGA[C/T]CAGTGAAGCTCTTTGACCTCAGTCTAGAGAAGCCTGGTTAAGGAGCAG
R1-38480	81	AATTCAGGTGGTGGGAGCTAACAACATATGGAAAGCCCATTAGAGACTGCATTAGAAGTGACCTTTTAAGCCCTGTGTCT[C/G]TGCTATATTTCATCATTTTGGACGTTACCTGCACACAGGCATTAGACTCGGTTTGAGGCTGAA
R1-38609	23	AATTCAGGAACAATCAGATGCT[C/T]CCAAACAGTACTGATAATGGAGCAGAATCTAAACATCTAAAGTGCCTATAACTTTTGTTCTGTATAGGAGTGTGTTGAAGGGATGATGGTGAGTTTTAGTCATCTTTAAATCCTGCTGAAG
R1-38610	118	AATTCTCACCGCAGCAGAGGGAAAAATACACAGACGCCCTCTGAGAGTGCTGCTATTAGTCAGAGCAGAACTTAGTGTAATTTAGGAAAAAGAGCTCTGGTGCTGATAATGTCAAGG[A/G]CAGAATGATTGTCTGCTTGTGGCTCC
R1-38632	36	AATTCAAACTCACTACCTGACACTGGGTTGTAGGA[A/G]TGATATCCACAACAGGTGATAAATTCAGTCTCTTCAGGATGCCCAGTTGCTGATAAATACTGTGTGTGTATTGATTGGATTAATTATGAAGAAGCAGCTCATCACATT
R1-38708	67	AATTCATTCAGAGGGCAGAGAACATTTTACTGGGAAAATTCATTGAAGAGTATGCAATACAAAAAA[C/T]TTACAGCAGCATAAAATCCCAGTACAGTGTAGACCAGTCTCTATAAACTCTTTTCCTTCTCATTACTAGCTCCAGAA
R1-38713	36	AATTCATTTGGATAGTACCAACAGTTTGGTAGCAC[C/T]GCTCTATTGAGTGGATGATTTGAGAAAGAAAGAAACCTCTAAGATGAAGCACAAAATTAGGAAACTGTCAACAGAAGCAGTGCTGCCTGACGGGGGTGACGAGTCTGT
R1-38752	139	AATTCTGACTGAACGTCTTTGTATTTACAGACATTGTGTGGCATTTGTCTGGTAGTAATTATGCTGTTTTATTGTTGCAAATTACCAGGGTTACAGTAAGGGCTAAAGCTGTACCTCTGTGTCAATGCATATATGTCA[C/T]CAAAT
R1-38788	9	AATTCAGT[T/C]AGTAGTTCTTTGCGAACCCGCCCACATCTCACCTCTAACCAATCAACGGGTAAAGGAGGGGGCGGGAATCAGATCTTTTCCGCCTTGTTGCTCGTGTCTGTTGTTTATGAAATATTCGACGGGGGTCTGCAGTTA
R1-38789	121	AATTCCTTTCTCTTCTGGCCAAGATGGGGATTAAAAATCTGTGATCCAATAGATTCAGGGCCTTGTATTCCAAAAAGCACCTCCAGAAAAAAGCCAAGAGATAATTCCTAGTAAAAGCAA[G/C]AAAAGCAAGACTCTCCTTTTCTG
R1-38810	6	AATTC[C/T]GTGAATGTATAGGAATTAACAGGAATATATGGGAATCAACGGTAATAAATTGCAGGTTAGCCTATTGGGAAACTTGAATGTAGCTGAAAAAACTGGGGTAAATACATTTGATCTGTGGTATTTTAGTTTAATGAGCAA
R1-38832	92	AATTCAACCTACAGGCAAAAGAATATTTACTACAATAAATCAAGTACAAGAAATCCATCTTCTTAAAAACAAACTGGCATTTAAAAATGCA[C/G]AAGTTCTGCTGTGAATAGATTATTGTGCTGTTTTTTGTCCGAGCCTCATTCT
R1-38926	80	AATTCAACAAAATATTAGTATTTATTTGTTATTTGACTTCATTTAAATCCTATTAAGTTTTAACAATATAGAATTTGTC[C/T]AGGTCTCTTTGATTTAAAAGTGCTCTTTGATAGACACATTTTTTTGTGTTTTTCAAAGAAAAAA
R1-38928	85	AATTCCTAGCAGAATACTTCATTAATATGAGAAAAAGACATTCACAGTGCTGAGAGTGGCTGCAAGTAAATATAAAAAATGCAC[G/A]CTTGATAGGTTAAAAATGTACACAGTGCTGCTTTTTGCAACTAAAATCTCAAAATAGAA
R1-38959	80	AATTCAGGTTTGAGTGATTTGTCAAGTCAAAGGAGGTCCCCTCAACAGAAAATGTCTGGCGAGTCTTTTGCTCTTTGCC[A/G]CCTAGTTTTCATTTATGAAGAGAGAGGTAAAGTAGGCCAACTTGATCCAAATGTCAAATGGAAT
R1-38960	70	AATTCGAGCAGTTAAAATTGTTTTTCCTTGTCATTTTTACACATACATATACTGAGAAGAGTCTTAAGT[T/G]TTGCTGAATTTCATTGAGAAATTAGCTTAGTGCTCGTCACTGTCCAGGTTCGTGTACGGATTATCGAAGGGCGA
R1-38962	103	AATTCAGTGGCCCAATGGCCTGTGGGGAAAAGCTGTTGGACAGTAGTGTGGTTCTGGTCGGGATGTTGCTTAACCTTCTTCCAGATGGCAGTGGTGTGTGCA[G/A]CCCATTAGAGGTGAGAGAAGTGTTGGATAATGTTGATGGTC
R1-39029	58	AATTCTGTGCTTTTATTGGTGTTGAAAAATAGTATAAAAATAATTCACCTACTGCCT[C/G]TCTTACCCCCAAACGTTTTGATCTGAGATCTGTGTCTGTAAACAAGCTCGCTGCTCTTTTCACACATTTTCATACTACAAAAACAT
R1-39030	19	AATTCCTGCTCTGCTTTG[G/A]TTTCAAGTAAATGTCATTTGGTGTCAGGTCTGGTCAGGCCTTAAGTCTCTGTGTACAAACAAAACCTAGACCTAGACTAGACTGAATGTACTATTTAACACACAATAAAATGTTTTTATGTGGAG
R1-39037	54	AATTCTAGAACTTCTACAACCTTGTAAAGGACCTCTGTAACCTCCTAAAGAAC[C/A]ACTAGAACCTGGTTATCTCCTAAAACCATCCACAAAACCTTTCCAACCTTTCCACTTAAACCTTCTAAATAACTCCTAGAACAACCTAAA
R1-39079	124	AATTCGCTGTCAACGAGGTGTGGCGAGAGAGATGAGGTTGAAAAAGAGCAGACAGATAGCTTAGCGAGGGGGGTTAGAGACGAGAGAAGAAAAACAGGGACTGAAAACAAAGGTGAGAGGAGA[G/A]ACGAGGGATGGGGGCGATGG
R1-39105	81	AATTCAATCAGTAAATTGAATAATGGTTTAATTTTTTTATCCTTCTCTACACACTAAACAAAAATCATTGGCTGAGTCTA[A/G]CTAACAATTCACCAAATTACATTTGTTATATTAAAATATAATCACAAGCTAAAATGAATATGG
R1-39109	23	AATTCATTACTCCAACTGCAGT[T/C]GCAGAAAATGCACTCAGGGGAAGTTATACAGTAACATCTGTTGTAGGAATGACATACCGCATCTCCATTGGTCACTGCACTGATTTGAAGGGTATTTCTAAGTTCTGTGGCCAATAACCTG
R1-39163	57	AATTCCAGAAAGCTGTTTTCCTAAAATGAATTTGTAGCATTGAACAAAGCTGCGTG[C/T]GTCTAAGATGCCTCCAATAATATGGTACTTTTCTTTGTATGTTTTTTATGTTCAGTTTGTCAGCAGAGTGGATATCAAGTACAAGCG
R1-39171	40	AATTCAAACAGTCAACCATCAATCAACACTTGCAAAGTA[T/A]AAATCAAGGTAATCTCATATTTGACAGCAGACCTTTCAATTACAACATCCACAATACTAGCATTTAATAATATGGTAATGACCCAGTTAACATAGAACAGAACA
R1-39173	80	AATTCAGCATCAAATTTCATTCCTTCACTTGCCGGTGAAAAGCAACACCAGTGTTTTTCCTTCAGTTCTACCACTTCAT[C/A]ACATTCAGTGGCAGAGAAAACTTAAGTCATCTGTACAACACATACAGCCTTGTTTTGAATAGAA
R1-39192	83	AATTCAAGTAACCTGCTACTGTACAGCAGGTGGCTAAGCCCCACTTGCAAGTGTAGACTGTACAACTATTCAAGCCATACTG[C/T]GATCACTCAGTGTTGTATGAGTCACAGGCCTGGGCTGTATTAGAATAACACAATAAAACCC
R1-39200	115	AATTCAAGGGTTTGCTCTTGGCAGAAGAGACTCTAGTTGTGGGATCACTAGGAGTGCTGCTCTTTGCCACCTGCTGATGCTGGGCCTCCAGATTAGGTTGTGAGGCGATGTTAC[G/A]CAGCCTGGCAGAGTGTGGTTGAAGGTCAC
R1-39213	107	AATTCAGACACCCGGACTCTCGCACCTTGAACAGGAAGTTAAGGAACGAGGCGGGAGATTCTGGTACCCCAAAGTCAGGCCAGGTGGTGTAGTGAAAATGTAAAAT[C/T]TCACGAGTCTCTTGAGTCTGCAGAGAAAGATCAGATG
R1-39254	32	AATTCTGGTTTTGTTTATAATAGATGACCGT[A/G]ACGTTCAAGATTATTTCATTATTTACCCCCCTCTAGCCACAAGCCCCAGATTAAGTTCGCCTGTTGGTTCTCATCATACCCGGGGATGTTTGGTTTGTTGTTACTGATCATA
R1-39274	18	AATTCAGCAGTTTCAGC[G/A]ATTGCTTAGGATGTTCTTGCTTCTTGATGAGGTTCCAACAGGTTCCCGACAGTATACAGTACTCCACCAATTAAATCTATATTTAGCCAGAGCAAATCATCACATTGGTATGATGCCAGTAAAAGA
R1-39300	29	AATTCACAGCATCTATCCTCCTACATCG[T/C]CCTGGAGATCCTGTGACAGTACATCACTGCAGGTGAGGCAAGTTTCACTGCAGCCCTGACAGAAGTGACGGACGAGGAAAAGCTTCGACCGCGCAAAAATCTGATTTTCTTAAAC
R1-39330	88	AATTCAAAAAGGAGGAAACTGGAAAATAAAAATAAATAAAAAGAGGAAGGGGATTAGGACTGGGAATAGAAAGGGGAATAGGAATAG[A/G]AATTATGTGTGTGTGTGGAGTGTATAGGTGTGGCAACAGATGTCCTCTAGGTGGAG
R1-39348	99	AATTCTGAATGGAGTTTGGTGCATTTTTTGCATTTTGGAGCATTTGTGCTCCAGAAGCCGGGGATCGTGGGTAAAACCCAGTGTTTGAAAATGTTTTG[C/G]TTCTGTTTCTCCACTTATTTTCCAGGCTTTTCCTTTAATTTGTCA
R1-39354	74	AATTCTGGTCAGAAAGAGATACTACCAACAGACTGAAACAACAGTGTCTTGCAACAGAACTCCGTGATCTTAA[G/A]AAGCAGTTCGAGGCCTCCACTCAGAAACTCCAAGAAACAGAGAGTGAGTTGAATAAATGCAAAAGAATTA
R1-39383	45	AATTCCGGGATTATTACATTCCCAATGACAAAAACCTTATATGT[C/T]GGTAAGAGAATGATGGGATCATTTTTTTTTAAGTTTAGGTGGAATCGTCATCACAGCAATTATGCTGGTCAGTTGAAATTCATTGTTGCTGTGGGTGTA
R1-39387	42	AATTCTGTATTTCAATGTGATTATTTTTAAGCCTTGCTGGT[G/C]CATTATCTGTCAACTGATAGGCAGAGGGGGTTGGGGGTTTCACATAACAAGAGAAGGCACTGACCTCATTCCCAACAATTGCCTGAGTGAGAGCAATGAGCC
R1-39404	100	AATTCATTCCTCCCCCTTTGGCTGAGGCACTCTTTGTAAGACAGCTAACAAGCAGACCTTTAGCACCCTATGTAATGTCAGCATTGTTGGGAATAGTAA[T/C]TAATGCACTATAATTACTAAATTTGTGATGTGTGTAATGTCCTA
R1-39408	131	AATTCATCTGCATCTGGACACGTATACACCCACCCAAACAATGCTGCAGGCCAAGTAACAGCACAAACAGTGAAAAATGCTTCACATTCTTTGGTTTCAGCATCTAGAATTAGAGGCTTTGTGGACACTT[G/T]TAACTGATCATCA
R1-39410	43	AATTCTAGTTTCTGTCATTTAGTTTTCTCCTCGGGTTTAAAA[T/C]CCTTAAAATAAATGATGGTCTCAGCTTTTGGTTTCTTTGCAAACAAACAAACAAAAACACCAACACAGCTCACTGTCCATTCATAGCTTGATGCTTAACTT
R1-39426	54	AATTCGAGTGGACTGTGTTTGGAGTAATGAAGGAACGACAGGCTCTCATTCAT[T/C]CGCTTTGTTGATGTTGTTTGTTTAGTGCACATTCCTTTTGTACTCTCTGCCCCTTTGTAATTAATTCTCAAACCATTTATGGTTCTGTTG
R1-39452	25	AATTCCGTACATCTCCAGCCTGCG[C/T]GCCACTTCGAGTAACTGATAGTCTGATTGTGCTGGTGTCTGACCTCTATAACACAAAACACAACAGTAACAGGTTTAAGGATGAGACTGGTGATGTTTTAGATTCTCCTCATTGTCAAC
R1-39463	85	AATTCAAGCTGCTTAGACAGCAGATATGTTTGTCTGCAGAGATGTTCTCCCTTTAGATTCTGATAAAATGTCATCCAAATTCCT[C/T]GGGGACAAACACTGTATAACAATAAAGGTTATATGAAAATGCCTGCAACTTGTTATTGT
R1-39465	25	AATTCAAGCTGAACACCCATTGAG[G/T]CAGTGTTTGCAGATTTTTCTCTGTTCGTCAACTACTGATCACACCAGTTCTTGAAAAAGAATAGTGTTAAATTGCATTTTCTTTTATTATCTTAAAAGATGACATTGAGCTAATAATCT
R1-39477	14	AATTCAGATTATA[C/A]ACTAATACATTACAAACTATACAAATAATAAATTCTATCAATAAATTATTTATATGGCAATATAATGCACAAATTATAATATAACAATAAGTGCGATACCTACCTTCTCTTGGTAAGACATCATAGTCAT
R1-39515	94	AATTCAGTAATTTGTAAGTGGAAGAATGTGTAATTTCTTCTTTTAAAATTTACATAGTCTTGCTTTAAAATACCTTTTCAGCCTAATGTCATA[C/T]AGTGTTCTCAAACCTTAGAGCTGAAGTTGGTAAATAATTCATATACTCTG
R1-39603	136	AATTCATTGCCTCTGTTCGTTCCACTACTTTTGCGCTTTATTGAAAATGTTTAAAAATTGACAAGTTGACCACTTTCAAAGAAATCCATCTTTCCCAGGAAATGAATTTCTACAACCACTGGCCTCCAAAATAGT[G/C]AAAAGGAT
R1-39604	15	AATTCAGCGCGGCC[A/G]TTGGCTTTCTTGCAGCGCTCAGCAAGGACAGACACGCCGACAGTGACCTCAGCCAGAGGCTCCTCCGCTGTCTTCATCAGCAGCACCTCGAGCACACGACCCTCATAGATGTGTGCGTCAAAGCTGGCC
R1-39620	6	AATTC[G/A]GGACGCCCAGTCACCCCGCCTCGCACCACTCAGGCACCTAAAAAGAGGTGAGTGGCTGGCCCTGACTCTCCTGCTCCTCCCCCCGGCTGGTCTCTGGCCCACGTCTCTGCAGGCTGCCTCAAACACTCCAGCCTTCTC
R1-39624	125	AATTCCTTCAAACCTCACTCTACATTTGGCAAACTAGAAGTGCAGTATACCAACCACATCAACCACCTCCACTGGCTTCAGCATCACAGAACATTCCTTGTGCACAGATGTTGGGATTGCTCAG[T/C]GCCTTTACTTGGTTTATGA
R1-39633	19	AATTCACTCTGACCAGTC[G/A]TCCAGAGGTGACTGTCAGCTTCCAGGAAGTATCTCCAACACAACCTGAGGAATACGGTCAACCATTGTTAACTCAGCATCTGTGTCTGTTAGTTCTGCCCCCTGAGAGGAATTAAAATGGCAACA
R1-39644	25	AATTCACTGGGGTAAGACTTGTTT[G/A]TGCATATGATTTGCCACTGTAGCATTTTCTATTCCCTTATGAGTCATCTTTGCACACCTCCAGATGTGGCCCCTTCCTCTTTCTCTCTCCTCTTTCGGGCCATCAGTTCTCTGGAAACA
R1-39689	99	AATTCTCCAGAATTTGGAGAAAAGGTACTAAAATTCTCCATTGAATTTGTAGTCATAATAATAGAACAACAATACATTAAAAGGATCTGTAAAAATGT[A/G]CATACATACTGAAATCCTATCAGAATGTTCCATTACAGTGAAATT
R1-39710	114	AATTCTACAGTGCCTTGCAAAGCAGTTGGCTTTCAAAATTAATTAGGTGGAACTTCATCTCACACCTGGTCTTCACAGTTAATTTTCTGATCTTTGCCCCTGTCAAATACAAC[T/C]CACTATGCTCTGAATGAACCAAACACTAGC
R1-39714	16	AATTCTGATATATCT[C/A]ATATTTATTCAGTTTATGAGATTTCCTGAAAAATGTCAGAGAGCACTAGATGGAATATATTTATGGAATTACTCTCCAACTACATCCACCTGCTTTTTAGATGTGTGAGATGGAGGCCAGGGCACTTA
R1-39718	24	AATTCTTACACACTGAGACACAG[T/C]GGCAGTCAGGGCCAAACAGATAAAAGGCTGGGAGCAGAATGGCAACTTGGCAGCAATCAGCAGAAAAGACAAAAATAGTTTTCTCACTGTGCTCATTTCACTCTGGTCTCTGCTGAACAA
R1-39749	70	AATTCTACACAATCCCACTTATGATTTTCAAGAAACTGCTATGGTACAGTTGCCAAATTCCTGGTTTGC[G/A]AGCTTGTCCCTAAAATAGATTATATGGGTTCAGGTTCTGTGCTTTTGAGGCATCCCTGCTGTCTGTACGTGTTA
R1-39756	32	AATTCTCTCAGACTCACACCCACCGGACCTC[A/G]CTAATAACAATCCTTACTGTCTTAATTAGAGTGAAGGACTGCACCGGGAGGTAATTTAGTGACATCATTTTGTTCACTCAGCACTATTTCCTGGTTGGCTTGAAAAACAAAG
R1-39757	68	AATTCATTTTTCATTCTGTCATCTGTGTCTTCATTGTGAACTCACTAATGTCGATTTCTTCTATTCT[C/T]GAAATATAGGGCAGGCAGAGAGAGCAGGCTGAAGACAATAGAGGAAATTTGATTTCAGTGGGAGTCCAGGATCGTC
R1-39803	42	AATTCTCACCTGAGTTCCTCCGAGCCGTAAAACCTCCTCCA[G/T]ACTGAACTCTTCTTCATTCTTCTTCTTCTTCCCTCTGTCTTCACCTTCATCCGCTGCTGAGTCTTCATCCTCCTCTCTGCTGCCGTTTTCAGCCTCCACGTC
R1-39817	143	AATTCACTTTCAATCTAAAATGGAAGACAGACTCTCTAAGATGTCGCTGTTTTTAATTTACCTGAAATGTTGAAATGTGGTTTCCCTGTGCTTGTTCTTGTTTTTTGGGGTTTTTTTGTTTTCTGTCTTTGTGTGTATTTTT[T/A]G
R1-39818	42	AATTCAGGCACTCGTGAGGCGGCCTTTGTGCACGCTTTGTC[G/A]TCAGCAGCTGTGGCGGTGGCTGTGACCCGAGCCTGCACCCGTGGGGAGCTGGAGAGGTGTGGCTGTGACAGGAAGGTCAGGGGGATCAGCCCCGAGGGTGAG
R1-39822	85	AATTCATCCAGGAAGCAAACGCTTCAAATTCAGTACGTGACTGGGGAACAAAGCTAGCTAGTTACTATTACACACAAGTGCACA[C/G]TTTTTGTTACCTTGTTACCTGGTGGGGCTACCCTGTCTCCTGGAAACCAAACCTTTAAT
R1-39856	79	AATTCAGTAGCAGCTGTTTACTTTTTCCTGTATTTTTCTACTTTTAACACTTGTTTTTTTTAAGCTCTTAGATTTGGT[G/C]TCTGTAGGTGTTTGTATGAATCTCTTCTGCACCAAATTCACTACAGCAAAAACATTTGTGATACA
R1-39867	104	AATTCATTAGCGCAGAAGATGAAATGAGTTGTCAGGGGCAGGGTTATGTATGGTAGGTGATTTGTGTTCTCTGCGGCATAGTGTTAGATCAGACTCAAGATCA[G/A]CTGGGTCGGCTTGCTGTAAATCTCCCTGCTTTGCTGGCAC
R1-39883	52	AATTCAGTGCCTTGGCCACTGCCATTCTGTGTTAAATCACTGCTAGAAATG[A/G]GATTAGGCAGGTTGGAATGCCAGGGTAATCACTCATTCAGCAGCAGCCAGAAGAAAAGGCCTCCTTAAGGAGAAGGGGTGGGTTTTATATAG
R1-39929	93	AATTCAGCCACTCTGGCGAGACGCTGTGCCACAAACACATCTGGATTGTGTAATACCAGAACATTCTTTCATTTCAGGAGTGTCTTTTATTT[A/G]AGTGAGTCAGATTTGATTGCACACATTGTGTTGTCTGTGAGGGAAGCTCGT
R1-39947	37	AATTCGAAAGTGAAACGGTTTAAAAACAATTTCTCT[C/T]TTTCTGCAGAATATCCTGGAAAATGAGTCATTAACACTAAACTAATGCGTGATTACTAACAAATATACATAACCAATTCTGTTTTAAATCAAAAAGTTCATCGATCA
R1-39949	135	AATTCAGCTTGCTGGAAACTGATTTTCTTTCTTACGAGAGAAACTTGTTTCAAATGTTCTTACACTTCACATAGGGAGTTTATATTCCCAGATGGTGCCAGAGCTAATGCTTTTCTAAGCAGCTGCTAAGTGCC[A/G]CTAGCTATA
R1-39997	79	AATTCTTAAGTTAATGTTCACTTTTAAGTAAATCATTGAGTGTCCATAACACAGGGACTTGTGAATGAGTGAACAAGG[G/A]GGTCATTTTGGACACAGTCTCAATTTACAGACTGTGCAGACATTAGTTCTTGGCTAGCTAGCAAC
R1-40024	9	AATTCCTC[G/T]AATATGTTACTATAGGTGGTGAGGTCAGCTGTGACCAGTGGAGCAGGCAGTACCACCTCAGGAGTGGTGTCAGGCAGCCTCGGTTCCAGAGAAATCAATTATATTCTTCGTGTCCTGGGCCCCGCCGCCTGCCGC
R1-40045	70	AATTCAGCGCAACAAAAAGAGCAGCTGTTCAATCTCAAAGGACAATGCTGAATGGATAAAAATTAAATC[G/A]CTCTGTTAATACCGTCACTGTGTGAGTGCAGCCCTGGAAAAACAACACAACAAAATGCTCCAGTTCTGCTTGAA
R1-40080	126	AATTCTGAACTGTATGTGAACAGATGCAGACTCGTTGCTAAACACAGATAACAAGCTAATGTCAGTAAAGTTAAAGACTCCTTACACTGAGTGTAGTAACAGCTGTAGGAGAGAGAGAGCAGTGA[G/C]CAGAGCTGATATCAAAAA
R1-40081	83	AATTCATAGAATCAAATTTACTAAATATTAATGTGGCAGTGCATTTCTCTATTTTGTCTATTTTTACTGGTTTTAATACCCG[T/C]TTTACTATTTCTACCTCCTTACCCCAAAATGTTCCTGATCTTCTCACATTACTTGTGTGGC
R1-40104	96	AATTCACAAAAGAATGAGCTTCTGTTTTTCAATAATATATTCAAATGTATCATATAAAAACAGCTGGTGGATTGTCAAGGTACTCTCGAGGCACC[A/G]GCCCAGGATTTTACTATCACTCTTCTGCTGTGAGTTCTTTTGTCTTTA
R1-40107	23	AATTCAAACTCCCTCTTGAATG[C/T]TGATTTGATCCATCCACAGCTACTAGAAGAACTGGACTGAGGTTACTGCTATTTATTATTATTATTATACCTGACCTGAGTCCAAAAACAAACTTTATATAATAAGATTATACAAGACACT
R1-40139	43	AATTCTGAATTGTTTTTTCTGAATTGTATTTTTTAAATTATT[A/C]TTATTATTAAAAGGAAGAAAAAGGTCTTTGTGCTTCTTGATTGACAGTAGCTGGCAGGCTGCCAGTATCGCTGTAAGGCCAGTTTCACTGTAAGGAATGAG
R1-40246	68	AATTCAGTCCTATACATCATTACAATACAAATCCCCTGTGGCACAGAAATAATCCTTGTAAAGCTTT[T/C]GGTGTGCAGTTGCTCTGAGGACAATGGCTCACTGCAGCTCTCCCATTCCCTGTTTGTTCTTTGCTAATTACCTAAC
R1-40286	50	AATTCAAGATGGCTGCTCCTCACATCAACAGTAGTGAACTCTCTGCTAA[T/G]GTTCCTATATTATATAGCAGTTTGTTTCACATTAAGTCAGTTTGTGTGGTAACAGAATGACAAATTAAACGAAATCTAAATGTTTTTTACATAA
R1-40297	31	AATTCAAGCTAAATATCGAGGCTTGATTGG[C/G]GATGTTTTGCACTGTGAATGAACTTCTCAAGCTTAGATTCTTGATCTTTTTGTCATTACTTCAGAGAAGCTCCAGTCAACCAGCCTGTTTCTCTCTGATTTTGACTTTTTTAC
R1-40301	114	AATTCAATGCTAAGTTCAGACTGGCCTATCACTAGTACACTAGTTCAGTCCTGAATAAGCTGCTCTGTTACAGATATGTTTAACTTCACACTACCTTGTTCGCTGGGCTCAGC[C/T]GGGGGCTTTTTGATGGTAAGGTCAAGGGGA
R1-40320	47	AATTCACATTTATGCCCCTGAAACTGTCTTCCATTACGCGCGTCTC[C/T]AGTCGGATAAGAAAGCTTAGAAATGATCAGCCTATAGCCAGTTGTAGCACTTTATTGTTTTTAAATGTTTCTCTTAGTAAATGCGTAATTTATTGCC
R1-40328	19	AATTCTGACTACAACAAC[C/T]GCTCTGCAGGTCTCCAGGCTGAATCTGTATGGTGGCTATTTAGTGGAAGGACTCTCACCAACCACAAAGCCAGACCAAAATAAACACGTCTTCCAGTCTGTGTCATTGCACACTTGCTTCTTAAA
R1-40338	68	AATTCATTATTATTTTCAAAGCACTGCTGCTGAACTGCTCTGAATGCAGCAAGAACTACATCATCTT[T/A]GTCATCAATTTATTCTGTAGCTTGCTGCCCTCTCCTGGCAGTGAAGATGAGGTACAATGATGGATTTCTATCACAA
R1-40348	135	AATTCTTCACTGCCTTTACAGTCTGTAGACATTTTGCCATTTGAAACCATCCATCCAGTCATTTGCTATCCTGCTTATCCTCTAAGAATCTCAGAGGAACTGGAGCTGAATACCCAGCTGAGTGGGAGAGAGGC[G/A]GGGTGCGGC
R1-40378	74	AATTCCAGCTGTTAGGTTATCTCATAAATAACCTTCAGAATGCTTTGATGAAAGGACTGTCAACCTACATCAC[G/T]TCCTGCTTTAGACTGTGATTTCCTGAAGTTTTTGCATTCACCTGCAGGTTTTATGAAAAAACAAACATAA
R1-40393	73	AATTCCATTATTTGCCTCTCAACGCCAGGTGAGGGGGGGCTAAAGGTGCCGTGGCCTCGGGGATGAAGGAGA[A/G]GAGAACTGGCTGTACCTGCAGTGGGGAAAGTGGGATAAATGTAATTTACGCCATATGTGTAATCACAAAGA
R1-40523	116	AATTCTGATCCACATCAAGAGCGACTGTCAGCAAAACCAGCAATTAAAATACCAGATAGCTGGACATCACTGAAAGCGCCTCCAAAATAGGTAACACGTTCAATAACATTGTTTT[A/G]CTACTGATCAGCCATTGTGGTTTTTTAT
R1-40532	60	AATTCATCCTGATAACATTATGGACTATACCTCTTTCTGTGTTGCAGTACTTTAGGACG[A/C]ATCATCAAAGTCAGCCCAGAAGTGTTGGCCTACAGGGACTGGACAATTAAGAAGTGGGGAGCCAAGCAGTACACCAAGCTGGAG
R1-40580	108	AATTCTGATTTCTCAGGCCAAACCAGTAGAACACCTACCAGTGAAGGAAATAAACAAATGCTAGTCCTGACTAAGCAATTCTTCACACCCTTACATTTAAATCCAAA[A/C]GTTATGGGAAGAAAAAAAAACAAGATTATATTCTCT
R1-40607	92	AATTCCAGTATTTCATAGAAATGAAACAGGACATTGGCAGAAAGCTACGTGATGATCAGTGCCCAGAGAAACTGGTCCTAACCACAGATTC[T/A]GAGTGAAAGCATTCTGTGATCATTTTAGTGATAAAATGAGATGAACCCTTGT
R1-40622	138	AATTCCATTTGTGGCGATACCAAGGGACAATGTGGGTATGAGGGAGCCAGACAACGCCACCCTGTGAATTTCACCCACAGAAATATTTAATAGTAGCTGTACAGACCACAGGGCACTCAGGTCTGTTCTACAGATGG[A/G]CAGGAG
R1-40629	99	AATTCACAGAGTGTGATTTTGTTTGTGTACAGATGGAAATATTTGGTCAGGAAGTCACCAAAGTGAGATTATTCTCATAAATTATTACAGTAAAATTA[A/G]TAAAATTAGTCTGATTGGAAATTTTTCCCTGATGATGGCATCAGA
R1-40675	97	AATTCTTTCATTGGTCATATACTTGTTGTTTGTTTTGCTTGTCAATTCTTTTGTCAATTTTTATGCTTTTAAAACTCGCTGCAGGCTTGAGAGTTG[G/A]TTTTAGTGTCACATTTGTCAAAGTGTTCAAGAACAGTTCAGCAGTTT
R1-40741	37	AATTCAAGAGAATATCAAGAATCTCCACTGGAGAAG[C/T]CTTGATAATCAAAACTGATAAACACAGTCATATTAACGCAGAGATATGGGACTGTCATTCCCTATTGTTTTATGCTTCAATTCCCACAAACGGTTTCCTTGTTCTGG
R1-40780	120	AATTCTTCCTCCTCACTTGGTGCAGTGTATAAAGCCTGATCCCACACTGACACTGGAGATTATGGGGGAGTTTTTTTGTTTGAGCGGACACTTCCTGCTGCTCAGCCCTAAATTCTCAG[C/T]TTAGCTCCAGAGAAAATCCCGTTT
R1-40786	104	AATTCAGCACCTCATTGATCATCATCCACTTCACTGGAAGAGGAGGGTAAAATATCACAAAAAAGTAAAGAATAAATCCTTTTCATTGTTTACCGAGTTTTCC[A/T]CTATCCAGCCATCTCCACTGCTGAGATACGGCAGAGCACA
R1-40829	95	AATTCCTATGGATATGTTACTATGTACTTATCATATATGTCTGGTAACGCATCCTGTATGTAAATATACTTTAATTCCAAATTCTTAAAAATGT[C/A]AAAATAATAAAAGTCAAAGAAACTCTTTTGAATTTATGTCATATTTATA
R1-40840	104	AATTCTAAAACTATACCATAAAGGGTCTGGGGGTGGGCTGGAGCCTATCCCAGCTGACATTGCGCAAGAGGCGGACAAATCACCAGTCTATTGCAGGGCTGCA[A/G]TTTATTTACAGAACATAAAAGTAACTGTGGAATAAACCAC
R1-40850	34	AATTCATTTATGACAGAATATTTAAATGATACA[T/C]TGACAACAGATGGACTTTCTTTAGAGATCTGACTCACTGTTTGTATCTGAAGGCAAGCTCAGAGATAAAAGCCCGTCTTTTTCTGTATTCTGGATCACTGAATCCCTGCA
R1-40862	94	AATTCTTACAATTACGATTTGTAAACACAATTGCATACCTGATATTACATATTGTAATTCAAAAATTTGTGGAGATGCAATATTAAGCAGACA[T/C]ACAGCATTAAGAATGAAAGTGCTGCACATATAAATTAATTATCTTAATCA
R1-40895	90	AATTCTCCAACCACACGTCGCGATGTATTTAATGGCCTTACAGACGAGCGACTACACTCTGCTTTTGTCTCTTTTTGAAGGAGTACATT[G/A]TTATGACCTCCTCCATCGTCGGTCTGTTTGAATCTGAGCTGCCCTCTAGTGGAC
R1-40900	13	AATTCTATATTT[A/G]GACTATTTTTAATCTTATTCCAAGCCAAAAGCAATAGTACCCATCAACTATACAGTAGGCTGGCTCAGACTTTTGGCAGCGTACCATATCCTTATATCCCCTAGCCAAAACGGGTGTGTATTAGACCAATA
R1-40910	126	AATTCATTAGAATCTAGGATCTGAAAGCTGCACACTCTCGGTTATTGATATGTGATTTCTAATTAAAAAACAGCCTTTGTTCTATGGTTATTGATGCGAAAATGTTTAGTTAAGTGACAAAACTC[C/T]TCTGTGCACCTCAACAGT
R1-40913	13	AATTCTTCCTTT[A/T]ATTCTTCAGTAAAGGTTTAATGAGAGGTTCTTTTAATGCTTCCAGTGATATGTGAGGTCTGTGTAAATGATTGAAGGAAAATGTGCAAAGTTTTACTGGAAACTTTGACTGAGGAGAAATAATTAAATAAA
R1-40944	129	AATTCAAAACATATACCCTGTCTGATCCAATACTAATGGTATCAGATATCAGGGTTAAGGTTAGAGTTAGAGTAAGGTGATGTCCCTCCTATTCATCTGCTGGAACGTAAACAGTAGTTTTGGTAACA[A/G]TTTAGCCAGTTCAAA
R1-40966	56	AATTCATCGTAATAAAGACGACACAGTATAAAAACATCAAATTTGTGGTCTTCAC[G/T]TGAATGACACATAGCATCTCATTTAGCGTTTACTTGATGATTTTGTTTACTTAAGTAACAAGTGGATTAGATTCAGTGTTGTGTCGCT
R1-40985	55	AATTCAATGTAATTTATTTTCTTTCAAGAGAGCTTTGAACCTTCCCTACAGTCT[C/T]AATTGGTTTCACTGTATCTACCAGCTATTCTACAGTCAAGTATACCCACCACAGGATTATGATGCAACACTTGCGTTCATATCTGTTAA
R1-41045	51	AATTCTAGACAAGCTGATGTGGAAGGTGGCCTGAGGTGCTCACATTACTC[A/C]GACATCTGTCCCCTTGTGCCAAAATGAGCTCTCCCCAGGAGCAGCACTTCGATGTGCTGCTGCCAATAGCAAATATCAAAACAAGTGTGCAGG
R1-41080	48	AATTCAAGGCTCCAGAACAGCTGAGTTTCTCCAAGTCTCTAAAACTC[T/A]ACTGGAGCAATGAAACGGCATCTTTTGATGAGAGCGATGTGTAACACGCTGCTCTCATAGGTGTTTAATTAGGTTGAGATTTGGTGAGTGGGAAGA
R1-41081	128	AATTCCCAGAGGAGGCGTCTGGTTTTGGTGTGTGGAGGACGTTTGTTCTGGCAGCAGGACTGGCAGATGCTGTGTCCCGGACTGTGACGGCACCCATCGACCGCCTTAAGACCCAACTTCAGGTCAG[T/A]TATACTGATATAATGA
R1-41089	73	AATTCAACTCTAATCAGTGCTTCCTGCAGTTTCTTTTATGGAGCACAAATCAAAAGCAGCCACACTGTAAAC[C/A]ATATCTATACCTGCACTCAGCCTGTGGTTGTGTTGTGTGTAGTCTTTCCTTGATGCATTTTAAAATATGTA
R1-41107	56	AATTCTTGTTAAGTTTTTGAGATCAGTCCTAGTCTGAGCTGTCACAATTTCACAG[G/A]CACAAACCCTGTCGTCAGACAAGATCACCCAAATAGAACAATCCTGCAAACCCCCAGAATAGGTTCAGTGACAATGTGTTTTTTCATC
R1-41119	27	AATTCTGTTTTATCGACCAGCAGCAC[A/G]TCCATTTATCCCTCAAAACTTTGATGAGTTACATTAGCTGAATATTTAATAAGCAGTTTTGGTAGAAGCTGACCAGTTCCTGGCACCACACCAGTAATCCAATGATGATATAAATGA
R1-41131	122	AATTCTCTAAATGTTAAGGAGCTTCAGTGCCTCCTATCTTATCTCCTTTAGAAGAGGAGACACTGGACCTTCCTTTACGAAAGGAAAGGAGAGAATGCCATCCCACAGTTCCTTGCAGCAT[C/A]AGTGTTTAAAGCAACGCACTGT
R1-41138	14	AATTCCAATAGTG[G/C]GCTTTCACAGTAGACAGTATTAAAACATCCATTAAAACTTTTCAAACCACTCATAATCCGCTTCTCTGTTGTCCATCTGTATGCTCAGTATGTTCCAAACACTCATCATTGCACCAACTAATATGCTGCT
R1-41167	115	AATTCTACTGACTCTAGCACCATCAGATCTGTACATCAAGTCAACATTTTTTATTCATCCAAAACTAAATAATAATATAAACCACTCACTTTCACATAGCCTCACCTGTAGTTT[G/T]TATGTTGTGTAAATTAGCAATTGTTAGGA
R1-41177	84	AATTCCCACTCTTTAGCTGTAGCAGCTAGGTTTGTCCAAAAACTCACTAAAGTAATCGCTAGGTGTTTTTAACGGCGCACTAC[G/A]TTGTTAACACTGACTGTAAACACCCCCCTGATAATGTAATAGAAACTGTTGGTACCAATT
R1-41192	107	AATTCAGGCTACCCAGCATTAGAAAGGTGTACCTAATGAAGTTGGCCACTGAGCATAGGTGGGACGAATAACATAACTGCATTATCAATAAGTAAATACATATTTT[A/C]CGTAACCAATTATAAATATGATTAAATAAATACATTT
R1-41212	110	AATTCGTGCTTAAGAGATAAAAGGACGTACTGGATTATTATGATATGATAATAATTCTCATTGTGTGTTCAGGCTCATTTACATCTTTGAGGAACATCTGTGTTTTGTG[G/A]ATGTTTTGCTGTGTCTGGTTTGTGCTGAAATTAA
R1-41215	66	AATTCCTTGAAGGCCTGATCGGTCTTAGCTGAAATAATACATACTGTATTAATATGAATCTTTTG[G/C]CAGTGTATCATCTTTGTTTTTGGTATTTGTGTTTCCTGGTGGTCTCAAGCAAACAGTTGATTAGGCTATAAACCAAAT
R1-41223	10	AATTCTTCA[A/G]TGGTCTATTTCCCAATGTGGAGAACATCAGACTCAAATGAGTCCTCACAAAGGTGAGTGTTGTAGAAATGATCTTTGCATATTGGGATTCCCACTCTTGGATGGTACTGTGGAATGGTTGACAGGTAATGAAAG
R1-41326	35	AATTCTTGTCTGTTATTGTCTGATTGTTTCACAG[T/C]GGTTACATATAAACACGCCCACACCTCTGCACAACCCTCCAGGAAGGCGGCACACTGGCAGATTTTGAATAAATGCAGCCCAAGCTGAGCTCTGCCACCGGTCAAACAG
R1-41384	33	AATTCTTTACACAGCAAAGTGATTCCACCAGC[T/C]ACCATTGCTAACACGTTAATATGGGGCCTTCCCCAGGGTATAGTGAGACACAGCAAGTTCTGCAGACCCTCTGTACAGTATGTACTTTTTGTATCTAGCAGTTACAGCTCT
R1-41468	46	AATTCCACAGTACTATTTGTCTGATGAACTTTTTCACTCTTTCAA[A/G]GGTCATAAGAGACTCTCAGCAGAGGCTTAATGATTGAAGACAGGTGATGGCAGGGTCAAAGCAATGTGGCCTCTACTCTCTTGACTAATATTGACTAT
R1-41496	63	AATTCAAATCGTAAAATGGAGAAAATCTGCATAATGTAGTTTAAGTGAACGCTCTGAGACTG[A/G]ATGCCACCTATGACCCTTTTCTCCCTGGTGGGTTAGAGGAGGAGAGGGACCAGAGATGAGAAGGCTGCAGCAGTGAAGTTG
R1-41522	69	AATTCTTCATATAGCTAAGTTGAAAAGGCGAGTCGGGCAGGTGTCTCTGCTTCTTTTTGTTCCTGTCT[A/G]TGTAAAGTGATTGTACAAAACAAAGTGGAACTTGACGACTGAAACAAAAAAAGGTGACATAAGAGGTGTACATAA
R1-41531	131	AATTCAGTGTGCAGTGTTAGAGGTGCCCTGCTCAATCAAGTTCACACTGATAGGATTGAGTCAGTAGCCAGGAGCAGCTCTTTGCTATGGAGGCGATGCATTTGCTGGACAACTGGAGAAAGGTAATTTT[C/T]ACATTTAGAGACA
R1-41608	60	AATTCAAATTTGCTCAGGCGATGATCTTTGCCATAAATGAGATCAACAAAAATCCTGAA[A/T]TGCTGCCTAATGTTAAACTTGGCTACAAGATTTACAATAACTGTGGAACAATGGACATACTGAGAGCTGCACTGGCACTGGTGA
R1-41622	16	AATTCAGTTTTTTTT[T/A]AAAGTACAAGAGACCGGGAGCCCACAAGAGGGAACAAGTGGGTTAGTGAGACAGCGAAACTAAACAGAAACTTCACTTTGTTCCTATTTTGTTGTGGTGGCTTATGAATTTAAGATAGCAGCAGGAAA
R1-41663	30	AATTCTGTCTGAAGTCATTAAGATGTTAC[T/C]AGCATACAAACAGTATGTCCCCTTTGTATTTCCACTTTGTATGTACCTCTATACATCATATTTAGAGCCATCGAGGGCCAATATCCATTATCGTGTAAGACTGATGTGAGTCAT
R1-41667	99	AATTCCCAAATGACAGACTTAACACAAATACATTACTCTTGTAGACTACTGAGTACTGGATGATGTGAATTGTGAGTGAACCCCTGCCTTACTCGCAC[G/A]CTATCTTTACCTCTTTAGTCTTTCTTGTGAGAACAGGTTCACTGC
R1-41688	90	AATTCTCTAATCACACAGTCAAAGACAAAGACTTCCTGTAAAGTGAATAAACAGCTCTGGAGCTCCACCTACTTCTTCTGTCTAATGTC[A/G]CTCCACTGTCATTCTCCTAAATCCTCCTGAAACAGTGACTTCACTCCTGCTGAG
R1-41697	65	AATTCATTTTGTTTGTCTGTTGTTTTTAGATAGTCTATCCAAATGAGTTTAAGTTTGGAAGTTG[A/G]GCTTTCATTTATGAAATACTGCTAGAGAATGCGTCTTAGGAGTTGTTTCAGTTTTCACTCACTATGGAGCAGCTCCAGG
R1-41741	90	AATTCTCCTCCGTCGTCCGGGGACGGAGGCAGAAACATCTCACATCTCTGCACAGTTCAACACCGCGAGATCAGAGGTTCCAAACCTGA[C/A]CTGGACCACAGAAAACTTCCACAGAACTGGATCTCGAGGAAACCATAAGATTCA
R1-41748	24	AATTCATTTTGAAAAGTGTCTCT[T/G]GCACACACCTGTACTTTTTTGGGGGCAATGGGTGCCTTTGACTCCTGCTTGAACTTATCCTTGTCTTGCAGAGAGGGGGGCGGCCCACTGGGCTCAGAGGAGCGGATGACAGGTCGTGAG
R1-41769	90	AATTCCATCAGGAAAGATAAACAAACTTTTAATAAAGCCCATTGTAAAATACAGCAGGGGGCTGTTTTCTCTGGAAAGATTCTGAGTTT[C/T]GGGTGCTCAGTATGTAAAGATGATTCCACATATAGCCCAAATGATCTCCTTAAA
R1-41772	116	AATTCATCACAGGTTTTAGAATGTCAGTGGAAGGATTTGCAATATTAAAAAGCAACATCAAATCAGTCACTTTGGGCTTTTGACAGATGTCACTCAGATAGTCTCAAGGTTTAGC[T/C]AGTGATCTTGGGTTTGCTTCCCGAATAG
R1-41783	113	AATTCTAATGTTGTCGAGTGTCTGCTGGATGTGTAAACAGGCAATTGTTTGCTAACAACCTACCCACTTAATACAGCTTGTTCTGCTACCTGCAAAAATTGCAGTTTACATC[C/G]ACGTCTCTCCAGACTCATATAATATATGTAG
R1-41800	126	AATTCAACTTCAAATGTCTTGATGCATCTGCAAATACAAAGAAAGAGATTATTCCTTTGTAATTTCTTAAGGTGGCAAATTCTTGAATAGGGAAATCAGTTGCGTGCACCTACTTGGAATCAACA[C/T]AGTGATCAGACCAGACAA
R1-41813	25	AATTCACCCGATTCTCCCCGAGGC[T/C]GTTCAACAGAGAACTAGACAGATACTGATTGGAAGGAGGGTGTAAAGGAGGGGATGATTGTGAGCAATGCCATTGTTAATCACACCACCCATTACTCTCACAGTCTCTGTGCCACAGGA
R1-41857	93	AATTCACTTACTGCCTCCAAATATTTCCTCTATACAAGAATTGCCATTTAATCTTCTCCAACCATAGGGATTTCGGCTCCATATGCCTGGAT[C/T]ACAATCCTTTAAACTCGTGACTCAGATAACAAGCATCTGCGGACCAAATGA
R1-41877	39	AATTCACCTTTGACCTTTAACCTTTCAACTGAGTGGAT[A/G]TGCTCGGTCAGCCAGCGGGGAAGCTGTTTGGTAATGTAGACGCTTGTTTCATCACCATTTCTAGTACATAATCACACTCAGTCAGACTACAAACTGTTCTGTTGC
R1-41907	105	AATTCAGTACTTAATTGTAATGAGTATTTTTACAGTAATGTATGGGCACTTTGACTTAATGATCTGTACACTTCTTCCATCACTGAATTTGTAAGATAATGCAA[A/C]TATCTGTTTGTAACCAGCAGTGGGTTGGCCAAATACCAA
R1-41920	10	AATTCATTA[A/T]GATGAAATAAGGACAGTGAAATGACCCAGAAGTCAGTGAGCAGCTTGTTTGCCATTCGGTCACTTATCACCTGATTAGCTCCTTATCAGGTCCTTCTGGGTCAACCCAAACTCCAAACTCCACATCCAAAACTA
R1-41976	133	AATTCTCACCCCTCTTCCGCTCTTTTCAAGAGCTCAGACGGTTCCTTTAAAGCCTGAATAGCCCCGACAGGCTGGATGGCTAGACAGCAACTTTCAACTTGACCTTGGCCTCCAGCCGCGTCTACCTCCTAT[G/A]TAGCCTAAAAA
R1-41999	39	AATTCATGCAAATTTACGTCCAGTCCTATAGAAATAAA[A/G]TAGGTACCACTTTGTGATGAGGTGCCATTTAAAAAAAGTTTTAGCTGTAATTACTGTGGAGAATTTTCCTTTAGCAAAACACTTTCTGTCCTTATAGCTCTTCAA
R1-42015	139	AATTCTCTGTTTTTCTGATCAGACATAACAACACAACTGAGGAAGTCACCCTTGGCTTTAGGAAATTGTATTTCACTATTTCTTGACTTCCTGCAGAACAAGAAATTAGTCAAGAAACTCCTGAAATAACACATAACA[A/C]AGCGA
R1-42063	17	AATTCATATTCAATTC[C/A]AAAAGAAGTTACGGCCAGCCCAAGCTATCAGACTTCAAAGTTCTTAAAATTTCCGACTTAGTCTCTCCACAACATAACAAAAAGCTCAAGTAATTAACTTACAATAAGAAATTGAGAATTGTGAGCA
R1-42101	92	AATTCATTAAAATTTTATAGTGACTTTTGGCACACCCTGAATGTCTCTGCATAGGCATATGTATGTGTTTAACATACTCTGTGTCTGCACA[C/T]TTGCAGTTGTGTTTGTGTACTTGATATGATTTTAATGAGCTTCCTTGAAGCA
R1-42105	69	AATTCACCTTATTGCCACTACCTGTATTTGTACTTAAATACATTCTTAGCCTCACAGTTTAGCACTTT[A/G]ACACAGCAATGACATTCCTATGGGGATTTTTTAGCACATAACTGGCAGTTAACAGTGACAGTATGGTACTTTATA
R1-42113	104	AATTCTGGCAAGAGGGCGACTGGAAATAACAGCTTGAAGCGAGTAAGAAATAATGGAGAACAGGAGGCTTAGAGAAATTTGTCTAAATGTGATGAGCATAATC[G/A]GTGGGCAAAGGATCTTTCAGAGGAGAGAAAATTCTCAAAT
R1-42137	74	AATTCCCTAACTTGCAGGCTTTTTCTGTATTGCGGCAAAACGATTGCCTGCTTTTTGTGCAGTATTGCCCTCC[A/C]TCTGTCCTTTTGTACTGTACAACCATACAGGAGCCCTCTCCAGCAGAGCATTGTGGGATGGGAAGAGCCT
R1-42170	120	AATTCTGTTTATTTCAGCTGAAAACAGCTGCAACAACTTTAACAGTCATACTGATCAGCAGGACAAATATGTCAAATATGAGCGATGAAACCTGTTCGCTACTTTCTCACTGTCTTTGA[C/T]TGGGAGCTCCACACCCACTGCTCT
R1-42175	124	AATTCTACTAACAAACACAGACTGTGTATTCAGAGCTTAAAATCACATCAGTGAGCCACAGTGAGGTGATGTGTTCCTTTATTATGTTGAGTGGATCCTATGTACTCAATACTGTCCTGCTGC[T/C]GAAAATACTCAATAGAGCAG
R1-42262	37	AATTCACTTTCCTCCTTTTACCCTTCATCAACACCT[C/T]TGCCATCGTAGACGTCATCGTCCGTATTTTGTATAAAACTCCCTCAGATTCTTTCACTGACTTTAACACTGTGAATTTTAAGTAAAAGTCTTGAGTGTAATCTCACA
R1-42359	39	AATTCACCAACCTCTCATATTTGGCTGATGATTTTCTT[T/C]AGAATACTTTAACAGTTGGTCTTTTAATTTATGACTCTTGTGTGTGACTGACCTATCCGTGTCAGGGACTTGTTGAGAATTGGATTGAGAGATGGGTCCAACTCC
R1-42380	106	AATTCTTTCTTTCTTTCTTTTTAGGTTGTTTGTACTTTGCAGCACCATCCCAGGTTCTGAAAAGACAGCTGTCAACTCGTTTTACTTAGCTGTCTTCGCTTAGGA[T/G]GAGGACAAAAAGGGAAATCTGTGAAACAAGACAGAAAA
R1-42406	49	AATTCAGGATCCATCAAACAACTGCAGGGGTTTAATAGTTGCAGCAGT[A/G]TAAAAGACATCGGTCTGTGGTCATCTCTAACGTCTTTTGCTTTCTCCAGCCGTTTGGTCACAACCAGTCTCAACAAGACATTCTCCAGGAAAACA
R1-42432	109	AATTCATGAAAGCCAGACTATAATAATCTAATAATGAATATTGAATGGATGACAAAAATCTAAATCTTTTATTACTGTAAACATTTGTTTCTTGGGAAGTGCCCCTTT[C/T]ATTTTGTCAAGTAATATAACAAAGGTGAATACGGA
R1-42525	46	AATTCTTTCCATTTAAATCACTTTGGCTCAGTCATATTTTATATT[G/A]CAGAGCTTGGCTGCAGGGAAATAATGTTGGTGAGAGGTGAAAATGAGAAGTTGGTGCACTAGCTGTTTACAGACTGTAATAATAGCTATTTTTCTAGA
R1-42545	142	AATTCCAAATGTGCCTTTTGAATGAGCCCTTCAAACATCAAGAATCATCATACAAGATGCCTAAATACTCCCAACATTGTAGAGCTCTCATCGTAGAGTACCTCAGTACTGGGTTAGTACCACATTAGAAAGTGACTGATG[G/T]CA
R1-42623	11	AATTCCACGC[A/C]CAAGAGGATTAAGGCAGTGCTGTACTGTACTGCTATACAAGCTGTACACTGACTACTCTAAGTTACATCCAAGTTTCATTTCTATTGTATTGTCCCTTGAGAAGATATAATAAAATGGTTGCTGAAATGTGAG
R1-42649	101	AATTCAGTTTAATATGAACACAGATGTGAGGGTTTGTTCTCACTGCATCACAATGAATGTGTTGTAGTTATTCCTTTGTAACTCACATTTATCCTCTTTG[G/T]TTCCTGTTGACTGGTCTGCTCATTATTTTCTCTGTTAATCATT
R1-42657	47	AATTCATGACTTACTTGTAGTGGAGTATTTTTTAAAGTGTTGTATT[G/A]CTACTTGTACTTAAGTAAACAATCTGAAGTATTATGACTGAAACATAGTATTTATAGTATTTGACAATATTGGGGTGTTTGAGCTGTTTGACCATCA
R1-42661	27	AATTCTGTTGATACAGGTCCTCACAG[A/G]GACCTAGTGGGAGACCTGGGAGAGGCAGTTCGCAACAGGTGGGTCCTCAAATGTTTTATAATGAAGCCCAAAGAAATGGGTTGTTGCTGGTAGCTGGATGAACAAGGATATATCAAG
R1-42662	35	AATTCACGTCTGATGTGTAAAGACCTGAAATTAA[C/T]ATATCTCTTCTTTCAGCTCTGCCATTTCAGCTTCTCTCACAGGTTATATTTTGACTTCTGCCTCATCTTATTTCAGTATTTCAAATGTATCAAGTGCAGATTTGAAGCA
R1-42672	81	AATTCTCTCTCTACGTCATCTCTATGAGGGCCATTAGACACTTTTCGGTGCTCAGTGTCCTGTGTTAGTGCACAGGAGAG[C/T]GAGGGAGCTGGGGATGTAGCCTGCTAGCTGCCTGCCCTGTGGGTACTACTACCGGCTCCAGCC
R1-42692	71	AATTCAAACAGTGGACAGTTATAAAAAAGTAGGAGCCTGTGCTTCAGTGGTCATCCACAGTCATCCTCTG[T/A]GGAATCACTGACCTCAGGGCCATTTCACTCCAGCTAAACACACTGATCCAAGCCTCCATTAGCAACCTAATGT
R1-42697	43	AATTCTCAACATTATGATTCACACCAAATTTACTCACAACAA[C/T]AATTGAATTTCGTCTTATACTACCAAAACTACAAAACATATTCTTTCATTTGACTTGTACAGCAGCTGTTGTAATACATACTTGGATGCAATCAGATCAGC
R1-42703	89	AATTCTAGCTTTGCACATTAAGCACGCAGCAGGGAAGTATGTTTTTGCACTTGCTTTCTGGGTTCATCACACAAGTTATTTTTAGACT[G/A]TATAATTAGCAGGAAGCACCGTCTAGACTGACTGAAACTTCCCCAAATCAATTCT
R1-42715	109	AATTCAGTTAGAGGAGTCCGTAGGTTACAGGCAGTGTTGAGAAAGAGTCTGGAGAGACCGGGGACTGAGCAGTCACAGAAGGAATGGCGCTGGGGCCAGGAGGCTAAT[T/A]GCCTCTCAGTCAGCAACCAGTAAAGATGTCTGCCT
R1-42755	23	AATTCCCACCACTCAGTGTGGC[A/G]TTTGAACTTTGGAGGCAAGCTGCGACAAACAAGCAGGGGGAGTAAAGAAAACAAATACTGTACAAAGCTTCCACACATCTTACAGAATATGCCTTTCAAAATATGTATGTCTCAGCTTACA
R1-42779	94	AATTCTCATATATTATTACTTTAAACTCAAAATATTACACAGTTTTCCTTGAGATAACTTTAAAAAATCTGGTAAAATTATAACTTAATTCTT[A/G]TAATATTATGATTTTAAACTTTTTTCTCCCATATAGGTATCTGACAAATT
R1-42792	19	AATTCATTACTCTGTAAA[A/G]CCATACGACACAGACTGTGATACCTCTCTAAACCTTGGCTGGACTTACTGGCTGTTTAAACCCTGGGTGTTTCCCTGAAACCCTGTTGGTGAGTGTGAGCTCGTCTTGCATCTCGACTTTCAACC
R1-42838	41	AATTCAGATGAAAATAAGTCAGGCATTAAAAAGAAAAAAA[C/A]CCCTCAAATCTGTTTATAAATCTGTTCAAATAATTTTCTCCAGGTGTCACTGAGACAGGTCCTGTCTTCTTTTTCTCCTGTAGGATTGTGACTAATCGTCACC
R1-42850	77	AATTCAGCTGTCATCGAGACCTAAGTGGCTGTATGAGTAGAAAGACTGCTCTCAGTTTATGTCTCTAAAGATGAGC[A/G]TATGTAGTGGCTGTTTATTACATCTCTCCTTCTGTTTCTCTGGGTTCAGGCTGGGTTTCCTCCAGGT
R1-42868	65	AATTCCTTAGCTGCTTTGCTTGGCAGTTGGTTTTCAATCCTAAAATATTGTTGTTTCAGGGTGC[G/A]AGGTTGGGAACTGAAAAAATTTGCTGTGGTGGTTTGTACACGCTTGACAAAAGTGTAAACAACTCTAGATGGTTGATGT
R1-42951	132	AATTCTGTTCACACTTCAAAAGCAGAAATTCACATCCCACACTGGCAGCTTATTCTCAGTGATTAATCATTAATGACTTCTACTCTACAATAATAACTTTTGAATTGTCTTTGTTATGCAGCCATATTGCT[T/A]CAGTCTCATTTA
R1-42957	115	AATTCTCTTTGAACCATCCTCTACCTTCTGCTGATAAAATTTCTTCCTCCATCCACAGTTTCGACAGGCTAGAACCTTCCTCCTTGTTTTGTAACGTCTTGAGATTTGATAGCA[A/G]GCAGGTAATCAGCCCCATCAACACCTCTT
R1-43020	7	AATTCC[C/T]TAACATTTATTCCAGGTAAAGGGCCTTAGAGCAATAAAATCTGTATATATGAGCTGTATTGACTAGAAAATATTTCCTACTTTCACTGACAGTTTGGCTGACTATCGTGTGTTATTGTGTGTCTGCTTTGAACCACA
R1-43043	80	AATTCCTAATTCAATGAGAGGCGTACCAAGGCACCTGCTTTCATCAGTGCTAAGGTCCTTAGAGAAAGTCTACAGGAAG[A/G]TAGAAAGGAGACAGAGAGAGATATCGGCGACTTGTTGACAAGACCGGGGTGTCACTAAAAAAAT
R1-43047	110	AATTCAATGATAAGAAACTTGTAGTAAAAATACCTAGAGCTGCTGTGATCAATATTTAATATTAAAAACGGTTAATATGATAACTTATGTGAGAGGGGTTGTGCGTAAC[G/A]TTCAACCCACAGAGAATTATCACCTTACTGCAGT
R1-43124	135	AATTCATAGATGTACAGACAACTATCATCTGGTTACTTTGATACTGAAGAAACCTTGAAAACATAATGATTCACAGGCAAGTTTTGGAGACAGGAGTGTCTTTTTCTATGATTTCTGAACATATTTATGTACTT[A/C]CATTCAAAA
R1-43181	61	AATTCAAATCACCTCAGCAGCACCCCACCCCAAAAGACTAATAAATAAACCTTTTAAAAT[G/A]TATACTTATTAATGTATACTACATTATACTGTCACGTTTCAATTATATTTTCTATTATAATTTCTGCAAATTTTAATTCCCTA
R1-43193	18	AATTCAGTTCATATTAA[C/T]AGGACACATTAGATTCACTTCTAATGACAAGTTTTAGTGCCAGTGCAGAAAGAAGGATGCCCTTAATGCAGCTTAGCGAAATGTGAGCGTTTGGATGTCGGGGTGATGGATGGGTGTGTAATGTGT
R1-43201	49	AATTCATCTTTACATAGACAGCATTAATGGTAATGGTACTGCAACACA[C/T]CTTGGTCAGATAGCTTAATTCCTCACCAAGTGAGGGAGAGAAAAAAATACATCCTGCCTTTAATGAAGCATCTAATGGAAACTGTATTCTTTCTT
R1-43211	49	AATTCCAAATGCGTTTTATGTAAATGTCAAACTAAATTCAGTTGGACC[T/C]CCTTTCCTCATCATCAACTTATTCCTGTCAAAGTTGGGACCTCTCTGCAGGTTGTCAGCTGCTTACTACCTGGAATTTCTCTAAAAATATTTAGT
R1-43289	132	AATTCATATTAGTTTCTTCACTAAATTTAACTGAAACATATGAAATTGTTCAGACTGATTCATCATCCAGTCTGTGTCACTTGTTCTCATTCCTTCAGGTACAAATCCAACGAGGACTACGTTTACGTTCG[C/A]GGCCGCGGTCGA
R1-43293	37	AATTCACTTCCTCGCTGATGCACTCACTGCGACAGT[A/G]TGGTGCTTTGATTCCTGCGAGAGTGCTTTCCTTTGTCGCCTCCCAAAGCAACAAGGGTTGGTGGGAGAGGCAAGTGCATTTGGCCACACCATTCCTCACAGCAGATA
R1-43351	111	AATTCTCTAGCAAGGCCTTTTCACTGTGCATCAGTGGTGCCAAAGTCACAGCTCATTAGTTTGGATTATGGAGCTCTGCCAGGGAACAAGTCCCTTTCTCTGATATAATA[C/T]GACTGCAAATACAATACTAGAGAAATGCCAAGG
R1-43362	140	AATTCAATTTCGATCCAGTATCACACAGTTTTAAGGCTTCTGTGTAGGATAAAGGCTACATAAATACATACACACGCAAAAGAGCATAGGTTGGGTTTTAACTTTGTGTGTTTGCTCTTACTCTATAACTTTTCTTTTC[T/C]GTAT
R1-43398	141	AATTCATACTTCATAAAGATGCTGCCACACATACACTCTACGCTAAGGCAGCCTGCGGACGAGGGACAAGCAAAGAGTCAATTTGAACCAAGCCAAGTCTGAAATTATTTATACAATTACTCACATATATCCCTGGCAAA[G/A]AAA
R1-43596	117	AATTCCACGGCTTCTGGCACGTCGCCGTTGCCGCCGTCGTAATCTGCTGGGGCGACGAAGAGGTCTTCAACAATGGCGGTGGGAGGTCCTGGGGAGCCTGGAGGGCCAGGGGGTCC[G/A]GGCTCACCAGGTGGACCCTGAAAAAGA
R1-43608	43	AATTCTGCTGACACTCTTAGCATACAATCATATTTTGTATTT[T/C]GTTCTCTGTATTTTCCTGCTAATTCTTGTGTCTCTGTCCCCACACTGCTACAGGAGCTGGTGGCGCTGGGTCTCAGTAATGCAGTCGGAGGCTTCTTTCAG
R1-43619	24	AATTCTCCGGCATTTTCCTGAGG[C/T]GGAGAATGACTTCAAAGCTGACAGCTACAGCAGACTAACAGACAGGCAAATAATGAGGATGTTGAATAGTCAGACTGCTCTGTGGTTTGAGGTGGAGTATGAGAACACACACACCAGGCC
R1-43625	52	AATTCCACAGAAAGAGTTTTTTTCCCTTATTTGTTTGTCATAACAGTACAT[C/T]GATCTAAAGAAACACAACTTCTGTTAAGGAACTGGCAGCACTTGAATAATGTTCCCATCTGAAGTCATATTTCACGCAGCTCTGTACAGTAT
R1-43706	86	AATTCATTAACCAGAGACAGGAAACAAAACACAAAATTAGACGTTTTCAAAGCCCAACAGGAGCTGCTGTGAACAAATATTTGCA[T/G]CTTATTTCAAAGACAGATGAGTCAGACAATCAAACAGGTTGTAAACAAGCCAAAAGAT
R1-43743	122	AATTCCAGATGGGCAACATCAGAAAGGGACGATAAATGGCTAAAATGAGTGGCAGCAAAATCTAATTTGCATTCTTCAACACACACAGTTTTAAACAGTGCATACTCACTGCAGGATGGCA[A/G]TGTTCATTTATTTACTGTACAC
R1-43958	54	AATTCATGGAGTTTGACTAAATATAAAGTAAGAAAAACATTGACTTTGATAAC[A/G]CAAATTACTAGATAGCCTTGCTCAGCAGTATGTCGTGCATTTCATTCCGTTCAAAACAAGAGAAGCTAAATTAGCTTACTCATATTATTA
R1-44124	74	AATTCAACTGTCTGACAACATTATGGATAGGATTCCTACAGAGATAGACAGGCCTCAGATAATGTTGTTATTC[A/G]TCACTATGACCAGCAGAGGGAGCTGCTGCCACCTGTCTGTCTGTCTGTCAGGCTATAAATACCCAGTCTC
R1-44388	49	AATTCGATAGGAGTCATATCTGTGGACCTCTTCTCCCTCTTCATCATC[G/A]CTGTAGACTTTTCTGGGAGATGAGGGACGCAGGGCAGACAGCTCAAAGCGAACTGGACTGAGGCTGGGTGGAGAGGCAGAGTAGCCAAGCTCCAG
R1-44415	115	AATTCTTCACAAACTGCAAAGTGGTCGACCCCTCAGCCCAGGAAAGAAAAATGCGCCAGTGACTTCATTCACCCAGTTCCATTATCATTAATGTGTCATTTAGCAGTCAAAAGC[T/C]GTGGCAATAATAGAATTACTTTTCCTATT
R1-44416	98	AATTCATCACAATAATGATCCTTTTTGTAATCATAAGTTGAGTGATTTCCATATTTATTGTTAATATTTTTTTTAATATCCACGGAAAGAAGATTTA[A/T]TGTGAACAATCTTGCATCGGTAAGTATAGTTTACAAACTAAGGACA
R1-44512	74	AATTCCCACCGGACTGGGATGTTGTTTGATTGTGTCCTTGGGAACAAGACAGAAAGGGAATACTGTACCAAGC[C/T]CAGGAAGGGGATGGAAGTCTGGAGGAATTTGTTACACAGTAGCTATATTAATATTTGACAGTAGTTTTAT
R1-44520	124	AATTCACCTGAAACATACAGTGGTAAGACAGTAATAATTAATGTTCTACTGTATGTCCTGTAATATGTGCTATTTGGAATATTATTCATTTAATGAATAGTTTTAGACAATATAATTCAACCA[T/C]TGCTTTGTAGGTAACTATTA
R1-44545	96	AATTCAAAATCCTCCTCCTCACATACAAAGCCCTTAATTGTCATTCACCATCATTCCTCAAAGATCTCACAGTTCCCTACGATCCCACTAGGACA[C/T]TGTGCTCCCAGAATGCTGGTTTACTGGTGGTTCCCAGAATTTTCAAGA
R1-44588	72	AATTCCATTTGTTTGATATTCAGCCACCAGAGATCTTATGAGCTTTATTCTAGACACTCTGAGTATAAAGA[C/A]AAAAAAACCCTCTACATCCTTATGACTGTCCTCTTTACATTATTCATCAAATGCTGGTCTTCTGCGGCTTCT
R1-44619	72	AATTCAGAGAAGAAGGAGTTTCTAGGACGAACAGGGGGCAGTTGGTGTAAGTACTCGTTTTCCCTCATTTC[A/G]CTGAACCAACAAGCTAGCTGCTGTTTATAAACGACGGTTTAATGTCAAATAAACAGGGGTGTAGCACGTTTT
R1-44668	22	AATTCTTGGTGATCCAGGCAA[A/C]AGTAAAAATAGAAATAAAGGTCTAAATATATTAAAATCTAAATAAATATTCTTTGTTGTCTGTACCCTCTTACTACCCCAGTAACTATTAGTCTAATCTTAAAAATCTCAAGAACTTCACTG
R1-44736	20	AATTCAGGATTCCCTTAGT[T/C]CCCATTTGGAAAAATATAGAATGAACATTACTCTTATTTGAATAACACCTTTAACTTTGATTTTCCAATGATTGCGTCTGTGCATTATTTGTGGTATTAGAAGTCAGACAAGTAGTTAAATAGT
R1-44740	136	AATTCAGTGAGGGCGTCCTGTGTCTGAGAGAGATAATAGATAAATGATTGATCAGATGATCAGTGGTGATCGGCACCAGCTACAGGCAGTGTGGAATAAACTGTAAACTCAGGTTACAAGAGCAGTGTGAAGGCC[G/A]CAGCTGCA
R1-44766	107	AATTCCATTGGAGACGCCATTGGTTGTCTTTCCATTCTGCACGTCTCCTGGGAAGCCAAAGTTTCAGACACCACCAATACATCTATAGATTCCATACCTGATGTAT[C/G]TCTATGATGTTTTCAAAGATTGCACAGACCTACCTGT
R1-44804	115	AATTCTGAGAAGACATAGGACATCAATCAGCAAACCAGAATCGAGGATTACCCGGAACACATAGAAACTTTAGTACTTTGTGTCTATGAGTGCATATGAAAGGGAAAAAGACTA[T/A]GTACACTAGATGAGGCTGAACAGCAGGTG
R1-44941	12	AATTCCTCACT[A/G]TCCCTTGAAAGCTGTATTGCTAAATAAAAATAAAGTTTCATCTTACATATCCTGGATCCAGAATATCTCTAAAATCCAGTATGTGCCCATTAAAATGTACTTAAATTGATTTTGTCTGTGCGCAAGACAAAC
R1-45040	10	AATTCTATG[T/A]ATCAGAAATTACAGTGAGTAAAAAAGAAATAATGCAAATACAAGCATCTACAATCAGCACATCCATCAAGCAACCTCTGTAAATAACACGGTTTGGCTGTTAACAAAGAAAACAAACCTTCCATCTGCTAACTG
R1-45194	117	AATTCAAGGCCAGGATCCTCTTAATCTTGCCAAATAAGTCATAAGTCAGCAGGCCTGTTTCCTCTTTGTTTAAATTAACAAATTACAGCAAGTATGTTTTCACTTTCCTCGAGCTC[C/T]GAAGAATGACAGGAATTGAGCCACTTG
R1-45354	90	AATTCCACATTGGGATGTTGGTAGAAAAGTCAACATTCCCGCAGAGGTGGAGGAACAGGGTATTATATTCTGAGATAAGGTCTGTGCTC[A/T]GACTAGACAGATAACCCCTCACTCAGTAATAACAAACCCAGCTGCAACAGACAA
R1-45420	72	AATTCAGATGGTGATGGGTATTTTTGAGTGGGGAGCTGTCTTTCTGAAAGACGGTTTCAATATGTGAGAGA[G/T]TGGATTGCTGTTGTGCTGCAGTGTCACTCAGATGTAATTCTTGGAAGTAAACAATAGTGCAGTATAGTATAC
R1-45422	58	AATTCTCTCTGCAGTGTTAAAGGACGCATTTATAAGTTTTTGCTATTGCTACATAGC[C/A]AACGTCAGCATTAACAGCTGTTTACCCATCAGTCTAGAAGAAATGTTGCTTGTTTCAGCATCAGACTTCATTCCTTTACTCGCCAA
R1-45619	112	AATTCCCTCAGAGGGAACGTTTCTCGAGGTTATACAGAGTTTTAGGAGATAACAGCTGCGCTGGAACGCAGAGGTCTTTGCTCTCCCAGTCAGGCTTTTCCCCTTTGGGTC[A/G]GATGAGACCTTTTTATTAATACCAAAGACTTG
R1-45624	28	AATTCCTGTGTATAGACAGTGGACACA[A/G]AAAAAGGCTTTTGAGCTGGGAGCATAAAAAATCCCTTTGCTTGTGTGGTTTGATATAGATTGTGAACAACCCAGGCTGGGGATTTTAGTGTGAGGCCAAAAGGACTTATGGGAAAG
R1-45629	95	AATTCCCTCTCTCACATTAACTTTCATCTCTACCTTATATCACTCACAAGAGGCTCGTATTTAATTTAGCCTGTTCCCTTCCTCTTTCTCTCCA[C/G]CTTGTTTCCCTTGTGGAGAGGCTTTTGCAAAAAAATTGTTTGTTAAACA
R1-45641	18	AATTCACTGTTTGTTTA[G/C]CGCTTGTATATACTCTATTTCTTCAGCACTGTAGCTCAAATCCGATGTTGTTTTATTACTCGGGAGGATAAATTTGGAAGTGTTCACGAAAAGACCAAAACCAACGCTGAATTGATCCAGCTGACA
R1-45727	38	AATTCCGAATTTAAATATTCCAACCCCAGGAAAAAAT[G/A]CACGGATTTATGTATGCATATTATTTTCACAATTCATTCATTTAAAGCATCGACTACTTTGCTTCGATTGATGAAGAAAGAAACAAAGAAAGAGTTCTTGTCAGTG
R1-45744	31	AATTCTTACATTGGACTCAAATACCTAATC[G/A]TTATCTATTATAAAGGAGGCATTGGTCATCTTTATTTATTCATTTATGAATCTCAAGTGCATTTTTGGGATTACCTTAGATATGAATTTTAGGAGCCTAGCTTAGCATACAGA
R1-45799	13	AATTCTAAGAGG[C/A]AAACTAATAAAGGCAATTGTGTTGATGTATGTAGCTTTTAGGCAGGGTTACTGTGTGCCAATGGACAACGTTGTGCTGAGTTCCATCCCCATTGTTCCATTTGAAACAGAGTAAGGAAAATACCCCATTTA
R1-45958	26	AATTCTTTTCAGCTGCTTGTAGAAG[C/G]TTAAGCAGATGAAACAGTAACAGCTTTTACTTTACCTTGAAGGTCATAATCAAGTGAGTGAAATGAAACTCTGCTTCCAGATCCAGTTGGATATAGACATCCGACTTTCCTGGGAGAG
R1-46002	109	AATTCCATGAGACAGCCTCCGCCTGTGAGAGCCGTTCAACACGCCTCGTCTCTCGCCGAGCGTTCCCCCGCCGCCACCCTGGCTGTGCCGGGCCAGTGGGTGTGTACG[A/G]AGACTCTCAAGGTGGTGCTGGAGCTACAATTCTCA
R1-46014	101	AATTCCAGGAAACTATGGCTCTGTACAGTGCTATATTTGTCAGTGTTTTCAGTTTGGCAACTCTCTTCTGGAACTCTCCTCATTTTATTTTCCGGTTCCC[T/C]AATTGTAGGTTTTATCATACATATTGTTGAATCGTATAACCTT
R1-46120	20	AATTCAGATCCTTTACATA[A/G]GTACCACGAAATAACACACACAAACGAACTAACCAAATCTAGGCAGTGGTATTCCAGCAACTTACTGTGTTCTGCTCGGTAAAATTCCTGTTTTTCTCAATGGAGTCTGGTATTGAAACAAACA
R1-46164	100	AATTCATATTTTCTAGTCCTATTTAGACTGGGGTTGTGTTACACTTTAGCCTCTTGTGGCCAAAATGAGTATTACAATAAAAGCACTTAAAAATCCTGA[C/T]CAAAAAACAATAAATAAAATAAAATAAAGATCACATCATAAAAT
R1-46209	115	AATTCAGTGCTGAAAAATTGCTAACAATTGTGAGGCTGAAACTAATAAATGTTTTTCCTAGAAAAAATCACCTAATTGATTAATCAATTACTTATTTTAGCTCTAAATAAAACA[A/G]CAAGAGAACCAATACCCATTTCCCCAACA
R1-46405	129	AATTCCAGTACAGTAGAATGTTATCAAAAGTATGACTTGCCTTTTTTGTTCACGTGCACTAGCTGGTAGTTGTGACGATTGTAGTCCAGCGCAGTGACTAACTGGTGTTTAGTCGTACCAAAAGGTCA[G/A]CATCCTTCAGTCAGT
R1-46428	13	AATTCCAACCTT[C/T]GTGATTTTATCTGGAGTTTTCACGCCAATTTTGCCAAAACCGATTGAGGGCAGAGCAAATTCAGCTGCTACTGATCTCAAATAGACAGAGTTTCCAAGGGGCCAGTTTAAGAATGTGCCACAGTTATGCTT
R1-46443	132	AATTCATATTCTTTAAAAGCCCTCTTCTGCCAAGCGGCCAATAAATGATTAGCAGGGACAATTACCCAGGAACGGCCTGCCAATGAAATAGGGTAAACAAAAAAGACCCATTAGCTTGTGGAGTGCACCTC[G/T]GCTCCACTGGGG
R1-46454	110	AATTCTTTATAGTCATCAAATATGATGTCCAAATATGATGTCAAATTTTGTGACTGAATGTGAATCAGAAAAAAGACCAGTTGAAATTACATTTAATGATATGGCTTTT[A/G]TATGTATGTATCTGTGTGTGTGTGTGTCTGTGTG
R1-46486	101	AATTCATTCTCTTTCCATCAGTGGTATGTTTTCTGTTTACCATCAAATGGACTGTACTTATATGGTGCTTTTCTAGTCTTTTCAACCACTCAAAGCGCTT[T/C]ACACTACAGGTCACATTCACCCATTCACGCACACATTCATACA
R1-46498	45	AATTCTGAGAAATCTTTTGCTTCCTATAAAGCATTGAACATCAC[T/C]GTGTGCAGTAAAGTCATCTATGACTGCTTCACAGTGTCAGTGGTCCTTTGCTAACTGTGTTCGATTATCCCCTGCAAAGCTTAGTTTGCTTCTCCTAAC
R1-46555	114	AATTCACTTGAGAGGCATTCAATCCAATCAACAGATTTAGAAAGTCTAGACGATTTCGGTCACATTTTAAAAAAGTTAATTTAATTCCGATTTTAAAATAAAACAGTAACATA[T/C]TAAATAAACTGGCAGCAATTGGTCTACATT
R1-46610	100	AATTCACACAGTTAAACACTAAGTGTTGTCAGCACAACTGGAAAGTTGAAATCACTCAGGGAAAAAGTGTCTGTCAATAACAAACACAAGTTGAGGCTC[T/C]AAATGGCTCAAAAGCTGGATTTAATTATATGTGTGTGGCATTTT
R1-46682	71	AATTCATGTTGAACATTAAATATGAAACCCAACAGCTAAATGTGGCTGCTAAATAAAAACTAAACAAAGT[G/T]TTTGGTTCATTCAATTGGGATAGATACATATTTATTGATTTTCATTTTGATGCTTACTGTCGAAAAACTAATA
R1-46832	67	AATTCACACACCCTTGTATAGACACTGCTCTACTTCTGGTTTTGACAGCTTCCCGCTCTCTGCATT[A/G]TTGAAAATTGCACACTATTACAGCCAAGTAAAGTACAGACATTCAGGCCCGCTGTGGTTCTAGACTTTGCCATTCAT
R1-46852	132	AATTCTTTGCTTCTCTGCTTTAGTCAACTGATACTTGGATTTATACAATTATTTAACTCTGTGTACTTGATCAAGATATACTATCGATGACTTTGCACTTTTCTTTCTTGTGTATTAGTCCATAGGCTCAC[G/A]AAATGACTTGTG
R1-46976	126	AATTCAGTTGTTTGTTTAGATGTTGGCTTAACTGTCCACAAATCACTGGAATACTGCACCTTTTCCTTTAATGTAATATATGCAGCGACTATATCCCAGTCTGTGTGTGTGCCTTAGTGTGTGTC[G/A]CTCTCTTTATTTGACTCT
R1-47131	9	AATTCCCT[G/A]TATAGTGAGTAGGGGGTAGGGAATGAGTGAGTGATTTCGGACACAGACAAAGATAGATAAATAGAAACAGTGTAATCCAGATCTCTGTTAAACACACACACAGTCAAAGCCAGAGGAAGTTGTCTTACAAAACTG
R1-47159	118	AATTCCGTCATATTTAGGAAATTAAAAACTGGATTAGATGATGTTTTAAAAGCACAACCTGTCCGTATTTTTAGGAATCCTGTGTGTGGCAGACCAGTGTCACGGGTTGAGAGAGCT[A/G]GCGCTCAACTACCACCTCTTGAGCGA
R1-47332	58	AATTCTAAATACACTGAACAACAAAATGTCAGACCTACTTAATACAATACACCATTC[G/A]TTCATATCCAAGTTCTAACTAAAAGGCTGTTGATGAATCATTTCCATATAAACAGCATCAGCAGCATATTGATTCAAAGCTCCATT
R1-47415	13	AATTCACCATTA[A/T]GCGGTTTCTGTTGGGTAAATACTTACTGTTCCCTGAACCAAGTGAAATGGAGTCAGATCACGGGTGACCCCTGTGCTTTAGACTCAGCTGTAGCCAGCACATTCCAGATGGAGCTACTGCTAGCACGAAGC
R1-47440	73	AATTCTAGTTCAGCCAGTCGCATCTACGTCAAAATTGTGCTTCGGGTTGGTATTTCACAGATGTACTACTTT[A/T]ATGTGCTGGGGAGTGTAGTAATTGAGTAAGATGTGGCTACAAGCCCAGGTTTTTGGAAATAATCCGGCTGA
R1-47468	115	AATTCAGTGATTGCGACAGTGGTTAGGCCAGCAGAGAAGACCTTGCTGGCCCTGACAGCCCACCACCAGTAAAAACACCCTCCATTGTTGTAAACTGTGGTTGCCAAGAGCAGA[A/G]TGCCTCTAATATATGAGTGTGACTGTAAT
R1-47487	84	AATTCAGCTGGACCAGGAAAAACTCTGCTGTTCGATCTGTCTGGATCTACTGAGGGATCCAGTGAGTATTCCCTGTGGACACA[A/G]CTACTGTATGAAATGTATTAACAGCTACTGGGATGAGGAGGATGAGAGAGAAAACTACAG
R1-47510	91	AATTCCGAACAAGATGCGATTTGCATTTTACTTCCAGCGTGGTCAAGTTTGAAATTATTATTTAGCAGTTTCAGCAGTTTCTCCGATTCA[C/G]GTTATAACAACGGAGAGTTCTGACACTGAAATGGTTTTATAATGAATTAGTCA
R1-47537	105	AATTCACAGTGGGCCATTGGCTTGTGAGCTGGTGGCACGGAACCAATACAGATGGAGCAACTCACTGATCTTTCTTCCGTTGCCTATTAGTGAAACAGAAAAAA[C/T]TGAATCGAAAGCCCTGCAGTGATTGTTAGACCTTCTTTT
R1-47681	57	AATTCATACTGCTGTTCCTAGATGTTGATTTGTATTCTGTAGTCTGTGATAACAAG[A/G]CAGAGAAGAAGAGAGCTCAGTACTCCAATCTCTTCCATAAACAGGCACTCTGTCATCAATATTGTAGAGGAATCCATACTGCAGGAC
R1-47692	76	AATTCTCTTTCATCCTCTCTCCCAATCACACACAAACAAATTAACGTACAGTCATTTCTACACGCAAGTAAAACG[C/T]AGGGTTATCATTTGTGCTGAGGAGTGGGGAAGTGCTGTGAGGGTAGGCAGTGTGTTGTTGGAGCTCTG
R1-47810	125	AATTCTATGAGGAAGATTGACCGAAACTTGTTTTTGCGCTGATTTTGAAAGATTTCGGATGAAATCCCCACCATAATGTGGCATCTCTGCTTAACAGTTTACAGTAACAAGAAATGGGGAAATG[G/T]AAGTGAGATGTGGCAAATC
R1-47834	79	AATTCCCCCTGCCTCTGAAGGTTAGTCTTCAATCTGCAAATAAAAACCACAGAGCTGACTCTTTATATGGGTGCAAAC[T/A]TACAAACAAGACGGGGCCCTCATTGCAACATTATCAGTAGCTCCTTTGTGTCTATTTTAGTCTCA
R1-47843	142	AATTCATCAGCATTCTTTTCTCTGGGCTAAATGTTCAAATTTGGGAACACAGCCAAACCTGTGTTTCCGTATAGTGAAATTTGTGATTTTGCGGTGGAACATCCAACAAGGTGGATGCATCTCTGTGCAGAGAGACCTGTA[T/C]GA
R1-47893	14	AATTCTGTCTTTC[A/G]GCGAGGGGCTTCTTTGTATGCAGCAGGATGGATCAAACCGTCGGGCACACGTTTGCAGATGGTTACTGTTAATTAAGACTTAATTGGAACGTGAGTAATTGGAGGATGATTTGACTTGAAAGGAGCGTGT
R1-48079	74	AATTCCTACTGCTGCTTCAAAATAAGCAGAAACTGAGATTAAATCAGAGTGTGACTGATCACAGTGAGACACT[G/C]AGATCAGACTTCAGATGGTTATAAAGAGTTAATCATCCCAGAGGGAAGCAGACACGAGTCTTTACTCTTC
R1-48207	97	AATTCTAGTCAAGCACACCCAACCTAAAAGAACCTACTTCTACTCTACCCTCAAAGGAAGATTTTTAGTCTAAAATTGGTCGGGCCGTACGACCAC[T/C]GCAGCCAACCAGTGACTTTCTTTTAGGTTCAACTGCTATTCCAAGGA
R1-48249	63	AATTCTGTCAAGACTAGCATCTCACAAACTTTTAATATTTTCTGATTATTTCAAATATTTCC[C/T]CAGTTTACCTGTTTATTTAGCCAAGCTACTCCAGTGAATTGTCTCTGAATTTGTCTCTCTAAACATTAATATACCATATAA
R1-48370	47	AATTCAGTTTGAAGTAAGGGACAGTCTGCACACACAGCCCCTGGTG[G/T]TGAGTAGATATCAAAATCACTGCTCCAGCTCAGACTGTTGATGGATGGAGGATGGGTCGGGTGTGTATTTGATGAATAACTAGGGAGGCTAACACAA
R1-48387	76	AATTCACACTGATGAAAAGAAGAAACACAGAAAATAAATCAGCAAAACTGTAAAAGAAGAAAACAGTTTCTACAG[T/C]AAAGCATCTAACAGTCTGATATTATAACTTCAGTAGAAGAAAAGAAGTGATAGAAATAGAAGCAAATA
R1-48471	21	AATTCTGAGAAGAGATTCGC[C/T]GTGGTGCATTATTAGTGGAAATTAAATGAATACACGATCCTCTCAGTTTTGAGTCTTACGTGAGCTACTTCTGTAAACGCTTGTGTAAAAACCACAGGGGCTACACGGTCTTATTAGGGCCAT
R1-48478	99	AATTCAAAAGTGAATTAACCATCTGCTCTCAGCAGTATATTTGAGATGCTGTATTCTTTATTTTGACATCCCACACAACAAATATGTTTCCTCTGAGA[A/G]AAACTCCACGGGATTCCCAAACTGTCAGTGTGTCAGTGAAAGTCC
R1-48582	71	AATTCTAAATTTAAAAAATAATAATTAGAAAAAAGCTCACAGTAAAAACTTTATTTCTTGGACAAACACA[G/A]TGCATTTTGCCTCATTTACAGGGCACAGAGTGCAGGCTGCCAGTGAAATGGATTGCTCTCAGTATGAGTATGT
R1-48620	11	AATTCCAGTT[C/G]CAGTAAACAACAGAGAAGTTTCTGAGGCAGAGGAAACTGCTGATCTCTTCTCTACTAATGCCTTTAATAGTTCTATCCTTAGGGTGAAAAAATAATATTCCAAAATAAAGTCCTCAGTGACATATCACAGAGA
R1-48738	85	AATTCTTTCCAAAATTAAATAAAATTTAAATTAAAATTATTTGCATATTCAAGAAGATCAAACTGACACTTTTTCTCTAAAATT[G/T]ATGTGGTTATTCCAGCTCTGTAGATTTGCATTTCTATAAAGTTTGGGGACTTAAAAGTT
R1-48951	54	AATTCAGACTGAAAACAGCCCTGTGTTAAAACTGTGCAGGTGGCTGCGTTGTT[T/G]AAGTTGTGATATGCGATCCAGGAAGTCTGGTTTGAGAAACAGACTAAGTATTTAAAGACTTTTCAGATGCTAAAACGCTGCACAACAATT
R1-48962	51	AATTCCTCAGTGAGAGAACAGAGGGGTGGGGAAAGTGGGTGGGGGTGGGG[T/G]TGGTAGGGGAGCCACAAATGGACAGCAGTGTCTGGCCAATAGTCTGTGACCAGCCTGTTCCACTGGCCAATCACACGTGACCAGCGCTCCCAT
R1-49026	109	AATTCACTTTGATCAAATCAATCTGATTTGTTATCATCAGAACATAATCATCAAGTGACTTGATAACTGTGCCAGGAGGATCTTCAGTGAGTGGCTGCCCCTTTTCCC[G/A]CAGAGTGACAGTAAAAAAGTCTCATCTCTTGTGAT
R1-49353	108	AATTCAAAATGAATGGAAATGATTCTTGTTCCTCTACTGTTTTCAGTATCAATATGGATGTACTTTTAAGGATAACTGATATTCAATTCAAGCTGTATAAATCAATA[T/A]TGTCTATATTAACACTGAATCAAATGACCATATTTA
R1-49383	35	AATTCAACTTTTGAAGTCGGCTCAGAACCATCTG[A/G]ACCACCTGTTTTACCCAGAAACCACTGCAGGTCAAGTTCAATCCTGATGATGCTTTTATGCACAAGGTCTCACTAGTGTCCCAGTTGGCAGGTGCATTGCCTCGCTAAA
R1-49385	14	AATTCATTGTAAG[C/T]ACTGACAGAGAAGCCCTCAGTAAAGCCCCACACTGGAATGAGAGAAATAGTCACTGTAGGCTGTGTGTAGCTCAGCTCTCTGGTGGAGAGGAATGGAGAGGCTGCCAGTTCCTCCACACTTTCCCACCAA
R1-49457	95	AATTCAAAGAGGGGCAGAAGTCCTGTTGGTCCACCTCTACCTCACAAAATTCCCCCTCTCGAGTCACCTACTCCCCAGAACAATTCCTGCCCGA[T/C]GAGGACGGTGTTCCGGTTAGCTACGACAGCTTGACCCTTGACCTCTTCA
R1-49481	86	AATTCAAAGGTCATATTTGCTCATAAGACAGATTTCTCCGGCTTGTTTGTGCTTTTTAAAGAACGATGACTCATTAACTGTTATC[A/G]ACTCAGCAACCGTGACTCTAGGAAATTAAAATAATTCATCCACAGTGTGAAAACTAAA
R1-49484	29	AATTCAACAAACATTAGAGGCAGAGCTT[T/G]TCTGGAGGCAGAGATAAGCTCGCTGAGTTAAAACCTCAGTGGGTGGAGCCAAAGAGCCACACTTTCTCTGGTTACATAGACTTTAGCCCAGTGAAAACAGAATGGGGTGAGAGAG
R1-49508	107	AATTCAGGTGTGGAGCCCCTGGGTTCAGAGTGGAGTAGTGAAGCCCTGCTCTGGTTCCAGACTCTGGTGGATGGCGAACATCTCGCTGCGCGTGTCCTTTCTGTCA[C/T]TGAGCAGGGCTATGGTGTGGAGCTAGAGAGCAGAGGA
R1-49545	9	AATTCTTC[C/T]AAAGACTGCACTTTCTCCATTAAGAAGAAGCAAAGCCACTGGGGTAAATCTAATCCTAACCATAATCAATTACCTCAAACACCGCCACAGAGATGATGGTACACCAGTGGATGTAGACTAATTGATGTGTGTTAA
R1-49585	81	AATTCATTGACTTTGAAGAGAAAAAAAGAGACAGCTCACCTTCTTGAATAAGAGAGGTATCCAAGCAACAATAACTGTGT[C/T]GTCAGCCAGTGGATGAGAAATATCAGCCTCCTCGCCCGTAGTCCAAGGATGAATGTCAGGACC
R1-49587	94	AATTCTGGCCAAACCTAAGTGTTATCTGTTACTTTGATGCAGATTTTGGAAGGGAGGGTGCACACATCCCCTTTTGAGGACCATATGTGTGCA[A/T]TCCTGTGACACTTAATGTGTAGTGGATATGGACACCTATAAGAGACCTAT
R1-49609	42	AATTCACTTTCTTACTTTGTCTCCACCACAGCTCATTACAG[A/C]AACACTATCTGGTTAAACAAAAAAATGGAATCTGGTCCTACAAGGACTGGAAATTTGGAAGATACCCACGTAATTTGCTTATATTGATAGATAAGTTTTGAT
R1-49630	81	AATTCTAACATATTAACTGCATAATTACATTTAAACACTGATTTAATATGATGTGATTATGACATATCACAGTCAGCCCA[G/A]TGCCTTACACTGTTTCTACAGTGTGTTAGTCTACATTTACTGTTTTGTTTTGTTTTTTTTTAT
R1-49658	73	AATTCTCTAAACAGTGGGAGGTTTGTGTTGAATGTGTAAATAAATATGCTGTTTGTACAAGATTATGAAGTA[T/C]GCTGTAGGTTCTGATTAAATATACTTAAATAACAGCTGTTCAATGTTTCTTTTAGAGTTTGACTTATCTAT
R1-49686	92	AATTCTACATTCCTCACAGCTGTGATAACCAACCCAACCAATGCTGCCACACCAAAAAAGGCTCCTAATACTGCTCCTGTTGCAGTTCCCG[T/C]CAGTTGTATGAGAAACCTATTAGACACATTAGCTTTAGCCTGTTGTCTGATC
R1-49702	32	AATTCTACTTTAAGTCTTGATTTTGCATATA[T/C]AAGTGCTGCCATAGGGTCAGAAAGTTTCAAATTATACACTATACACTATAAATTATACTCCAGGCACTTTAACAAACAATTGATTACAACATTACAACAGTCAAACTCCTTA
R1-49715	118	AATTCTTGTTCCAATCCTTTGATTGATGCTTTTTTCTTTTTTCTTTTTATTTATACAGAGTGTCAAAAAGCTATAGTTCCACACGGATTTGTGGTTGGTCCATACAATGACACAGAT[G/A]CAGTGTATTACACCTGTGATGAAGAT
R1-49717	55	AATTCCTTCAAGCTCACTTAGACTCAAGGACGATTTTATTTTGGTGGTCAAAGA[T/G]AAGGCTGAACAGTTAATCAAAATGTTATCAAAATCGCACTATGGCTAAGTGCAATATCCAAATCCCAGGAGCTTCAGTTTTTAAGGGCA
R1-49733	13	AATTCCCTTTAG[G/T]TATGTTCAGAAACTTGCAACATTTGTAACATTGCAGGCATTTACTTTATAGTTAAATCCTCTCTTAATTTATAGTTAAATCCTCTAAAACCTGCTTACAACCTTTTCAGAGATTCTTTTGTGAATGTGGTT
R1-49736	24	AATTCATAATTACTTCTAAGGGC[G/C]CTGTGAAAGGTTTTCAATGACCCAAATCACAATAACCTTTTATAGAGTAACTGTTCAGGCTGAGGGCGAGATCATTAGATAAAACCTGGCACTTCTGCGAAACACAGGGTGCAGTAATGG
R1-49744	96	AATTCACTACCCACCGCACTGATGTTTCAAATTCATAGCTGTACACAAAAAACAAATGGAACTGTTAAAAAAAACAGGGGGCAGGGATAAAACAA[T/C]TGGCCAATTTTACTGGAAGTAGTTTTCATAAGTAAGATGGAACAGCAG
R1-49745	37	AATTCAGAGACAAGCTGTAACCAGCAGGTCTGGGAC[A/G]TTTCCACTTATAGCCAAGTATTCGCTCAGGCAGCTAGGCAAGAGTTTTCATTGGCTATCATATCTGAATGGAAATGCATTTCGCCCTTCAATCAGTTTGCTGTATAC
R1-49779	32	AATTCAAAATGATGTGCTTAAATGGGCGTTT[A/G]CCAGTGAGTGGATGTAATATATAGCTGGACCCTGACACAGCACAATTGGTTCCTTGTGTTTCCTTGTTGTTAGTTGTTAAAGATGGGTGCGGGTGTCCTAGTTGTGTCAGTT
R1-49794	120	AATTCGGCATTCAGCTAACGTGTTCAGCAGCTCTATATTTTTAAAGTATGACTAATTTTATTCATTTGTCGAGCTAACGTTAGCTAGCGCAGATTAAAACCAAAACACCGGTCGTAGCT[T/C]GAAATTATCCTTAAATAAGTGAGG
R1-49801	85	AATTCAAGCGGGACCTGAGAGCTCATTTTGTCTAATGTAGCCTGGTTAAATCAACAGTTCACTCAAGGACAAAGAGAGATGAGC[C/T]GGGGAAAGAAACACCCAAGCATAGAGGGCTGAGTGAGGAGATGAAAAGACAGAGGGAGG
R1-49804	98	AATTCATTGTTGTTAGTATGTGTTACATAATCTCAAGTCTAGAGACCAAACTCCAGCTGTTATCAGCTGAAAAGTTATAATTGTGAAACACGACACA[A/G]ACATACAGTGATGTCATAGTAGTGAAAGAGTAAACCAGGAATAGTT
R1-49837	93	AATTCTTTACCAGTGAGTTGCTATGATGTTAAAATGGATAGAGTTATCAATATCATTGGTTAACATTAACTGTAATGACGGTGCGTGTGCCT[G/C]TGTGTGTGCACACTGCATTCTTAATAAGGAACTCAAGTAAATGGGGAGCCT
R1-49839	24	AATTCTTGCCTTATATTTCTCAA[G/A]AAGCTTAATTTCTTCATTTCATCATCGTGTTCTTCATTTCATCATCATATTCAAGCCTTTGATCCACAATATTTGCCCATTTCCATACAATCTTTGTAGATTGATTGAGCTAAAAGAGCT
R1-49862	11	AATTCAACTT[G/A]GGATATAATTGCTGTGAGGTGACAGCGCCAGCTGCTGAGTCACAATTGTGACTCCCAAAGAATCGTCTGCTCAACATACTGTAATCCTATCTAATTAACTTGAAGCCTGTCAAGAGGGAGAGAGATCTTTTTC
R1-49871	41	AATTCAATGCAGGCAGAACAGCTCACAGAATACTTTGTGT[G/T]AAGCTCCTTTTTTGAGATACAGAGCTCATTTAGCTATGGCTGTTAACAGAGTGATGGGTGATGCTGAGAGAAAAGCAGATTGGTTCTAAATAAATCAAATAAT
R1-49878	109	AATTCAAAACCACATCTGTATCCATCAGAAACTTTTTTTAAACCACTGGTTTCTATAAGAACCAGAGGTCAGAGGTCATAGAGACAAATTAATTTCTGCACAAACATC[A/T]TCACCTTTTACGGCTTGCTGTTGTGAACACTTAAA
R1-49936	15	AATTCTCAACTGTC[G/A]ATATGTAATCAGTTGTTTTTAATGTTATCTGTATTTCAGATGCTGGCACAGGCTTCTGGTGGAAGTGATGGTTGAGACTTCAAGCAGATCGACGTGTTGAGAGTGGAAGAACACAGACTGAGGATTTGC
R1-49937	22	AATTCACAGAATTGCAACGTC[A/G]GTACCACTAAATGGAGAATGGTAGCGGTGGGGAAAGTATGGTTTGATTTACAGGGGTAACTAACAACATTAGCAATTCACCTTTTCCAGCTGCCAGTGAACCAGCACATCATACCAATGTTA
R1-49949	122	AATTCAGTCGTGGTTAAAGAGCCTTAAAGCAGCATTAGAGAGACACCTCATTGTCTCATATAGTGATGGAGAGTGGGATGGCTGAATGCAGTTGAAAGTTTTAAATAGGCTGTGCTGGAGC[C/T]AAGTGAAATTATACCTCTGTCC
R1-50001	52	AATTCAGGCACATCAGATGAAAAGGCTTCACATTTTCCTGAGGTTGAGTTA[T/C]TTTTCTGTAAAGAGGTCAAATACGATGCAGGTTTCTGTTCCTGAGAAAGGAAGACCACAGTTGTGTGCAGACTTAAGGTTCCCTCAGAAGAG
R1-50018	88	AATTCTTAGGGTGAGGCCTACTGGCTGTTTGGGAGTGTAATTCATTCCTCTATGACATAAACCTTAAGTCAAATTGCTACAAGTCTA[C/T]TGAATGACTGTAGGCACATACTTAAAATTACTATTAGAAACCAGTATAACTGGCAC
R1-50033	7	AATTCT[G/T]TCATTTACATTTATATTTAGAAAATATAACTGCTGGGAGTGCAGCACAGTTATTTACATCACAGGAGAATAATTAAAGTCACAATCAGCAGCAGCAGTTTCAGGGAGAGCAGCTGCTGAAATGAACAGGCAGGAAAT
R1-50040	13	AATTCCTCCCAC[C/T]GAATCCTGTATGACGCAGCTGAAATGTACAGGCTGCTACTGTACATAATTACACTACCTGGACCAGTGGTTTATTGTGTTTTTTCAGATTGCATTATGGGCTATAAAGCAGACATTATAAAAGCCTCAACA
R1-50076	23	AATTCATTTTTTCCTTCTTTAT[A/T]CTTTGACTTCTTCCTCTTCATTTTGTCACTATGTCTCTCCCCCCTCCAGGCTGGTGAAGGCCATAGAAAACCTCCAGTGTTTCTCCCTCGCTGCCGATCCTTCCTTCAGACATTTTCACTT
R1-50079	19	AATTCAGAAAATTAAATA[T/A]TTAATGTTCTGCCTAGAAATATCTTAAAAACACCAAGACACCAAAGCACCTGATACTGAATTTTAAACTATCAAGGGACACCGAAACTCTTCAGGAATCAAATCAGATTAAGGGATTTCCATCAA
R1-50083	53	AATTCAATTTTTGGCAAACAGGGTGAATTTTACAACGTCTGATTTGATGCCT[T/C]GATACAGGCCAGTGAGACAGGTGTGTGTCTGCATTCAAATATTCTGAACTAACATCAGATGTCAGCCGAGGTACAGGTCGTCATATCAACA
R1-50096	71	AATTCATGAAGGGAAAAACAGTTTGTAAACACAGAATGCTGCAAAGCAATCAAATAATGAAATAAGCTGA[C/T]GGGGCCTGATAAGTTTCTGATGAGCTGCTGCATAACAAAATATAATGAGACACACACACAAAACTACAGGCAA
R1-50100	138	AATTCCTTACCGTATCGTCTTCACGATGAAGCGAACGATTACTGCCAGACCTACGCAGCCACACATCACCCCTATCACTATGGCTGTGACTTCACCTGCACAGGAAATGAGAGAAAAGCACAAGAGATTAAAGAAAA[C/T]GTCTCA
R1-50105	47	AATTCTGGTTTCGGACTTTGGTATTAAGTATTCTTTACTTAGATTC[G/A]TTAATCTAACATAACTAACTAACTAATGTATTGTACTATTGCACTCTCTTGCCTTTTCTTCTTTTCTCTTCCCGTCTTTGCTCCGGAGTGCCTGTTT
R1-50121	51	AATTCAGGAGCTGTCAACGTGGCCTTGATCCTGGCTCCTGCAAAATAACC[C/T]CAGCGAGCCCACCTCTGGGTCCTCTTAATCACCGCAAGGAGGCACATTACTGATCTTTACGTTCTCCTTAAGGAGCAGTTTATTCCCTCGTTT
R1-50282	23	AATTCACTTGGAGTTATTTTTC[A/G]AGCGCAATTTTTTAAAAAGTCTTTCCTAGAGCTGAATGCCCTCAGTTCGATTTTTTTGTATAAAATATTTTCCAGGCATTTATGATTTATTAAACAGTTCAGAGAAGTAGAAGACAACCAA
R1-50305	31	AATTCTGTGGAGAGACATTTAAACAAAATA[A/G]CTTTTCTTAATCAAATGTAACTTTTCAGTCAATATGAAGAGATGGGCATCTGAGACCAAATAGCCCAGGTGTGGCTGTGGCTGCTGCTGCTGCTGCTGGCTGTTTATAAAACT
R1-50323	103	AATTCATAATAAGTCATACTGCCTGCATTATGAAGTTTACAAGTTTAACAGGTCAACCACTGCGTTTTTACATTCCAACTGTTATGACAAACACACTATTTT[T/A]ATAACTATTTGGTAAATTATTTTTAAGACTTTAAGTAAGGA
R1-50365	79	AATTCAGTTTTTATTTTGGATAGCGCCAAATGACAATGCACATTATCTCAGGGTTCTTTACAAAAAGCTTGTTTTGCA[A/G]TGTAGAGAAACTTGAACCCCCACCTCTGTAGCAAAGTTTTCACATATTATTATTTATTTAAATTG
R1-50377	97	AATTCTTCCTCTGATTGGCTGCTGGTCCTGTCTTACATTTAATATCTTTATCTTTGTTGCACGATCAGTGTTTGACATACCTGTCTTTGAATATAG[A/T]CAGTTGGTGTCAGCTGTAATGCTTTAACTTTGTCCTGTGGGAGAGGA
R1-50388	43	AATTCAGTGCTTAAAAGGGACTCTGAGGCAAGACCTCTCTTG[C/T]GCATCAATAGAATTTTACTTCACACTAGCCAAACTTGACTAATAAAACTTGTAAAACCCAAAACATACAGTAAGGATAATTTTAAGAGATTGTGCTTAATG
R1-50430	41	AATTCAGACTAAGCAACATTTATGCCTTTGAATGCTGTTG[G/A]CAAATTGTTAGCAAGGTCACTTGATGTAAAAACACATAAAACTGGGAAGGACAACAGAAAAACACTGTAATGGAGAAAAGCAGCATCTTGTACGGTGGCCCTG
R1-50437	23	AATTCAGAGGAATGATTACAGT[G/C]TAAAGAAGGAAGCGATCAATGACGAGGACAAACACAGATTACCATTGGTGTGGTGTCACAAGCCACAGGTTTAAGGTCAAACATTTGCTTAGGTCCTCTGCTAACATCCATTTATATTCAA
R1-50463	72	AATTCTAGCAGTGGAGCCACACTCGCAAACAGCTGCAGGATGAAAGGTTTGCGGTGGAGGATATAGAACTG[C/T]CGGCAGCAGAACTCGATGCCTTGCCTCAGTAGAGGGTTACTTTCATAGTCAGCATAGACCTGTCACAGTTTA
R1-50490	84	AATTCAGTTCCCTTAACAAAACAGGCCTTAGATGCTACTGAATAGTCTTTTGCATCTCTTTATTGGGGTTTTGAGGCTCTGTG[G/A]TTGTTTCAAGTTTTTTGTGTGATTTTGTGCCTCTTTATGCTGGTTTTGCATTCAATATCA
R1-50514	137	AATTCTAATGACTTTAGCAATTCTCCTGACATCAGGTCAGAATTTAAATCTGACCAATATTTAATATTTAATACCTGCAAAACCAATGACTGATGACACAATAAGTCCCAGCTTCTCTTTGGGTTCATTTCTCATT[A/G]GCACATC
R1-50527	29	AATTCAGTAGCACAGTTGAGCTTGTGCT[G/A]CAGAAATAACATTACATATTGTCAACAGCACTAAATTACAGAGCAGGTTTTCTCAGAGAGGCAGCACACACAGTTGCAGGAGGTGACACAAATGTTGCTTTGACAATCAACTCCC
R1-50530	104	AATTCAAGGCACTGATTTGATCGGATTAAAAGCAGCCGTGGACTGGGTACATTTGTTAACATAATTAATCAGGCACTTAATCTGTCACTCACTCTATTCAGTG[A/C]CTCTGCTGAGTAATTTAATCTAAATGGGCGACCTGGGGCC
R1-50541	129	AATTCTGTCAAACAGTATTCTGCAGATGAATGTCTAGGACTTAAAGGAACTGGTGTTTGCTAAAGGCAACTAAAAACATACATACTGAATAAACAACAATATTAGAGAGTCTTTCAAAAAACTTTATC[G/T]AAACATATGAAGCAA
R1-50565	107	AATTCAGCTGTCAACTCGAGCAGACCAAATATCACACAATATACCCCTGTGTGTTCCCTGCTTTTCTCTGTCCTGTTGGTACAAAACAGCGTCTTCGTGCAATTAC[T/C]GGCTGATTGTAGGATTATGTGGGCGTGGAGGAGAAAA
R1-50576	117	AATTCAAAGTTGAATTAACAACTGAAAATCAGGTTTCTGGCTCATCTTATGTTGGGAGGCCAAAATGAAGCAGAAAGAACGTGAAATGTCCAAAAAATAACCAGGAATCAGTGACT[G/T]ATCTGTGCCCTGAATTTATGAAAACAA
R1-50581	18	AATTCCAGAAAATAGTC[T/C]GGGCCACAACAGGCCACAAAGGCAAGATCTGTGGATTCATTAAGAACTACAACTGTCAGTAAATATGCTTAGGATTACATTGTGATGAGTCATTTTTCATTTTATGAAGAGCGACATTAATCAGTG
R1-50588	16	AATTCTTTAAACAAG[C/A]AAATAGGATATGGGAGCATAGCTGCACACACATATACACACTGTCTTACATATGAATGCACAATGTGCCCACAAGGCTCGACTAGCCAGCGTTATTGAAATGTTGTCTCCTGGGTATAAAGCTGTGGA
R1-50648	95	AATTCAAACGAAGAAAAAACAACTGAACAGCGACGCCAGAAATATGAAAAACAAATATTACAAACAAGTTTTTATCCACAGCTGAGGTGGAGAA[C/A]GAAAAGATCCAATAAAGGCAGGTGGAGACGAAACAAAGCAACGATACTG
R1-50666	48	AATTCAATTTGTATTTGACCCAGGTCTTTTGCTCTGTTAAAAAAAAT[T/A]AAATAAAAAATCAGTGCCTGCAATTTAGCTTCCCAAATTTGTGTCTGTTTCAAGCAGTTTTATAAGTTCCCTGAGGATTAGGTGACACAGTTGCAG
R1-50685	54	AATTCAGAAATTACATTCTGAATGAGAATTAAGTCAGAACTTTATTCTCAAAC[G/T]TCTGACTTAAAATTCAGGTTGCCAGTTTGCATTTTGCCTCAAAGAGTTGTGAGTGGGAGGGGGACTTCCTGAGATGGAGGGAAAAATTAG
R1-50699	116	AATTCGGTGTCAGTGAGTGGTCAACACAAAGCTGATGGGTAAAAACATCAAGAGAAGGATGGAAGAAATAGAAAAGACTCGACTGTGGGATGGAAAAAGGAGTTTAGGTGAGATT[C/T]ACTGTCTTTCAGCCAAAACCTTAAGACC
R1-50709	51	AATTCTTTTCACTAATTTAACTCAAAAGGTTTCAAGGAATTATTGTGAAA[C/T]TGACAAATAGACTCATTCCAGTTAAATGTGGATAAAAGTTTTGAAAATTGTTTAAAAAACACAACACTGGAAACAAAAATAAAATTTGAGCCA
R1-50721	89	AATTCTACAAGTTCCTTTTAAGTCCATTAGTTATGTGACTGCCATCGCCAGAGCGTCACCTTTGACCTTCACTTCAATGCTGGCTACT[G/A]GAGACAATTTAACATCTGGAAGTACAACTGTTGGGACAACTATGCAGAAGCTCAC
R1-50736	72	AATTCATTGATTTTTATAACTATATCTGTAGTCAGTCATCAAAATGGGTTATTGGCCTCATTTCACTGTAT[A/G]ATTGAATTTAAGAAGAATGTGGAAGGCAATCTAAGAATAATGCATCACATTAATTTTTATTGTGTCTTAGTA
R1-50743	46	AATTCTGTACTCTGTTTGCTCCATTTATTTGGTGTGAAAAAAATT[A/T]AAAATATTTTGCTCTTTAAATGCAACTTTGGACTAAATCCTACGTAAACTACTCTAACAAGCAAAGCGACATCTTTACTCTGCTGATCTGTGAATCAC
R1-50769	17	AATTCAGTGCTTTTTT[T/C]CCTTTCTGTGGTTACATATAGAGGCAGTCACTTGGCCACAGATCACTTACTGTGCTTTCTGCTCTGTTCGATTGTTGTGTGAATCAGCAGGACTCTTCAAAGGGTAATAACAGGTTAACCAGTGGCA
R1-50776	105	AATTCCAGCAGTAGGACTGAGATCAGGTGGAACTGGCAACACTGCTCTCTGTAGGTATGATAGAGGGCTGCTTGCAGCACTGAAAGCCAGACTCGAGGCTTCCA[C/G]GCTGAGAGGACTCAACCAGGAAAAGAAATTTCCCGTGTG
R1-50795	91	AATTCAAAATCCTCCTCCGCACCTACAAAGCCCTCAATGGTCAGGCCCCATCTTACCTTAAAGATCTCATAGTCCCCTACAGTCCCACTA[A/G]AACTGCACTCCTCTACTGTGGAACCTTCTCCCAACTTCGGTCCAAGAGGCAGA
R1-50843	10	AATTCTGTT[T/A]CAGACTGGATGTTTTCCCTTTAAGAGTCTTTTATAATGTCAAAGCTCTCCAACTGTCTTCGAGTGTATGGCTTTTATCACAGAGGGTGTGTTTGCGTTGGGGAGGGGAATGAAAGCAGAACAGAGAGGATTACA
R1-50867	8	AATTCAG[C/T]GGTAACATACTGTGTATTCAGAGACTGAGCAGATTTACGGCATATGGTGATGGCGAATGAACCAATTTCAATTTCCCAGAGCAAACAAAATGTGTGTTGAGATGTATCTTGCGTTAGATCAGCTGATGCAAAGTAC
R1-50876	89	AATTCAAATAGTTTTGCCACAAGTAGACTCTAATCAAAGCTACAGACATCTCAGGGACTTTTAAAGCAAACAGGATATATCTCAATGC[T/A]TATTTAAATTAGGTAACTCTGTCGCTTCAATACACCATTGAAACTCAGATGAGAC
R1-50880	17	AATTCAACTACTAAAC[T/G]AATTGTTACAATAGATAAATATGAAATGTAACCAATGATAGAGCAGAAATAAGATGCGATCGTCTTTTTTTCTCTGTTAAACCCTGGTGATAACGGGCTGTTGGTGTGTTTTGTGCTGTCTGTGCGC
R1-50890	69	AATTCATATATAGAAAGTGTTGAGCTAGAAAGTTATGCTAATGTTTTATGACAGGCCAATTTTATATT[T/G]TAAGTTATTCACTCTTCCTTTCTTCTCCTGTGGTCTCAGGTTAGAATTACATTCATTACAATATATGTATGTTAT
R1-50901	32	AATTCAAGATAAAGATCTCATAAACCGTTAG[G/T]TAAAAGAAAGGGCTTTAGAGAAAAGAACAAACATAAGCAGTTTTAGTTGGTGCAAGTAAGATTTACAGACCAGATAATGAAACAAGCTATTTACGGTTGCCGTGAAATGGCA
R1-50906	96	AATTCTGAATGCAGAACATATAAAGAGCAGTGTTTTGAATCTGAGATCAAGACCTCAATTGTCAAAAAGTTAAATGAGGGAAATTAACTGACGAT[G/A]ATTGATTTGTCCTGGATTCACCTGCTCTCAGGACATTATTGCTTCTAA
R1-50924	40	AATTCTTGTGCTTTTCACAGTTTCTCGCCTTCCCTCTCC[C/T]TCTCTGCTGCATCCTGCCATCAGCGCGCCTGGCAGAAAACATCCTCTGCTCTGTCAATTAGGGGGGAAGATTTAGTGTGACGCACCGGGAGGAGGATTTGAACC
R1-50969	72	AATTCAGAGCTTTACAGACCAGATTTGTGACAAGAAAAAGAAAAGATCAGGAGTTTCTGGAAAGTTTTGAG[T/G]CAGAGTCTGAGCTGTATCACAAACCACATTACTGTTGTTTACAGTGTTGGTTAGTTTCAAGCTACAACTTTA
R1-50978	34	AATTCCTGTTTTATCTTGCTAAAGGTACCGTTT[C/T]CACAGATGCACACAAAAAACATACAACTGTTTTCTTTTTAGGGTAATATGCATCTCATTAGTAACATTTCACTTGTTATGCTTTTCTGCAAAGAAATGTCAAACAACAGT
R1-50992	92	AATTCAGCCAGGCCCATTTGTCTCCATCAACAGAGGGATCCGTCTCCAGAGAATAATGCTCAGCCATCCAGAACAGCTCATACTGCACAGA[C/G]TTAGCAAAAAAAAAAAAAAAAAACACGTTGCAGAGCTACTGGCTGCTTTAAA
R1-51050	73	AATTCAGAACAGCAAATGCAAAGCAGGTTTTACCCAATGTGATTCTCTAAAACACAGCTTTCCTGAGAATCG[T/C]GAGGAGAGTGAATAAAAATACACAGCTAAAAAACATTGTCAGGCAACTATAAATTCATACACGAGTATTCT
R1-51083	76	AATTCAGGTTGAGGTTAAGTGGGGTAGTTAGGTATGAGAATGATAGTGAGGGTGACACAAAATAAAAGTAAGAAA[T/A]AAATGTTTGATGGAGGTGAAGCGTGGATGTGACAGGAAGCCGGAAGAGCGAAAAGGGAGGAAGGGAGA
R1-51088	61	AATTCAAGAGAAGACTGTTCATTACAATACAGACTGCATCCAGCAGGAAATATGGCAGGT[C/T]AAAAAAGAACAATTTGAAACTGTTGAATGGATTATTTAATGACTTTTTTCTTTAATTGTGACCAAGTGACTTTTGCTAAATGA
R1-51176	71	AATTCATGCTATTCAACTTATGTTTGTGCATTAAAGTTTAATTATATCTTTTTATAGGTAAGAGTCAGGT[C/T]GTGACACTAGTTAATGCTTCTAAAATCCAAATGTTTTGGTTTAATAAGCTAATCAATATGTAATTCTTGACAA
R1-51178	52	AATTCAAGAATGTACTGATAACTAAGAATCAAGAGTGCCTGGAGATTCTGG[A/G]GAAGTTCTCACAGTTTCGCAGTGTCATCCTAAATGTGGTACCTCATCCTTTTTTCCCTTACATAATACAAAACTATAACAAACTCAAACCAA
R1-51191	85	AATTCTCCTCTTCCTCTTGTGCAGGTTTCAAAAGAGGACAGACACGATGCAACAACATTTTATGACTGTATATTTTCTCCCCAG[C/T]AAAGCCCAGGGCAAAGGACGAGCAGAGATAAGGAGTGTAAGCCCAGTTTTTCATACAGT
R1-51217	111	AATTCTCCTCAGTGACCTTTTTTCTTTTTTCGTAATGATGGTAGATGTAGGACGATGTCGTTGTGTCGTAACAGGCTGAAAATGAGCGAATAAGTGAAGGTAGAGAACAA[A/G]TATCAGAGATAAATCAGGCTCCTTTGATGATAT
R1-51281	62	AATTCTGCACCAGTCAAGTAACGACTCAGTGGTTTTGTCATAGCGTTAAATAGAAGTTTAT[A/G]AGGTGAAACACATTTCTTTTTAATGTCCTGTTGATCTTTTAATCTGTGAGACAATATCCAGTTTACAAGAACACGATTATTA
R1-51302	11	AATTCACAGC[A/G]GATGAGTGGATGTGTTGATAATGTTTCTATCTTCTCTCTCCTGCACACTCTACCTACACTTTCCTACTCTTCTAAAACAAATAGGACTTTGAGTTGTAGAAGAAGCTGATGTGTTATCAAATTCAATTTGGGA
R1-51310	52	AATTCACCTCAATCAAATGACAGACAAGACACCAAGTGAGTGTTTTATGAC[A/G]TACAGCTCTCTGAAACTAAAGTTGAGCTAAAGTTGCCCTGGCGGTTGGATACACCTTGTGTATACGTGCCTCTCTGTGCCGCGCTGTCACAC
R1-51343	31	AATTCAGTTTCATTTCTAGACACAATAGAG[A/T]TGCACTGAAAAATGCCATATAGAGTTGGACCCTTCGATACTGATTCAAAAATACCTGTATTACAATTTAGCATTAGCTGTAGTTGCAGCCTCAGCTGCAAGAAATACAAATAC
R1-51366	62	AATTCTATCTATCAAAACAGGTTGCACTGCTACAATAGAAATTGCCCACACACTACCAAGC[A/G]TAACTGAGGTGCCTGAAAATGATGGCACTGGCAAGCAGACTTTACACCAGTGTTTTATGATATCAAGCTGTAACAATGATTC
R1-51390	89	AATTCACTTGCAGATTAAATATTTGATTTATGAAATGCAAAAAGATACATTTTTGGGGGGTGGGGTCTGACTATTCTGAATTACTGCC[T/G]AAGCCACCCTGGAAAACTCCTGCAGTTTTGACAACAAAAAGAGGATGAATGATGA
R1-51407	37	AATTCAGTCTTGTTTAAATGGGAATCCAGAACGCAG[G/A]GAGGAAAAGGGACGCAGACTGAGAGACCGAGAAAGAGAGAGAGAAGGCAAAAAAAGTGAAGACAGGTTTATTTTACGCACGGGAAAAACAGGGAAACGAGTTGAAGA
R1-51471	42	AATTCCGTGAGAGCTTTCTCCACGTGGCTGCAGAACTGAGG[C/G]GGCATTGAGCAGAGGGGAGAGAGGGAGGGGGAGAGGAGCTGTGGATGTGGATGATGACGAGTATTGTTGAGATTGCTTGTCAGGTTTCTTTAACAGTCATCA
R1-51475	66	AATTCAGTTTTACTTTTCAGTAATGTGTAGTAATATGTGAGATTTTCTAAATTTTACTACAGTAG[A/T]GAATATTTTTCAGGTTCAGCAATGATATTTCATTATAGCTGTTTAGCCCAGCATATAGGTATACAGAGTTTGTTTAAT
R1-51487	92	AATTCCAGGTCTAACCAATTGTCAGGTCTTGTGTAATTTAAGAGACTGCTCCAAATATCTTTTAAGTAATGAGAAGTCATTTTTGTGGCTG[C/T]TGTTAGAGCGTATTGCACAAAGGCTTTCATTCTGTCTGAAATGGTACATTCA
R1-51513	138	AATTCAGGATTCATCCTGAAAATAAACAGAAGGTAGGGACACATCTCCAGCTGGTTTTGTTCAGTGTGGGACTACAGGGAAAATTTTAGCAACATCTCATCACGAACAGCAATCAAAACCTCTTTCTGTATTTTTGA[C/T]GCAGCA
R1-51531	119	AATTCAGAATGTGGAGAGAAGAGGAAAGCCTGACTGCTAACTCACCGAGTCCAGGTATGAAGGTGTTCAGAAACAGACAGATGACAGCCAGGGGGAAAGGCATTGTGGGTATCGCGGC[C/T]CGCAGAGGTCCCTTCTTCTCCCTGA
R1-51573	77	AATTCAGGCAAAAGGTTCAACACTGAGGCCCAATCTCTTTCTGTACAGGCAGGGTCTGAAGGTGTTAGACAGACAT[C/T]ACTGCAGTATTCTTGGCAAATATGACATACTTAGCTGGAAAAATCTTATGAAATACACCAAGACCCA
R1-51575	50	AATTCCTCTTATTGTGGGGACCTAAATCTTTTTACAGAAGTGTTGACAA[A/G]TAGTAGTAGTGGTAAGGTTAGGGTTAGGCAAGTAGTGGTTATGTAGTAGTTATGGTTAGAGTGAGTCTATGTAATATCTCCTGAAGTCTCCTGA
R1-51579	84	AATTCAAATCACAGTATCTGTCAAAATAGGTAAAGTTAGTGAAGATTCTCTGTCATTTCAAACCTTCTCTGTTATTGATCAGT[G/A]TTGTTCAGCTGTGAATAGAGGAAACAGCAGTGGATGGAAGTAATTTTCACAAAAAACAAT
R1-51589	81	AATTCATGTTGCGAGAAAGTATGGGAGAGGAAGTCAAGGTGGTGGATGGACACTTCTCCTAACCCTAACCATAGTGCACA[C/A]ATATTGTCAGAAGTGAGAATTTGAAAAACTTTGGCACTGAATGTTAAACATTTTAGTATTGAA
R1-51631	12	AATTCTTTGGG[T/C]AGTGTTTCTTTGCGAACATTAACCAAATTGTTTCACCCACAGGTGTCCCAGGACCTGCCCTTCCTTCACCCCAGTGAGACCAGTGTCCTCAACCGTCTCTGTAAACTGGGCTCTGACTACATACGCTTTACA
R1-51645	107	AATTCTTATATCTGAAGAGGGCAATACTTGCACATTAAAAATCCATTACTTTGGTGGAGTATTTACACATCCTGTGATCTAAAGTTTTTGCTCCAGTGAGTCAGGA[G/A]CCTCCATAGGCTGCAGAGAGGTGAAGATACTTATTGT
R1-51667	56	AATTCTTTAGGAAGAGATCCTCCAATAAGGAAAAGTTAAGTGAGATCTACTGTGT[G/A]GTTCAGTGCTTGACTCACACTGTAGTGTTAATGGATCTATGGTCATATCTGATGGCACCTGAGCTAACACATTTATGATGGTTGCTAG
R1-51723	44	AATTCAATCAGAGGAATCAAACATTAAATTGTTCATTTGGACA[C/T]TGATATACAAAAAAATTACACCCAAATATTCAGCTAGACCTTAGCTTGTGCTTAGTTAGCAAAGCACTAAGTGGGTTTTGTTCTATATTTCACTTTCATA
R1-51726	6	AATTC[G/A]CTGCATACTGTGATGACTGTATCTGCCTTTAATAACGCCACAAATCACCACACATTTTTTTGTACAGAAATAAACAAGGAAGGCCCCTCATTTACATTAAAATAGGCCTTTTCAGTAAAACAGAAAGATAAATGTGAG
R1-51743	56	AATTCAGGCCTAAGAATCCTGTTGGACCTGTTGGTAAATGAGATTAACTATTAGG[T/C]TTCTCAAATAATATGTAGAGTCCTTTTACTTATAGCAATAGTTCACTATTTTGGAAAACATTTTGTGAATTTGTCACCATTGGACAGA
R1-51781	60	AATTCATTTAATTGAATAGCAAAATATGTTGTTTGTTACTGTCCTTTAGAACAACACAC[A/G]GAAGTGTTTTCTGATCTAACACCCCTGTCAGAACAACAGCTTGAATCATCTATGCCCTCCAATACCATTACTAATCACTACTGA
R1-51807	78	AATTCAGCGTAACATTTAGACTATTAACTTCAAAATCCTTACAAGCAGCTCTCTCTCTTTTACAGTTCAGTTGTTGT[C/T]TTTACAATATTTAGAGGTGATCATCTCCAGGTCTCTGAATGCATTAACACAATTTAAAGTAAGAAA
R1-51835	125	AATTCATTTATTGGAAAAGTACCAACTATACTTTTATTTTTCCTCTGATTATTACCAAATCACATCGAACAGTACAGTACAGTTAAACTAGACAGTGATAAGTTGGTAAACTGCTAAGCTAGCT[C/T]AGGGGCTTTTATTCAGACA
R1-51871	91	AATTCCAATGGCAGGACAAAACCTATTTATGTATTTCAGAAAGCACAAAAGAATACAAGATTATCTTTTTACTGCTATTTATTATCAATA[G/A]ACATTTATTTCTCATTATAAACAAAGAGTGCTAATTTGGAATATTGTGTATTG
R1-51886	62	AATTCCACAGAAATGAAACCTGTACTACAAGAGAAACCTGTGTTCAGGTGAGTGAGGCTGC[C/T]ACACACTTGCCAAAGAATTGTACAGCACTGTGCAAGAAACCAAAAAGTTTCTGCCACAAAACATTTCAAATTCACATCTGTC
R1-51888	119	AATTCTGGTTCATCAGTTATGCAGATGCTGTAATCGATGGCCTTCACTTCAAGCAGTCTGCCCTTAGATCATTAGAGCTGCACTTCACTGACTGAAGAACAGGCAGCAACATCAGCGA[C/T]GTGTGTTTATCATCTACTTCCTCCT
R1-51900	8	AATTCTT[T/A]TGGGCTGCTGGAAGAAGTTTCAGGAGACCGAGATGTTTTAAGTGGAAGCATCAATTGAAGCTTGGCCAAGGAGAATAGAGGAGAGTAAAACAAGTTCACAGTGTGTAATACCACCCAGTTCTGAAGGTTGTCCTTC
R1-51913	14	AATTCAGTACCTA[C/G]AGTTTATGGGCTGCTGGTTTATTGGTCTGACCAATTTTTGACTTTATTTAGATTAGGGCTGCAACTAACCATTATTTGAATTATTAATTAATCTGACATTTAAGTATCAAATCAGCACATTTGAGAAGCA
R1-51920	85	AATTCAATTTGTGTGTTGAAGAAGTGTCACATTCAAGACAAGTCATTTTAATGTGACTCATATTCTATTATTAATCCTTGTTTA[T/G]CCATCCATTATCTATACTGCTTATCTGCTAAGCTGTCATTGGGCGAGAGGTGGGGTACA
R1-51932	113	AATTCAGCGGCAGTCGTACTGTATCAGAGATGAGAGAGGGGAAGACAGCACAAAGAGGGAAGGGAAGAGAGAAGACAGGGAAAAGAGGAGGTCTGCGTAAACCCCGCCTCCG[A/G]TCTCGGATCCCCTCGCATTCCTTATTCACAG
R1-51958	105	AATTCAACGTTAGCATTAGCTTACACTAGCTAGCCACAGCTGAATCTATGCTAACGATGTTCTGGTGATTACAATCGTCAGTCATCAGCCTGAAATGACAAGCT[G/T]CTTCTGTGTGAAATCAAAGCCCCTAAATTACAAAGAATT
R1-51967	51	AATTCTAACAAATGGGAAGAGTTGAGAGGGATGAAGAGGGGATGGGCAGC[A/G]AAGAATATGAAGTGGAGAGGTGATGAGAGCGGATGACAGGAAGACTAAATGATTCCCCCTCCATTAACTGTTTCTGGTAAAGTAAAGTAAAGA
R1-51974	139	AATTCCCAATGTTCTGTACTTTTTTCAGAATGTTAGTTAGATGTAAACTATTGCGTACAAAATACTCACATATTCTTATAGCACTCTGACTTCAGAGTTTCACAGTTTGCTTTTATCAATTCTACAATGGAAATATAA[A/T]CATTT
R1-52036	53	AATTCCAGCTACACTGACTGTAAAAAATGCTCACTGTGTGTAGTGATAAATT[G/T]CTCACTTTTCATTTTCATTCATTTTCACTCTCCGCTTCTTGTCCTTGTGTTGTGCTCTCATAATAGACCACAGCATAACATAAAATGGGGG
R1-52064	63	AATTCGAGGAAAAATCCAGACTAAGTTGTGTGGATGTTTCGCTTTTGGACATTTTTCTTTTT[G/T]ATATCTGCAAAATGTCCTTGAACGTTCGTCAGTGGAAACCAGCCTCGCTGCTGATTAGATCTCTCTCCTCGCTTGATGAGT
R1-52076	55	AATTCATTGACAAAACATTACTGTATCCAAAAACATAATTCATTCCTTCCTTGA[A/G]GCTAACTTTCCTCCTCCTCCTCCTCCACATTTCATCAAAATCTGTTAACAAGTATTTGAGGTATCCTGCTAACAAACAAACAAACAAAC
R1-52083	142	AATTCCACAACAGATTACAAAATCGACACAGCCAACTAAACTCTTTCCCTATAACTGGTTTAATATTATGTACAGTGTCATTCTGCTCATATGAAGTTATTAGGAAACGACCAAGTCCAGAAAATTGGTTGACATTTCCCC[C/T]CA
R1-52088	33	AATTCAAAATATTAACGTCATAAATTATACTT[G/C]TTATTATTATTGCCTATTGTTGCCAGGCCCGTTTGGTAATGGTACAGTATTTGTATCCCTGAGATGTATACAGGCAGTAAAACAAATCTGACAATTTGATTGAATTACCTT
R1-52104	124	AATTCAGAGGACCAGTGGAAGGAGAGAGTGTGTAGGTTTGTAGGGCTTTAACAGACAGGAACTGCACTGTGGAATGGAGCTTAAAGCTCTGTCGTCAGTGTTTCAATGCATAATGGATGACAG[C/T]GAGACAGAGAGAAATGGGAA
R1-52116	113	AATTCATAGATGTCTGCTTGTATAAAAAATGAGCTTTTGTTCCAAATATCTGCAAGGGCACCACTTAAAGTTGTACAAAGATAATTTTTCATAAAACTGTTTAGGCACTTGA[G/A]AGATTGTCAGAACACAGATATGTGTGACATT
R1-52138	98	AATTCCCTGTAGGTGTGAATGTGAATGGTTTGCAGCAGTTTGTTCAGGGTGTACTCCACCTTTCGCCCAATGTCAGCTGGAATAGGCCCCAGCGCCC[G/C]TGTAACCCTTAAGGATAAGCAGTATAGATAATGGAGGGATAGCTCA
R1-52139	109	AATTCCTGTACTAAGATAAAAACATCTGCAGCTTATACCTCAGTGGCATTTAAGCGGTTTGCATTTTGTGCACTGGCTCTTGTGGGCTTCCTCTAGCTGTACTGCAGG[C/A]CTGTGCTATTTTGATAGGCTTTGAAGGACATATTT
R1-52144	51	AATTCTGTTACTGTTGATATTGTCTGACACTGTTTTTCTTTGATCTTGTT[G/T]ATAGACAAATACACATTATACACACGTTTCAATCCTGGCCTGTGTCATAACTACAACAAAAAATGAAGCACAATACACAGCGAGAACAGACTA
R1-52145	139	AATTCATCCCTATGCACAGATTCTTTGTGTCCTTCCCACTGTGTGGAAGACCATCTTAATAGATACACCTGTTAAGTTTAATTTGTCACAGGCTGTTAGTAGCTGAAGGTCACACTGTGATAGACACCGACTAATTAG[T/A]CCTCA
R1-52165	56	AATTCAAAGAAGGAGCCTGAGTAAATGTACTTAGTTACTTTCACATTAAAATATC[A/G]GAGAAACATTTCTGTCCTCGTGTTAATAAAATCATTCTGTTCTAATTTACTCTGATGTACAAACAGGTTCTCAGCTGTGCAGTTTTAC
R1-52207	69	AATTCAATTGCTGCTGAATAAAAGCAGTGAGACCACAAGAGAGCACTTTATATCCAAAAAGCATCAAA[T/A]CAAATCAGGAAGAAGTTTTTTGGCTGCTCCCTGCCTGTGTGGTTTATGACTCTAATAAAGCACAAGCATTAGAGT
R1-52208	67	AATTCAGGTGAGAGCTGTGTTGCCAAGTGTTGTGGTCCACACTTCCTAAATTCCAGGCGGTGTGTA[G/T]ATGAAGTAGAGGAGATAGATGTAGACTTTCACCTCTGAGGTAATGCAATGGAAAAGGGGTGAGATACCACTATAACA
R1-52216	88	AATTCTGTCACATTTGCACAGTGATATCAGTTATCTCCTGCAAGTAAAGTTTCAGTTGAACAGAACTGACTCTTAATGGTTTCTTCC[T/C]TTGGAAAACGGACAGAAGGGGCTCCAACAATTGTTCAAGCAAGGTTTGCCGCTCTC
R1-52266	37	AATTCCCTGTCCAGCGATTACTGATGGTAGCACTCC[A/G]CTCGTATACTTTAGCATCTCCTGTGTCCAAACTGCTTAGCATCTGATGGGTCGCTCTAAGCCATTAAGGCCAGTTTGCAATTATAGATGTGTGGCTGCTGGACACAG
R1-52297	46	AATTCTTTCTTACTGACTCTTTCATTTATATAAATCAAAGTGACT[C/T]ATATAATGTTATTGTGAACCTATTTTTTTTTGTATTGTCCAGCTATTGCCTGGAATTGGTACAATCATCTGCTAACACCCTAGATCAAATTCTCCTAG
R1-52359	44	AATTCTGAGAATGAGAGGAGGCAGTACATTAAATTTGCAATAC[A/G]AGTAACAGCGTCTGTCAGTGCATTAACTGCTGAGCTGCTCAACACAACTGGAAATAGTCTCAACTCAGAGGTTCACTCATCCAGCTGTTTCAGAGCTACT
R1-52380	86	AATTCCTGCACACTGTCAGCAGTGATTTTATTAGAAATGCAGAGATTCAGTCTTGGAATTGGCACCTAATCTGTGAACTAGGGCT[G/C]CAACTAACCATTAGTTTCATTACCACTTAATGTGGTGATTATTTTTATGGTTAATCAT
R1-52383	110	AATTCAACTGAAGAACACTGAGTTGGGCACATTTTTCAACCCCAAAGTACAACTAACTTGTGAAAAGTGAGTGTTAAGAACAGGTTGATAAAAACTGAGTTAGATTAAC[A/G]CAGTATTTCTTATTAAGTACGATATTTGTATTTA
R1-52424	90	AATTCTGCTGCAACCAGCGGGAATCTGACAAATGAAGGAGAAATCTGCATAAGCTTCTTCACTGGAACCACCGTTCTAATATCTGTGCA[G/C]TAATCTAAAATGAAATGCTGTGTGAGAGAGACTGTTACGAGATCCAGTCTCTGT
R1-52557	60	AATTCACGCTGTACTTGACCAGCTAATCAAATTTAGCTTAAAAGCAAACTAAGTGCACG[G/A]TTAAACTCAGGTTTTGGGTTAAATTTCAGATGCCAGCAAAGGAACACAGCACAGTAAGTGTCAGCTCCACACAGAGCAGCCTGA
R1-52562	51	AATTCGTAAGAAATTCTACATTTATATATCTCATACACAATATTTAGACG[A/T]CAAAAATGTATGAGGCTAGTTACAGTTTGTTACGGTGAAACGGGCTAATTCAAATTATTAGCTAGCAAACCGTTTTTACTCCAAAAACCGCGA
R1-52598	143	AATTCCTTTATTGACAACGCACGTTTCAAGTACAATGAAATTACTTTTGCAACTCCTGGAATGGCAGATACCTTAGGGAGCACTGAGCTGCTGTGTAGATGTACGCCACCATCTTCTAGATATTCATTGACTGCCAAAAAAT[T/A]C
R1-52710	86	AATTCAGTGTGCGTCACGCTGTAAAACCTCCATTACTTATCAGGAAAACTCATCACCATCTCAACTATTTTGTTTTCTTTTTTGA[T/C]ACTGATGTAGTGTTAAAATGTACAAAGTACTTTTGTTACATTGCAATGCAATATTCTC
R1-52721	141	AATTCAATTTAAGGATAAACTCGACCAAGTAGGGGTGAACGCAGGCTGCGAGAGGGCAGCCACGGCCCTCTGCTGTCAGCTTGGCTTTTCATTATCACTCTGTCATTTCAGAGGAGATGTCAGAGGTTTCATAACATCAG[A/G]ACA
R1-52779	9	AATTCTGA[A/G]GTAACAGCGGCTCTCCTGTGGGATTTATCCCTCATCTGTATTCCCTCACTGCTCTCACGTACGAATCCAGTTTCCTCTGGCATCTTTTTACTTTTCTTGTAATTGGGAGCTACGACTCACTGAGAATTTTTTGTT
R1-52784	113	AATTCAGCTCCACAAAGGGGTCAGACAAAGGCCAGGGGATAGCCTTACAGGTCCTCCTCCATTAGCAGATCCACAGAGGTGTCATCAGGAGAGCTCTGCAGGCAACAAAGAC[A/G]CCTCAAAAAGAGCAGATTGCCAACTGATGTT
R1-52799	121	AATTCCTGATACATTTTCAACCTCTAACTAGTCAAATACTTAAAAGGATATTCCAGTGATTTAGTATTGCCCCTCCACAAATTTGGTGGACTCACAGGAGATAACAAAAAACAATAGTCA[A/C]GATCAAAGCAGCAGAGGTTGAGA
R1-52812	121	AATTCATCTCCAACTCTGACGATGGGAGAGGAAAGCACGTACCGTGCAGTTCCTGCTGCAAAGGAAATGAAAGACATATTATGTAAATGAATTAACTTAAAAATGCTGCTGAGTGAAGAT[T/C]AAATGTCCTCTGTTGCAACAACA
R1-52832	20	AATTCATAGTAGCTACAAG[A/T]GAAGTAAATCATTGGCCAGAGAGGTCTGATAGTCTGTGTGGGCGGGGCTCCTCACAACAGGGAACATAAAGTTCAGTCGTAAATTACACTGGTCAAGTTCTTGATGCTTTAATGTATTTTATGC
R1-52837	116	AATTCATCTTGTAAGATTCACCCAACACAGCCACAGGTGATTCAGACTCATAAAAATGTCTGGTTTCATCTGTATCATTTTCCGTTACAACTAACTGCTAATTAAAGAAATTAAA[A/G]GTCCCACTCAAGCAATATACAGTGTGTG
R1-52851	110	AATTCCAAAGAAATGACCCCTAAAACACAGACTTCATTCAAATAGTTCCTGACTTGTGCAAACAACAGCAATATACTCACAACCAGGCCAGTATGTGTTAGCAGCAGAC[G/A]TTACTGTAACCAGACACGTGTTGCAGCGTTTAAA
R1-52898	77	AATTCCTTGAAATAATTGCTCGTAAAAAAAATGTAAAATGAAAAATACAAATTCAGTCTTTGTCTTTGATGTCAAG[A/G]AGACTGGTTACACAGATGGAGATATTGCTCTTACTCACTGATTAATTTTGAGGCCCATTTTGGTATT
R1-52979	113	AATTCACACAAGAAGATAAAAGCCAGCACCCATTATGTGTACTAAAGCAATATATTGTTTTCACTGCAGTGTCACATTCCTGATGTTACTAAATAAGGAAGCACCAGATTTC[A/G]ATTCTCAATTCAAATCTCAGTATCTTCACTA
R1-53081	81	AATTCTTTCTCTGATGGACTGTTAGGATTCTCATTGACTCGCCTCTTGACATATTTTGCCAGACATCAGATTCCAACCTG[C/T]GCCATCTTGTTTTTGTAAATTTCACTGGTGTTGTAAAAACATAGACTTCACTTTGCAAATATT
R1-53092	31	AATTCAGCACCTCAAAGCCCTTGGTTCTGT[A/G]AGGAGGTTGCTATAATATGCTGAAGAGTAAGGCACATAAAACAAATGCAATATAATGAGGGGCCTTCTAAGGTTAAGCGCTAATGGGCTGTGTGATAAAGATCAAAAGGTCAA
R1-53100	95	AATTCTTCACAGCCCTTTTATGTCTTTGCTTCTATCTGCTCGGCTGTTGAACTTTACTAGTGTCCTGTAGTGTTGTCCTGTATGCACAGCTGCA[A/G]GGGCTACAGTCCTGCCCTTCCTTTTGTCCCGTCTTGTCACAATAGCTGC
R1-53101	13	AATTCAGTGTTT[C/A]AGTTCAGTGTATTTAAAGTTCACACCACCTTATTCAGTGGATGATTCTGGTGACTTGTCATCCTTTGTCAGCAGAGCTACATACTCTAAAACCTGTGAGAGAATAACAAAACAGACCTTATTCGGATGACT
R1-53107	78	AATTCAGTCAGTATAAATGAAGACTTGACACTGTAAAATAGACATACTGATATCCCTGTGTGGACTATACAGTTCAG[C/T]ACTTTTAATCTCAAGTTCAATCGTTTAAAAATCCTGTTGATCAGACTCAGCGACACTGTCGAACCA
R1-53115	79	AATTCTTTACCAATGTAACATCGTATATTGGCTTTAAGAGTTACTGCCAAGGTCAATGGTTTTCCAGCAGCTGTCCTC[G/A]GGAGCCTCTGCAGTACCACCAATCCTTCACTCTCTTCCAAATGTATCAGGTTATTGTGACTAGTC
R1-53136	76	AATTCCTCTGATTATTACTATTATTATTATTATTTTATCGTGGCTACAAGATTCTCTGAAGAACTGATTCCTGGT[C/G]AGCTAAATGCCTCATAAATCGACTTTACAAATGGGTGTAATCCCACAGATGAATATTCAGTCACCACA
R1-53152	21	AATTCAAGACGGCTGCTACT[C/T]GCGTCAATAGTACTGAACACTCTCACAATTTGAGTGGCTTTTTAAGAACGTTCTGAAGTGTTTGCATTAAAACCAAATGTTAACAACTGAGGTGTTCTTCAGGTGGAGCAGATTTGTTTTGCA
R1-53156	97	AATTCCATGTATGTAACAGTGCATTATCCAAGTTAAATTTAAAGATTACAGTCAAGCAGTTCACACAAACATAGACAGTGAGAGATGGAGAGAGGA[A/G]GAGAGATTCGTGAAGGAGAGGAATCGTGCAGAGGAAGATAAACGTGA
R1-53192	29	AATTCACTGTCACACTGTGAAGTCCTGA[A/G]TATTTGTTGCCTATTTCTTTGACATAATTCTCTCTGTAACAGTGTGCCAGGTACTGAATTATAAAAGACACTAGAACAACAGAGCTGGTTTGAAACGTCAGGTCAAATCTATCAC
R1-53202	64	AATTCAAGATGGCTGCTATTCAGGCCAACAGTAGTGAACACTCTGCTGAGGTGTTTTGGTAAC[A/G]GAATGACAACTTACACATAATCAGAATGTTTTTTACACAAAGAAATACAAAGATATTTTTGCACCTTTTCTCTGACCTCT
R1-53214	139	AATTCCTTACAACAGTCAAGACGCCAAAAGGTGTCTCGGTTGTATGTGTAATTGTATGTGCTGGTATTTGCTGTGCATATACATCAGAGTTTGTGCTTGTGCCTCTGCACTGTCTTGTTCTCTGACACTAACAGTGTA[G/A]GAAAT
R1-53247	27	AATTCTTGTTCTTTTGTTCTGTTTCT[T/C]GCACTGTTGTTTGAACTACAAAAACCCCCCTTGTCCATCAAAGTAACTTTCTTGTTCACTAAACTTCATTTTAGTTTTACATTTAAATTTCTACATTTTACAGATTTTGTGTCTCAG
R1-53248	73	AATTCCACCGAAAATAATAAGTACAGAGCCAAAACATCAAACAAGATGTTGCTGTATATTTAATCTCATTCA[A/G]TTTGAGTTTCATAATGTATGCTAGTGGTTTGTAGAGTAGCGCATTATGGGAAACATAACACACAACCTTTC
R1-53266	66	AATTCTATAAAGGGCGTCATTCGTGTGAAGTTTGTAAATGACCTGGGAGTGGATGAGGCTGGTAT[C/T]GATCAAGATGGTGTTTTCAAAGAGTTTCTAGAGGAGATCATTAAGAAAGTGTTCAATCCTGCTCTCAACCTGTTCAAG
R1-53268	87	AATTCTCTACCGTTGGACACATATTTAAAAGACAAGGATCTTGCTTCGTTACTTAAACCTGCTGTTGAAATGAATACTCGTCTAAA[T/C]GATTAATATCAGAAAATGCATCACCAAAAATTTTGATGATGTATTAATAACTTAAAC
R1-53275	77	AATTCATTTCTTCTGTCTTGTTATTGTGTTCTCTCAGGCCGGAGGCTGTCAGTGGCCCCAGATGGTTTACTGTAGC[T/A]AGCACTGCTGATCTGACTGGGAGCTCTTCTCCCTTTGTCTCCGGATCAGACTTCCATACTGCACACT
R1-53282	119	AATTCCATTCCCTACAGTGAATCAAGCTTTTTCTGTGTTGATACAAAAATAGTCTCTCTCTTTGAGTGACGAGAAAGCAGAGGAAAAAAGAGTTTTCTGGAAGGATCTTGTGTGCGTC[C/T]GAACACCAGATCCACTGAGATGTGA
R1-53308	93	AATTCATAACAGTTAGTGATTAAATTTCTCTCTGTCTCCTCAGAATGGGAGAAATCTCCAGGACTTTGACTGTCAGGTGAGTTCAGCAGCAG[G/C]ACACAATACAATACCTGATTCTTTTATTTTGGCATTTTGTGGTGTTGTAAA
R1-53320	28	AATTCTACATTTATTATTTATTTATTT[T/C]ATATCAGCAATAAAACGATTACTCACCAGAAACACTTGCCGAAGCATCATTCACTAAACCCCTCCCTGATTGTCCAGTCATTGCTTAGAAACCATAACTGGGCGGGGCAAGCCGCT
R1-53330	127	AATTCTGGGAGATGTTTTCCAGGCAGTGAGAGGGCAAGGGCTTAAAATAACTCCTGCTGGGAAGTGAGAGAATAGTGTGAAACTCACCTCACAAGCAGATGAGCAAAAGAGAAATCTTGCCCTATA[G/C]AGAGGAAGAAACCAGAA
R1-53336	73	AATTCCCTAAGTACCAAAAAAAGTAATTTCACACTGTTCCAAACAAACATCCATTCAGCGGATCTTGCCTCA[C/T]AATTACAGGACGTATTGTCCCACAAAAGCGCCCTCTGTTCAGCCCTGCTGCTGTAGATGTGCGGCTGACAG
R1-53337	50	AATTCTAAGCAAACAACATAATTCTTAAGAACTCCCTTGTGCTTTGTCT[T/C]ATATGATCTAAATCAGAATTATCAAGAATCCAGCACTCCCCCATCCCACCCCCCTGGCTCTGTGGGTGCCAAAACAGCAAGTTCAGACACATCT
R1-53356	135	AATTCTTTTTATCAGTGCTGCTTCTCTCACAGTGCTGTCTGAACTGAACAGATGCCAAATATTCTTTCTTGGCCGTGTTTGTATTGGCAACCTTGATGATTTCACAAATTAACTAAAAACTACACAATTTAAAT[T/C]ACCCATAAT
R1-53382	44	AATTCCACTCAGCAGGACCTGCCTGGATGAGTCACAGGAATGA[T/C]GGGAATTTGGATTTGCTGATCCTGGGTGTGCTGCTATGCCGTACGCTGTGGTATTTTCACCCCCCAGATGCTGGAGTGACATTGACGCCCATAAAAATCA
R1-53416	56	AATTCAATGTTGCATTGTGTCTGCTAGACGTACAAGGAGGCAGTTGATTGCTAAT[G/A]AATTTTAAAGGGAGGGTGCTTACATCTAAAGTGAATGGTAGGTTGTGAGTGGGTCTGATAAGATGCCAATTAGCCAGGCTAGTGAAGA
R1-53422	72	AATTCACCCTGACTCATCTGATGAAGTGTAAACTTTTCACAAGGGACTTTATCAATATTTTCTTTGGGCAC[A/G]TATCTGCAGTTTGGCGACTCTCTGAGTCTATTTGTGTCAAAACACAGAGCTGTTTTTAGACATATTAAATTC
R1-53441	63	AATTCATTAGCACTGATACTACTACTACACAGATAGAGTAGTAATCGGCAAGTTACTTTACA[G/A]ATTTTATGTGCCAGTCTAGGTGGTAGAATACTGGGACTTGTGCTTGTAGACAAGATACTGTCGTTTATGCTGTTGAAAATA
R1-53484	13	AATTCTTCTTCC[A/G]CCACTGAAAGTCACACAGTAACACAAACAAGCTAACAGATAGAGGCAGCGGTATTCCAGCTGATCACGTTTATTGCTCTGTAAAATTGCCATTTTTGATAATGGAGTTTGGTAGTGGTATTTAGCAATCTG
R1-53489	56	AATTCCACCTCTACATACATTTACAAAGCACAATAAGAAAACACTGTGCGAAAAG[G/A]ATAGGTTTACAAGGAGACTGTATCAGTGTCTCTACAGCTGGGATTGAGAGGGTGTAGTATTAAACCTTGTGTTTCAGAAGCCCAGGAT
R1-53559	26	AATTCATTTCTTCCTTCCTGGCGTC[C/T]GTGGCCACAGGCCTGCTGGGATCATTTGCTGCTCTGGTGAACTTTGTGATTATGAGCGTTTCAAGGGGCCAGACTCAGACCCTATGACAAAGCTTGACGGATCCTGAGCCAAGGAAAT
R1-53577	43	AATTCTACCTGTGCATAGTATTATGCCTGTACTGCTCTCTAG[C/T]ACACTCAGACCTGTAATACATTAATCTGGAGTATGACCTTTAGGTATTTATACAGATCACTGGCTGCTAAATGCTTAACACTATTCAGAGTATTTAAATAT
R1-53586	30	AATTCTCTCAAGGGCAAAATAAATACCTC[A/G]ACATCACTAGGTGTCGCCAGAAGTACGCAGGGTGTAATTTAAAAATGTGGAAGTTGCATAACCAACTTGTTTTAGTGGTGATTCACTCTTACACACCATAAACTCTCACACTGT
R1-53645	115	AATTCAAGGCAATGCCTCACCGATCAGCTGAATAACAAGACTTCCACTTGTTTCTGACTGGATGAGCAGCAAGCCAGTGTGTCTGCCTGCAGTAGTGGGCTTGAACTGGACGGG[G/T]AGCTTAAGATAGTGCTGTGATCTAATGGG
R1-53681	93	AATTCAAACACCCAACCCACAACAAAAGATTAGTTTCTATGCAGACGATATATCATTCTATAAACACACACTATCCCTGTCACTCTGCTCAC[T/C]AGGAGACATATCAGCAATTAGCCAAGACAATGAACTGCAAATCAAGAAAAA
R1-53696	119	AATTCACTGAGAGCAGAACAAGGACAAGGCTTTTATGACTGTTTGTTCTAATATCTTGAGTGTTATTCTCCCAAACCTGATTTGTTACAGGGAACCTTTCTTTGGCAGGCTATGTACA[A/G]GGAGAAAGTTATTTGTTTTTGGAAT
R1-53710	127	AATTCTGTGCTACTGAGTCAACAGCGATCAGTTTCTGGATTATCAACATACCTAGTTGATTTTAAGACCATCCAAGCTCAACTCCAGGCTGGAGGCGCACACAGGAATGATATTCAAATTCTAGTG[G/C]TTTCGAGGCCCAATGTG
R1-53718	76	AATTCACACTGTGAAAAGCTGATGACAAAGTTTTTCTAATGTGCACAGCTACATTCTGCACTGGTATTTCTCCCA[C/T]TGAGACTCAATATTTTTTGGAAAGTTGGAGGCTTAAATAGCAAATGCCCTCTTCTAGTTCTTTGAGAG
R1-53767	62	AATTCTTATTTCACAGTTATGTAGTGATATTTATGTGTCTTGTCTTGAAGAGCCTTAATTG[A/G]AAATTTAAATTCCATCCACAAAAAAAGCTGAAATATCTTATGACAACTTTTCAGCTTTTCAGCTATCATCACTCTCCTCGCT
R1-53772	86	AATTCTAAAACTAACCATCCTCAACCCTCCTCTTTAGGTACTACGAGAATCGCACAGGTGAGCGTTTCTCTGCCTTGGATGGTCG[C/A]CTGAACTCCATCGAGATGGAGATCGACACGGTCTCCTCCAGCATCAACGCCACGGTCA
R1-53797	117	AATTCATTTTCCTGACATCCTGGCTTATGATATCCTACAGCTCAGTGTGATATGTTCACACCATTTGTTTTATTTGACCAAAAGTCCTGTAAATTATTATTATTGTAATTAATTGA[T/A]TTATTAATTAACTCACTGTTACAGCTC
R1-53800	16	AATTCCTCCTCTGTC[A/G]TTATTCTTTTTCAGGGTTTGTAGGGCAGCTTCTCAGCCAGATTACTGTGACAGGCTGGTGTGTGTCAGAGTGAGCTCAGTCGTGCCTTTACATTGTTCTCAAATGTTAACACTAAGTGGGTCAAACTG
R1-53817	61	AATTCAACAGTGCCAAGCTGATACTGACGTATTCAAGCAAGCGCTGTAGGAGAGAAAAAC[G/A]CCTCATAACGGCCTAATGGCTGGACCCTTACTGTTCTGGGCTCACAGAGGAGAAGTAGTAAAATCATCTTTTAAAACCACTTT
R1-53821	97	AATTCGCTGTGGTCTGTGATAATCAGAGGGTGGTGTGAGAGGGGGGAGGATTCACCCACTTTATGTTGACACCGTGAAGTACAACACCACCGCTGG[C/T]CTTTCAGCAGAGGGGGAGAGCGAATTAGACCAGCAGCGCCGAACCCT
R1-53860	93	AATTCATGGACAATTTGTCCATTCATTGTAAATCTGGGTACATATCCTGCTCATTTCTGCCTGTGGTTTTTATTTCGGCCAGTTGAACTACT[C/T]CCCTCCATTGAAGAAATCAGTCTAATCTCAACTATTCTCCCACAGTGACAA
R1-53869	9	AATTCAGG[T/C]GGAGTCGTGTGGTGAATGTAACTCCAATATTAACTTTCCTTTTAGCACTGTTTTGTTCTCTACCAGCTCCTGAGGGAAATATGTGTCTTTTTAGCTGCCAAATGCTTCAGTATGCTAGTTGGATGGTGGTTGCTG
R1-53878	93	AATTCTCTGGACTGGTCACTCTTCAGTGACACACAGCTAGACCCTGGAGACACCGGTCTATCCTCCTTTTCCTCCACACCACAACCAATCTT[T/C]AGGACTTCAGTCAGTCTGAGCAGTAAACCAGAAACACAGACTGTAAGACTC
R1-53883	11	AATTCGTTTG[A/G]TCCCGAGCCGCCGCCGCAGTAATGACGCCCCTTCAACCATAAAATGACTCGTCACTAAATCCTCCCTTTGCTCAGCTGTATCATAGCCAGACTCTCGCTGTTCAGACTTCTCTTTGTTCCTCATCTTTTTATA
R1-53890	30	AATTCCTTCATCTCCCTCTAGTGTTCATA[T/A]GGAGTGTTGCATCTAACACACATCGTGCTTTTAGCCAAACTCAGCAGATAGAAATGCTGTGGGCATTAATTTGCTCTATTAAGTGCTTATTCTTTTAATTCTCTCTAATTTCTT
R1-53894	123	AATTCAATAAAAAGGGGGACAAAGCTGCTAATGCTAGCCAAGTCTTTACCATCCAGTGTCAGTTCAGGAGGATGTGAGGAGGATGTCATTTTCTACATAATCTGTAACCCCACAAACCGGTG[A/T]AATCTTAATGATACACTTACT
R1-53896	35	AATTCCCATTGTCTCTGATGAAAGTTTGTGAAAC[G/A]GTCACTTAATCCACCTCCTCTTGATGTCTTTGAAAATTAAAATATGCAGCGATACTATTTATAACGGTCACAGTGTTAGGGGCGGGGTTATGCTGAGCGGTGGCTCCAG
R1-53924	54	AATTCAGATAAAACCCCACATTCCTGCATATTTTGCCTTAAAAAGTAAGAATC[G/A]TTGACCTCTCATTGCTGTTGAGAGGAAAAACAGCAACATTAACCACATATTTTTAATCACAGTTGTTCTTTGCGTGCACAAACACACACA
R1-53935	8	AATTCAT[T/C]AAGGTTTTGGTGTAGTAATGTGGGATAGCATAAGCGCACAAAAAAGTGAAGAGAAACAAGACACCTGTAACAATTCAGTGTTAATTTGCATTACATTTTATGATCCATAAATTAGCTTAATAGTAACACAAATGTG
R1-53948	27	AATTCTGAAATAAAGGAAATTAGAAT[A/G]GATTCATCAAAATGTTTTACAGATGTGCTCAAAAATGGCCTTTATCAACACAGTAAGGGAAAGCTGGAAGGGTGGGAGGTGGTTATGCCTAATTCACATTCATTTTTATAATTTGAA
R1-53955	16	AATTCACAATAATCT[T/G]TCACTTTTGAATGAGGCCTTGAGTCCTTGAAAAACAGACAGGCCATTTGGTCAGCAGAAATGTAATTTGTACACTTTCCAAATCAATGAGAAATTGTCCTCAGGCTCTGAACTTGACTCTGGCTCTGG
R1-53959	126	AATTCCAAGCAAAGTGTAATGTTTTAATACTAAATCGTGTGCCATCTTTGAAACTACTAACTTCATCGTGGCTGCCACTCAGAGCACATATCTCAGACTAGCTATTCCCATCAAGTTTTGATCTT[C/T]GGAGCTCTAAACCCTTCA
R1-53965	21	AATTCAACCCAAAGAGAAAG[T/C]CCAGGCTGCGGGTTCACTGCTGGGAGCTATTATCCTCAGTTAATAAATGCAAACATTTGTTCCTGATGGCTCACTTAACCTCTTAATTTATGTATGACCACCAGAGCCCTATTCAGGCGAGAG
R1-53980	34	AATTCAAATCAACTGATCATATTGAGAACTGGG[C/G]TTTAGGACAATATACAACTTGAGATAACAGACATAAAAGCCAGGACACTAGCAGAGATGTTGAAACAGCTAAAACGATGGGTAAATAGATAGCTAAAGGTATTGGATAAA
R1-54014	10	AATTCATCT[A/T]AACACGGTGCTAGATTTTAAAATCACTAACAAAAAAATACATTTGTTTGTTCTACAATTAAATGCCTGCTGGTAACAAATAAATATTCCAACATATTCCTCTGACCATACAAATATTTCATTGTGCTAACACGT
R1-54116	71	AATTCTGTATGGGCCCATTCTCCAGCAAATTATTCTGAATATACAGTATGTTGTTGTTGTAACTAAAATT[A/C]TAACGTTTGTCTCTGAGATTTGGTTGAAAAGATTTGGTATCACTATTCTATTTTGTAAATGTTACAGAGGGGT
R1-54126	6	AATTC[C/T]CTCTCCCTCAAATAGCAGAGCCCCTGCTGCCAAATGTAACTGTGTCATAAATGGTCAATTCCTCGAGCATAAAGTGGATTTGCTATGCTATGCCTCTCAGTACAACAGGTGCAGGGATTTCTCTGGTTCTAGGGGCAT
R1-54184	37	AATTCCTGCTCCACCTTCTACCCAGTGTTTGTCTGC[C/T]TTGACTCTGATTAAGACACAGAGATGTCAAAACACTGATCTGTTCGTATAATATAAAAAGGCTGCTTATCAGTGTGCGCCAGTCTTCTCTCTTTCCTGTTAGTACAG
R1-54194	13	AATTCAAAGATA[T/G]CAGGTGGACCTGGGAGGTCACTCTGAGCTTTTTATAAACTAAGAGTGCGATTCTGATTTGTCTTATCAAGAAATCACACTCATTAATCTACTTCAGAGGTCTTTATTAGCCCTGATAAATCACAGCTACCT
R1-54241	38	AATTCAATGTGTTTTATTTTTTAGTGTTAGGCCTTGA[T/C]TATTTAGAAAAGCTTTAAATCAGGTGCTGCCGTATTTACAGCAGAGATAAGCTTTGTCATTAGATTAATGAGCATTCAAACTGCTCAATAGAGGGCGCTATTAAAG
R1-54245	72	AATTCTGTGAGAGGAGCCATATTTTTTTGATTTTTGATAATTTTTTTTGTCAACCTCAATTTTTTCCCATA[G/C]TTATGACCCCCCCTCAGGCAAACTGAACTAGTGAGAGTCCCCAGAACTGTTCCAGGCTCTCACCCAGCCACA
R1-54319	92	AATTCAATATTTCCAACATTTTAATATACTTAAAACATCCAGATATTTTCCTTTTATGAAGAGAATGTTGATGGTTTACTGTCTAAAAATG[G/A]TACAAAATAAACCAATGCTGAATCATTAGAAAATGAAATGTCAGCTTGTATT
R1-54330	93	AATTCTTTATGTTCTTCAGTTAAATGATGAACATCTCATTAACATTTAGACATCACAGATCACAGATATTTTGTGAAGGAGCATCGAGAACA[A/G]TCGCAGCAGTCCAACCCTCCAAAATGATTCCACATCAGCAAACACGTCCCT
R1-54340	88	AATTCCATAGTTTTCAGTTACCTGCTGACAGCTGAGGAAAACAACAAGATTCACCTGAGCTCTTGAGATTTCACAGCCAGGGGATGT[G/A]GTGCAGCACCAATAAAGCATCAATAATGAACAGAATGGAGAGGACAGAGAGATGGA
R1-54341	48	AATTCGGTCTGTGCTCGAGAAAGAGACAGAGAGTGAGGGATGGGGAT[G/A]ATTAGGAGGAAAAGACTGAGCAATACAAACAGAAATGGCAACAAGGAACTGAAACAGGGAGACTGAGAAAGGAGAGGAAGAGTGATAAACAGATGA
R1-54343	80	AATTCCATATTTGCTTTGAGTTTGGAATCAAGGGTCTGCTTTTAGTAGATCTATGGAATTGGAACAGATCTGATTAAAT[C/T]TTCCTGTGTCCAAAGCCTTAATTTGTTCACCGATTTGTGTAGGTTTTTGAGATTTCTTGCTGGC
R1-54348	139	AATTCAGCCTGTGAGGTTCATATTTCTCCCACATCGTATTTACACACAATAAGATTCATATATACAGTATATAAAGGGTTAGTTTGAGGTATGGAGAGTAATCTGTGTCTCAGAGCATTGGCTGGCAAGAAGAAGTCC[G/T]AAGAT
R1-54351	115	AATTCACTCAGAAAAGGCTTTCTTCCAAGCTTTTCATTCAATTTCAGACTATTGCTGAAAATCACAGCAACCTATCAGCTGGCATAACTGACTCTTTCCCTGATAGGAGGTATT[G/A]TAACCATAAAAATGAATATGATTGCTTCA
R1-54368	58	AATTCACTTTTTAAATTTGATACCTAAAATTAGCAAGAAATGACTGATTGAAAATCA[A/G]TCGGTCATATGTGTTTGACCAAGTAATACTGTTTTTATCATTGCCTGCTAGTTACTGTTCCTTTTGAAGTAAACACACACAAGAAA
R1-54401	54	AATTCTGCTTTGACACTAATGTCACAGTAGTCATCAAATGATGTATGCAATGA[T/A]ACAACACTGTGAAAGGTGCACTGCTAAAAATCCTAAAACTGTCCTCTGTGCCGACTGAATGATTCAAACTGTACCTGCAGGATTGAACCA
R1-54434	16	AATTCAGCCTGACTG[C/T]AACAACAAACAGCAGTGTCAAGCTTCAGTCCACAAAGGTAGTCAGTGTATTGTCTAACTGTGCTGTATTGTGCATCAGAAGTACAACTCAGAACATTTCCCATCAAGTTTCCATCTCACTGAAAAATA
R1-54441	44	AATTCAATTTAAAATATGACTCTCTATGCGTAGATGTTTCATT[A/T]CCAGTGTGTTTTTCTGCATAAAATGATGCAAAGAAATTTGTGTCACAGAAATTCTTATCTCGTTTTTCCGATCTGCTTCTTTGTAGCCATCTTATTTCAA
R1-54448	60	AATTCAAAGCGGCCGCATCATACACATATGACGGTTTTAACAAATGTTGAATTAGTAAA[A/G]TGATTTTGCAGATAAATAAGGCTGACCATAAATCTTCGAGGCTGTGAAGGGAATCTGGTATGACGTTCCACCGACTCAGGTCAC
R1-54479	49	AATTCTATGGTTTTACATATCAAGACATAATAAAAAATCACACAATCA[G/A]TTAAGAGGGTAAGTAGCAGCCAGGTGCTGCTTATCAAAAGCTCTTGATTAACTGATCATCAGCAATACCTAGGTATTCTTGAGTCAGATGTGAGG
R1-54487	90	AATTCATATACAGTATGAAAGCAGACCACAGTCCTGGTTATAAAAAGAGTTAAAGTTAAATCATAGTATTCATTTCTAACTCTACAAAT[A/C]ATTTCCCTTCACTTACACATCTGTTGTGTAGGTGTCTTATAATAGCAGGTGGTT
R1-54502	57	AATTCTCTTTGTTCAACTTTAGAATCCTCGGTGTCCTCTCTCTCTCTCTCCGGGTC[C/T]GGGTTCTGGTCTCTGGTTGAACCGGATCGCCGGTTCGGGACTCACCTTGCCGCAGACCTCGCAGGTGAAAACCTTGGGCTTGCTGCC
R1-54512	48	AATTCTAATAAGCTTTTTAGTATCAGGAAAACTGCAGATGAATCAGT[T/C]GTATCCCTCAGCAACACCAGAGAGTGGTGAAACAGTCAATTAGAAATCTGAATAAATACAGAACAGGTAAAGTCAGCATCAAGAGGCTGAGGCCAT
R1-54632	29	AATTCTTAAGAGCTTTTGAAGTTACTGG[T/G]ATTTCATCCAAATGCAGCCTACAGCTCTTTCATATTCTTTTCAGAAGCTCCGTAGCAACTGATCTGCTTGTTTTGACCTTCAAGTATTCAAATGAACGAGTGAAACAGTTGTTAA
R1-54667	10	AATTCAATC[G/A]CACAGATTTTCCATATGTTGCTTCCACCATATAGAATATGAAATAAATTGCAAGTGTTTGTCTAAAGGTGTGATTGGTTATTGCTTCAACAAATATAATATCTGCTAGTATCGTGGCTTCTTAAACCCTAAGCA
R1-54679	9	AATTCAGT[T/A]ATCCCAGTTTGGTGCACAAGAAGACTGCTGGTCCCACAGGGAGCCCTGATCTCAACCCCGGTCAAACACCTCTGGGACAGGCCTCATCTCCCAGCATCAATGGCCACCCTCACAAATGCTCCTCTGGCTGAAGGG
R1-54758	11	AATTCACTCA[C/T]TGACGCACACAAATGCCTTGTTTATCTTACACGTCTCTTACAGTGTTTTTGAATTGTATGATATCATACAAAGAGATGTTTCTTTTATTTAGCCTTTTTAGCCCTCACTGACATAAATGGGCGGACAAATAAT
R1-54780	126	AATTCAGTTCTTTAGTTCGCGTGATCGAGTATTTTACATTGACGCGCGCTCTCGTATCCGCGCTCCCGAGATTTAGAAGTCACGTGGTCCTCACAGCGCCAATCGTTTATTTGCAACAGCGGTCC[A/T]AAGCGCGCACCCGTCAGT
R1-54841	7	AATTCA[A/G]GAGAAATGCTGATGTGCTTTTAAATAAAAAGTGGAATCAGTTAGACAGATTTCTATTTCATACATTGATGCAAAGTTAAAAGCTAAAGTTAAAGTAATAGCAATAATAGTTTGCTGTGTGCTTTGGTGAACAGCAAA
R1-54849	26	AATTCTAATTATAGTTTCTAAAATG[C/A]ATCTCAATCATCATCACTTATCTTTGCTAGGTAATGTGAAGGAGCTAAATGGTATTAAAGCAGGGGACCGTCAAGACAACCGGTGGCTCCAGTATAACAGCAGCAGCCTGCCACGCAC
R1-54857	78	AATTCCTTTGTTTGTGTGTTCAATGTTTTAAAAACCAATAAAAGATGAATGAACCTGACTGGTGTCGTTGAATGTCA[A/G]TATTGTAAAGTTAGGGCAGAGGTGAATGTCAGACTCTTAGTCAGAGTTACAGTTTGGTGGCAGAGC
R1-54862	72	AATTCCCTGGGGGTGCAGTAACACTGTAGGTGGGAAAAAGTCAATTACAAAAATGAAAGAAAGTTGGAACA[A/T]TTAGTGGCTGTACAAACAGTAGGAGCGTTCCAATTGATGTCCAACAATAAGAATCTAATGGGACAAAAAAAT
R1-54897	53	AATTCAAATTAATCTCCATTTGTGTGGATGTATGGGATTTAAAAAGCCATAC[G/A]TCACTAATCAAAGATCATTTGATTTTGAGTGGTTCAGGGTTTCGCATTTTCACCAGAAAAAAACTCCACTGACTTTGTCTTGTTTTCCTGT
R1-54941	105	AATTCAGTGAACTTTCTGACATCCGGGCTCTGGAACGGCTTGTTTAATATAACTAACGTTAACATTGGCTCTTGATGGTTCCATCATCTTTATGCTAAGATAAT[G/A]TGAACAAGGCTAATACTATCATACCCACAATGTAATGAA
R1-54949	126	AATTCTTGTTGTTAATGTTAAGGCCATTACTTTTTAAAATGTGTTTCTAATGGGAATTTGAAACCAAAGAGCCTCAGGCCTCTGGATCGAAAATTTGGTAACTAGTAAACTTATACAGCAGAGAA[G/A]GACATCTGAGTGAAATAT
R1-54958	80	AATTCAGTTAAATTTAAAACCCCCTTCCCCATATCCAAAGCTCTTAATGGCCTGTTTCTACACCACATATCAGACAAGC[G/T]TTTGTAAACCTGCCAGACCTCTCAGGTCTCAAGGCACATATGTCCTTCATCTTCCTAGAACTTT
R1-54961	8	AATTCCA[A/T]TTTAGTCTCAGAGGAGGCCATTAAAAATCTGGAGCCTAATATGCTTGCTGTACCTCATCTTTCCCTCAGCACTTGACTGCAATTTACCTGTAAAGGTTTTAGTATTCAAGAGGTTAACGCCAGTATCCTGTAATAT
R1-55003	102	AATTCTGCTCACGCACTAACACAAGTATGCCACTATAATCAAGCACACAACCCAGTGTTTACAACTGAGCATTTTTCTTCCAAGATCTGAGGCTCTGAGGG[C/G]CGTTTGGCAATACAGCCTGGAGTTATTTAAAGGAAAAATTTG
R1-55008	18	AATTCAAAGTAACATCC[A/C]ACTAGACTAAAAGTAAAATCAGACATAGCAGAAAAGTACTAAGTCACACCATACAAAGGCAGCTGGATGAGTGGGACGGTATAGTCATACCTGAGAGAGGACATATGTACAATGTTGGTTTGGGAT
R1-55019	72	AATTCATTTTGGATTCTGATGAGGACTCTTAAGTGCTAATTACCCACTAGATTTTCTTTTCAGTGACAACA[A/G]TCTTTCCATCCCAGAACCCCAAAGTATGGGCAGGCAGTATCTGTTTGAGAAGACCTGAGCACAAGCACAACA
R1-55050	88	AATTCCGTAACACTTTTTGGTGGCAAGAACGCAGCTGTTCAGTCCCTTACACACCTTTGGTTTTCAGCAAAATATCCTCTATTCAAA[A/G]TTTCCAGGGAGCCTCAGTGGTGAGGCTGTTTACTTTTAGTCTTCACATATATGCTA
R1-55054	97	AATTCTGTCCTCCTGCTGCAAGATGTCTGACATTCTGGCAGAGGGGGTGACCAGTAAGTATAAAGATGATTAGTGGTCTTGCATCCTATGGATCAG[T/C]TGTATACAAGAGAGATCAAACTTACGGATACACTTTTTCAAGTGCTG
R1-55074	92	AATTCTGTACACATTTGCCAGGTGGGTGGGTGCTAATGTTGAGCCTTGCCAGTAGCACAACACAAAAAGGTAATATTAACCATTAAAAGTA[G/T]GCCGAATTAGCTATTATAAGTTCCTCATACCAATGTACCTCTGAATGCTAAA
R1-55081	33	AATTCAAATGCTTTGAGTGTGAGGCATTAAGT[C/G]GTGCTGGATAAGAAAAGAAGGGACAACAAACATTCAGACAGAGCAGCTGGAGACTGGAGACAGGAGGGGAGAAGTCAGGTACAGTAGCCTGCCTGACAGAAATACACTGGA
R1-55096	13	AATTCTTACCAG[T/G]GATGAGTAAGTCTCTGCGGCAGTCGTAAAGCATCCCAAGGCTGAAAGGTCGTCCAAGCGCTGCCACCTCCATTGCCCCTTTGGAGTCCATCGCTCAGTCTGAACCGGACAAAATGGACAAGAGTATGTTGG
R1-55110	23	AATTCCACTCAGTGTGTTGAAA[A/G]ACTTCCTCAATAAAGAAAGAGATACCATTCCAGGTATCTAGAGGAAACAAGAAACATCTAACAAGAATCAATTTCTGAGGAATGAAAGGGAGTGGACCAGGTATTTTTTCAGCAGATAAGA
R1-55116	91	AATTCCATACCAAAGATCTAGCATACCTTATTTATAAAAATGAAATGTTGACCTGATGATAGCACTAGTCATCATCATCGTCATCAAAAT[T/G]AGTTAAAGTCATCTTGTGAGAGCCTATAATGTCTGTACCAAATGTCATAATAA
R1-55143	63	AATTCAGATAAGACTGTATGGGTAATGAGGCAGCATCTGTTGTGTTCTCTACTGCAATGAAA[T/C]ACCAATCAAAGATGATTATGATGTTGACAAAGTTACCCAGCAGACAGCACTTATTCAACCTCTGCAGGAGTCGACTATTTA
R1-55157	93	AATTCAGTTTCATCCACCAAATATTTTCACCACAACTGGCAAATAAACAGACAAGATGAAGTTTGACTTCCCTGGAAACCTGCAGGATATTA[C/T]TGTCGGTTAATTCCTGGACGATTGCTCTTTGTGTTTATACACAGCAGTGGA
R1-55160	95	AATTCAAGTCATAATGAGTCCTGACAGTTTTACAGAGGAAGCAGGATATCTGTAGTTTAGCTAGCTGGATTTTTATTCTTTAATCCAGATTACC[T/A]GTTTTAAATCAGGAGTGTGGGACTTCATACAATGCTGATTAAGACAGGT
R1-55216	10	AATTCTGAG[C/T]TGATGAGTAGCAGCAGTAGTGACAGTGTTTCCTACAGGTCTGATGGTGCGGACTGAAATTTCACAGAAAGGACTGAATTTCCTGTATGCACAAATACACAGGTACAACAACTGCACTTTTAGTTTATATGTGTA
R1-55256	26	AATTCAACCCTTTTCTCTTAAAAGC[G/A]AGAAATTCCTAATAACTGCTGACGTCGTTAGCTGTCTTATTACATTGCTAAAACCTCCAGTACAACAGGATCCAGTCTTAGACACTGTCCATAATCACTCTTCTATAAAGTGCTTTGA
R1-55293	95	AATTCTGCAAATGTAGAGAACCTTTGATTTAAAATTGAGGAAGACAAAGGTTTTTCTGTGAATCGATATAGCAAAGGTACAACTGGAAGAGAGG[G/A]TGTTGTATAAAGAGGTTTTCTGTCTGGTCATTAGCCATTTTAGAGCCAA
R1-55319	28	AATTCGGGAAACATCTGCTGCCGTTCC[G/A]TTGTGGTCCTTTTTAAATTCATTCATTTTCTGATGCTGCTACTTCAAATAAAACATATGAATCCTTTCAAGCTAAAGCTTCTTCTGATACAGAAGACTACAGCAGTTGTATTGTAC
R1-55326	42	AATTCACATTTTCATTGATTGCAAGAAACTGAGAGTCCCCC[G/A]ATGGATCCTTATGTCTCAGACTGTGTTACTCAGCTATTCAGCACCTGTAAGGCTGCAGAGCTCCACACTGTTGTCAACTCATCTGTAATCCCAGCCAACAAT
R1-55339	54	AATTCACTGCTTAATATAACAACAATATTCACACACTGGACTGCCAACACACA[T/C]ACATACATACACAGACAAACTAACCTCAGTGCTGTTTGGCTTGTTGGCATCCCTCTAGAAGAGCTCCTTGGTGTTCAGGACAGGGCAGGA
R1-55347	67	AATTCTGAAGAATTAACTCCGTGTTGGAGGCCAAACTCAAACTTTTGGCTGGCCTTTTATCTAAAC[G/A]AAATTCATCACTCACAACTTTATTGAGCAGTATTATATTAGTAGATCAAATTACATATTGTGCAAGATATGAAAAGT
R1-55368	82	AATTCATCCCCTTTATTTCCCCTCTCAACTCTCACAGGTGTTGCGTCAGAAGCAGGTGGACAGTCCAGAGGTCAAACAGGC[A/G]TCCGTTCGCAGGTTCGCCACGTTTGACCTTTTCAGCAGGATGAGGCTTGTGACACAAGACTC
R1-55395	140	AATTCCTGGCCAACGGACCCTTTACTCTGACCCTGTTCATTACCATACAGAGGTTGACAAGCGCTCCAGCTCTCTGCCCACAGCTGCAGCCAAGCAGAGCGCAGGCCAATCCACAAACCTTCAGCTAAACATCCTGCCC[C/T]GCGT
R1-55408	119	AATTCTAAGGTTAAAGATCAGTAAAAACCCTCAGGAACCGCAGCATCACTCTCAATACCTGGAGAGGTACTTTAAGTAGGTCGTGGAGGAACCTACATAAGTAGACCTAGTTAGACTT[C/T]TTCTCAAAATAAACAGACAGTGGAG
R1-55429	8	AATTCAC[T/A]CTCTCTCTCTCGCTCGCGATGTGCGGGAACACCACAGGGGGGAAGGGAGGGGGGATATCGATCGATCGAAGCCCCTCAAATTAACGAACCATCGATCAATACGCCACCACCATCACCATCGACTCTCGCTCTTTCC
R1-55451	108	AATTCAGCAATGCTAAGCATAGTGACTTTCCACTAGCTACAAGTAAGCTAGCTAGATCAGCCACTGATGGACAATAAGTTCACACAATTTATTAAAAAATGTAACTA[C/T]CATCAATTCCTGTCTCATAACTTGTGGAGCAGTTGA
R1-55472	141	AATTCAAATTCTTTATTGATCCACAGCCCCCAAGCTACCAGGGAATGGATGGTTAGCAGATGATGCTTGTGACTTCTCATCTTCATTTTCAGCCTGGCAAGTCATTTTAATATGTGCCTTATGTATGCAACAATGAGAGC[A/G]AGT
R1-55488	119	AATTCAATCTGCGACTTATGACTGGTATTAAAAGGATACAGCGGTGATAGAGCATCTTTTCTCTACTTTAATGCATCTTCAGAAGAGTCTTATGCAACATTTGTATGAGTAATGCTTC[A/G]CTCTAAAGGTGCCTGTTGTTTTCCA
R1-55489	18	AATTCTTCAATTCAAAG[A/G]CTGTTTACTGTTGGACACACAGACACAGACACACACACAACCTTTTGATGGGAATCACTCTGATTTTACTTTGCAATTTCAACCGGAACAGCCGGCCTCTATATCAAAAGAACAAGTGATCTTGGA
R1-55509	44	AATTCTATATAACAAAAGCAACACACACTGAAGTTTATTGGCA[A/C]TGGAAGATCATTCACAAACAAAACCACTATGCAGTGGTGAGAAAACACAAAAGTTTTTATGGTGCCATATTTGATGCAGTTGATGCTGTCTGTGTGCACA
R1-55517	134	AATTCCACACAGCTCCATCTGGGAATGAGATGTAATGAAAGCACAGTAAAACGGTGCTATCTGTTAACATTACAAGGTATGTTGAGCACAAGTTCACTATGCAGTGTTGAGCTGGTGCAGCCAGGTAGCTAGG[A/G]GCCTGCTTGC
R1-55549	105	AATTCTTAAACTGAGAGCTTGATGCATTAGTCTGAAAAATAACATTAACAGAATCAAACAGTACACACTCATTTGCCAGTTTATAAGGTACACCTTGATAAAAT[A/G]AAAGCAATCTATTCAGTCCTTCATAAAAGATACAGTGTT
R1-55551	32	AATTCAGCCCCTCACCGAACGCCAGCAGCAC[G/A]ACTGGAGGCCCTATTATCCCCATCCCCTATAGAGACGGTGAAGGAGAGGTATGGGGGGGTTACAGGGGGGATTTCAAAGGCTGCTCATTATCTTTATATACTGTTGCTTTTT
R1-55588	44	AATTCAGATGACAGTTTTTCTGCCGCATTCTGTCAGAGCCCGA[A/G]TGTGACTGGAGCCACTGCAGAGAGAAGCAGGTCCCACACTGTTCTCATCTCAGCAGACGGGTGAGAGGAGAAGTGATTAGTTAGCAGCCGCAAAGGTGGA
R1-55595	118	AATTCCTAAGTTCCTCAAAAGGTTCTTGGGGAAGTTCGGTTGGTGGAAACTCCCTATTAAATGCAGATATTAACTGTATGTTTGTGTTCCCTCACAGACAGCAGATCAGCAGTACCA[A/G]GAAGCTTTCAATGATGAGCTGGAATC
R1-55621	131	AATTCCCTGACCCTGGAATTAAGGAGTTGACCTCTCGATCAAAAAGTTACAGTAAGGCAGCTGAAAAGTGTAATGGAATAAAAGTTGTTTCTTTCACAAACTTTGATCCGTGCTTTAAAACTCCGATTGA[A/C]TGTTGTAAATCAA
R1-55640	103	AATTCAGTGCATCTGCAAATTTGAAGCTCTGTGATTAGATGTTTGTTACTGAAAAGTTGTAGTTAACTTCTCTCACACAGTTTTTATGCCCATTGGCTCAAA[C/T]CGTTGACATTTTATCAAAGACCTAGATATTGTCTAACACAG
R1-55649	80	AATTCCACTTGGAAATCAGAGAAAAAAGAAGCTGCAGAACTCCATTCAGAATCCTCCTGCTTTTAGGTTTTCTTGAGTA[G/T]CACAGTAATCCACTGAGAGTTATCTGTACATCCGTGGCTACACTTCAAATAGGAGCTGCTCACA
R1-55651	61	AATTCACTCAAACCAGTGATTGATTATCAGAGTAGTTGTAGATTATTTTTCTGTCAACCA[A/C]CTAATATGATAATAGACCAGTCATTTCAGCTGTAGAGTTATCACTCAGCTCTAGGTGTAAGTTTGCAGCCCAAACAGCGCAAG
R1-55666	40	AATTCATCTTCAGAATACTTATTGTAAGATTCAGCACTG[T/C]CTGATTTATGTCCAGTGCCAATGTTGAGTGCCACTGCAGCAAGTAGTGTGCCCTTTATAAAATGAGGCATTTGATAAGGCTGGTGGGTGGGTTTGGAGCACATT
R1-55667	126	AATTCACGTAGGTGACCTTTCAGTCACAAGCCCGTTGCTTTATCCCTTAAGCTGCCACTGTCATCCTAGCTATCCTGTCCAACCACTTTCCACAGTGTTTGGTGTTTACCGTTTAGTTAACAGAC[A/G]AAGAGAGGCTGAAAATGT
R1-55736	134	AATTCCTTTCCTTATTTATTAATTCTTATTTAGTCAAAGTAAGCCAGTAGAGGATGGCACTTTGTGCTCTTGGAACTTGAGATGTCCTCATTTTCAGTTACTTTACAAATGAAATAACTTATTGAATCATTAA[A/G]AAAAAGCATT
R1-55768	126	AATTCATTCTTGAGGGGTTATTGAATAGACTGTGAACTTAACTGTTAGCACACAGTCTCACTGTGATTTACAGCTGTATGTGGGTAATGTGTTTTTACAGTTTTCAGCCACATTGTGTGTTAATA[A/G]TGGTCTGCTCTGCCAACC
R1-55773	73	AATTCTGATATATACACAACCTTGCCAACCAATCATCACGCTGTTAGCAACGTAACTATAATGAACGCCACA[A/C]TCCAATTTCTCAGGAATCTCGATTCAAGACAAGCAGAGGCAGTATCCGCCAAAGATGGTTTCTAAAAGGCA
R1-55777	75	AATTCTTAATTGTTGAAGTCATTTTTTTTTCTAATCCCCTTTTGGAAGTCATCGCCTGTTTTTTGGCACAGGTT[C/A]TCTATAGCAAAAGAAAAAACCATCCAGGAAGTAAAATAACACAGAATAAAGGAACTGCTTTGCTTCACC
R1-55831	75	AATTCAAAGCTTTGTGGTTTGTTCAGATCTGAGCTGAATGAGGTGTGATGTTAAGCCCACTGTAGTGTGAAGAC[G/A]TATGTTGCCACCAAGACAGTCAGTGAAAATAATTTCCTTGTACTGGGTAAGAAATTAAACTAGTCAACA
R1-55847	124	AATTCTTTTGTTATGGCCAAAAAAGTGTTTTGTAAGGCTATACTAACCTTGACCTTTGACCTTTAACCACCTAATTCTAATCAGTTAATCCTTGGGTCCAAGTGGACTTTTGTGCCAGATGTA[A/G]CAAAATTCCCTCCTGATGCA
R1-55872	136	AATTCACACTTTAAGGAAGTTGTAATAGTGCATTTTGGGGAAGAGACTTAAAAAGAGAGAGTGGAGTTATTGTGACAGCTGAATAAATGCCACAGTTGCCTTTTCTCTCTTCTGGACACACACACAAACACCTGC[C/T]GTCTGTGG
R1-55974	45	AATTCAGTGTCTAAAATCTCTCTAAGGTGTAAAGAAATCTAGTT[T/C]GTGGTTGTCCAGGTATTACATTCTATAAGAGCATAGTTACATACCTAACCCTTGCATCAAGTTGTACTTGTGGTCTGCAATAGAATGCACTTTATTGCG
R1-55994	134	AATTCAACGTCATTGTCACTAAGCTTCCTACTTGTAATTTAGCACTAACCTCTTCTACAAAAGCCTTTCTTCTTAGAAATATAGATTCTTAGAAGATTTGCAAGAGCGTGTGTATAAACATAACGAAGGCAGA[C/G]TGGTGAATAG
R1-56002	65	AATTCTTCTCATCACAGCTTCGAGCCAAATAAAAAATTTACTTGTCTATTTAGTTTATGAAGTG[C/T]TGATGTTTGTAGCTTTGAAAATGTGATGCTAAGCTATGATTAGACTGTGAGCTAAGTCCTCCAGGAGTGTGTTGGTCAT
R1-56108	101	AATTCCTGGTGTCAATACTTTAACCAGTGCTGACAAGGTTATAAAGGCTTTGCAGAAGGAGGTTCAGTGGTCTTTATTCTGGGTGGGGTGTCAGAGTTCA[G/C]GCCCCCGTTTCTGCAAGCTTCTGTCGTGCCATAGCATCCTTGA
R1-56147	40	AATTCAGGTGCAATAATTTATCTAATCATTTTCTTTATT[A/G]AGCCAAAGCACTCCTCACAAAGGAGGAGAGGAAGATAAGTGGGTTTCTATCCACCTGTTTTTATGTACATTTTCAATTTCAAAAAACCTGAGTTGAAATGGTGG
R1-56148	119	AATTCTCAAGGACAGAAACCATTAGCAAAACTAAATGACAAGTGACCCCCCACACCACCCATCCCAAAAAGAAAAACGGTGACTGGCAAGTCCATCTGCAATATATTCATAACCCAGA[C/G]AGCTATGGGAAGATAGAGTGACCAA
R1-56178	105	AATTCCAACTCAGTACCTCCAGACATTAATCTGTTTTTTGAGTTGAATAAAATGCAGCGAGTTCCACACAAATTGCACATTTGCCCTGTTCATTATTTGTGTTG[C/T]TAGATATAGGTCCTGTGGTGTGTCATAGTGATTTAAGCA
R1-56221	74	AATTCATAAATTCAGGCCCTGTTAACTCAGCAGATGACCACCAGTCTGCAGAGTAATGCCTGAACTGTCTGAC[T/A]ATGTAAGTACTGTACAGCCGTGGACCCGAGGCCGATGCTGTTGTGTAGTTAAGGGGATCTGTGTGTGAGC
R1-56336	117	AATTCATCCTGCTGGGTACTGAGCCTCTGCTGAATCCTAAAACAACTCCACAGCCACTAGTACCCTCATCCACACAGGGCTGACTAAACCCTACTCAAAGTGATCTGTCAGTGACA[T/C]CCTACCCCCTCTCTCTCTGTCTCTCCA
R1-56413	40	AATTCTATTTGCCACTAATGGACTGACAAAACTGCTTTC[C/A]CCACTGGATTTCCACCTTTTTCCAGAATTTGTGGCTTTTTACTAGACTTCAACAATCATACAGCGCCCCATAATTTAAGAGGTAGATGCTAACACCAAAAAAGT
R1-56430	121	AATTCTCTGACAAGTAGGTTCAGATAGGGAATTTCAAAAGTTTCAGAAACAGTCTTTCAAAAGAGAACAAGATTTCACCGGTGGCTTTACAGAATAGTAAAAAAGAACATTTTACTTCCT[A/G]CTGCATAAAACCATTGTAGTTAC
R1-56445	43	AATTCAATAACTTTATATTTCTGTTTCAAGTACTTGAAAATC[G/C]CAAAGAGGCTGCAGTTTTTCAGGCCTGCTGGCAGACTTCTTCTCCGCTGAGTCAGGAGTCCCCCTGGGCAAACCGAGCCTGAAAAAAGCCTTTTCAAGCAA
R1-56452	101	AATTCACAGAAAGCAAATAGCTACATTATGTTGATGAGAGATAATTACTGAGTAAATAGCAGCTGTGGTGGAGAAAGCACTCTCACAGTTTTACCAGAGG[T/A]GGCACTTAAGCAAAGCCATAAAAGCGTGAATTGATAAATAGTG
R1-56460	123	AATTCTGACCTGAGAGATTCCAGTGTACAGTGCACACTCTCGAGTCCAGAAGAGAGCAGCTTCACTCCTGAATCCTGCACGTTGTTGTTACTCAGGTCCAGTTCTCGCAGATTAGAGGACCC[T/G]GAGCTGAGAACTGAGGCCAGA
R1-56533	9	AATTCAGT[T/A]AGAAAAGCCTCAGCAGGGAAGCAGTCTTACTTTTTGTTTTTGAAGATTGAGTATAGTCTCTAAAAAAGATGTGATGTATCCTTGGAGAGCCTTACCAAATGTGTCTAATTGGCAGAGGTGTGTGTCGGATGGCCA
R1-56539	105	AATTCAATAACGTTTGTGCTATTTCTGTTTCTGGAAATTGAAAATTGAAACCGAAGAAAGTCAGCACCCTGTGAGAAAATGGACCATATTTTTGAGCAGTCATC[T/C]GCCAAATGTTTGAACTCGATACCCAAACACCCACAGCAG
R1-56558	105	AATTCAAGCACAAGTGACCAAGAATGTAAAAATGAACTGACTGAAACTGCAGATTGTATTTTTCTAAACACTGTAATCTTTAGCTCCCATCTGCTCCTGTGCAC[A/G]CTGACAGAATTTGAAGGTCAGTGATCAGATGTTTCTTGC
R1-56621	132	AATTCTGGAAAACCTCCCACTCTTAATGTTAGAATGCGAGATGCTAGAAGCAAATCAACTTATATAACCATCAGGCATCATTAATCTGCATTTATGCGAATCTGAAATGAAGAAATTAACATATTTTTTAT[T/G]GCACTTTATTCT
R1-56713	116	AATTCTGGTGCTGTGAGATCTGTGATGTTTGAGTCAGACCAGAGCAGTTGGTGGCTGAGATGTGATCACCCTCTAATCAGACGATTAGGGACTACATCAAGGATGGGAGGCTCGG[G/A]TGATGCAAAGGCAGTGAGAGTTCAAAGA
R1-56759	34	AATTCATGAGATATAGCGGGCAGATGTTTCAAC[C/T]ACTATGTTATCATCAGACTTTCCCAAAGCTACTGTATGCTTGCAGGGTCAAAAAATAACATCAGCATCACTATCAGAAGTGACACTGCAGCAATTAAAACATATGGTGGC
R1-56777	81	AATTCAGCGCTGGTCCTTTCTACCTTTATAAAACAGATGTTTAAATGTAACCTATTCATAATGCACCACGTTGCCCCGCA[G/T]ATGTTATTAGCCACAGACGATGCGCCATTTGAAGCGCATCTTTAATTTGCACAACACGCACCG
R1-56793	22	AATTCTAGCCTCCTGTCAGCA[C/G]GACAATGGCTGAAGCTATTGTTAAGTGAATAATGTTAATGCTAATGTTGGCTATGTAGTGATAGCAAACACTCACATATAGCACCTTTAAAGTTATGATCCTACATAGAGATGTAAAACAAC
R1-56836	16	AATTCAGATTTCTCT[C/T]CTCTCTCTGTGGTTTGTGTGAAATCCAGGCAGAGCTCGAAGCAGCCAAGAAGTTTTTGTACCACGAGATGGGCTACAGGTCTCGTTCTGAGCAGCTGACCAGGACGTCAGAGATCAACTTAGACTACC
R1-56837	140	AATTCACTCCTCAGCAGTTTGGGCTTCTGCTTCTCCCTTATTTCCTCCAGCCACTGCCTAGGAGAAGTGTTGATCACTTTGACGTTAGCGTGCCTTGCTCACCGTGGGTGTAAATAATCAGATTTGTGACAAGAAAGCA[G/A]CCAG
R1-56860	138	AATTCAAGGAGGGAGCACAATGCTTATGAGAATGGTGACGTAGGGAGTTGTAGGTGGAGATGTGAGTTCCAGCATAACAACTAACTCTTTATCTGTAAGAAAGGTCAAAGAATTTAATAACAATAATAATAAAAAGC[T/C]AGAGAT
R1-56877	32	AATTCTTTACCTGTGTTTCATTAAGCAAACA[T/C]ACCACCAGCAGAACCAGATCCCCCGCTGAAACTCCTGTGAAAATATTTAATGAGGGGCAGCCAGCACAGACAAAGCCAATACAACTGACTACACTCAAATTGGTACTTCTCA
R1-56886	27	AATTCTTGGCATTTGATTTTTTTGCT[G/C]GTTAATTTTCACTGATCAACTCATCAGTTTACCTCTATAATAAACATAAATCTCCCATTGAAAAAAACACAGACTGAAAATATTCTTTACTGGCCTTGATCTTCAAATCTAGCTTTC
R1-56912	127	AATTCGATTCAGCTCTACTTCACCATCCACTCCTACTCTCAGATGCTGCTCTTCCCGTTCTCCTGCACCTTCGATCAAGCAGAGAACCACTCAGACCTGGTGAATGGTTTGGGCTGAATAATCAAA[G/A]AATCCATTGATGCATCA
R1-56945	103	AATTCAGGGAGGACAGAATCCCCTGTGGAGCAAAAGGGAAAAAGTTCATTTGATCTTGATTTTCAGTGTGAATACAGACTATGAAAGAGGAATCTCAGAGGA[G/A]GAATCCTTCAGATCTTTTGGGGTTGTAAGCAGGCGTCAGAA
R1-57051	48	AATTCTGTCTAGTTTAGGAATCAGACTGGGACTAGGATTGGGTTACT[C/T]TCTCTCTCTCTCCCTCTGACTGTGTCGGTGCTCAGACCCTAAAATCCCTGCTGACTGGATGTCTGGTGGAAAGGGTGCAGACAGCCAACACTAATC
R1-57071	10	AATTCGCTC[A/G]CAAACCGGTGTTGTATTGGCTGATTCTTTAACTGTAAGAGTAGACAAAGGAGTAGGAGGAGTTGGATCTGAGGCAGTGGGAGGAGTTACTACAGCTGCTCTCCCATCCACTCAAAGTACAAAAACTGTCTACCA
R1-57074	37	AATTCAGGCAATTTATTGCAGATTAGGACCTCCAGG[G/A]GCAAGAACAATGTGGAATTACTCATTGCATTGACTCAATATGCGGCTGTTTTGGCCACAACCAGTGGTGGTGCTCAGTCAGTTGGTCTGTTCACCACTTTGATCCAG
R1-57119	38	AATTCACTGCACTGCACCGCGCCTCTCTTCTCCTGGC[A/G]GCTCTGAGGCATCTGGTGGTGTCCAGGCTAATCTGGATGACAGTGGATTTGGATGGCAGCTGGAGGATGCAGGTATCACTTAATGTACGTGGCACCAGTCTGAACC
R1-57146	54	AATTCCGGAAGGGAGAGCGGAGCGGCGGAGAAACAAAGTCGGAAAAACGAGTG[A/T]AAATACGGAGTAAAACCAACGTTTTAGACATCTCTTCGTCGCATCGGTTTGTGGGCACTCCGAGAGACTTCATTACTGAAGAAGTCTGGA
R1-57225	72	AATTCGAGTTTGAACGTTTTCAAACGTTTTCAACGTGCTGTATATTTACTATACACTACAGATACCACAAC[C/T]AGCAATAATTTCATAAATCTTATTGTATTAAATTTGAGAACTTATCACTTATTATTATCTTACGCTACCTAA
R1-57275	61	AATTCATAGTGGATATTTCATATAAAAACAGCAGTCAAGCAAAATGGCTTTCCCTTCGCA[T/G]TCGTCTCCAGGGTGATTTACAAGTTGAAGCCAGAGGAGTATCTGTACTTTTATCTGCTGCTATTTGAAAATCTGCGATGTCTA
R1-57286	42	AATTCAATATTGTTAATCACTGTTAGGCTTGAGCACACAGA[A/G]CTAGATGCTGTAATGGAAAATTGAGTCCGATAGCATCTAGACTCAGCTTCCCCATTTTGCAGTGAGTCTGTGAGTTGAGATAGTTCAATGGTCAGCTTATAG
R1-57325	32	AATTCTCTCTGGAGAAGCATCCTCAGGTAAG[C/T]CAATGAAGGAAGTGAACTGTTATTTAACAGGAGAATTGTGTGAAATTAATGATGAAAGGTACATAATTGCAGTGCTTTTATAGGTGTTTATGTCCTGTGTTGTCACAACAGG
R1-57338	132	AATTCAAAATGCTACTTCTGGCTTTATTTTAGGCCCATTCAACTTCCCAGGATGCTCTATGAAAATGAGATCGCTTAGGGGATTATCCTGCAAAATGGCATAAACGGGATGAGGCTGTCAGGTAAACAGCC[A/G]ACAGAAAATGGG
R1-57409	135	AATTCAATTTTATGTTAGTAGAGGCTTTCACACCTGCAGCCATAGCATTTAAACAAACTCAGTTTTCTTTGTTGTTAAACTACTGGTGAAACCAAGTGATTTTTTTTCTGTCCTCCATCAATTAGCCCTCATAC[G/A]TAATAAAGC
R1-57439	10	AATTCTATC[T/A]TTTTTGTAAACCTCTGTTTTCACACCATAATTGTCCATAGTCTCCTGTGTTTTGTTGATCATTTAACTGTGTCTTGTTTAAAGAATATATACTCTACTTCTTTGCCTTGGTAATGTATCATACACATAATTAAA
R1-57548	106	AATTCTGATTTAGTCAGTTTTCAAATATGCCCCTTGCAAATTGTGTTACACTCATTGTGTTGTGTGTGTTTTGCAGGGCAGAGTGTGGCTGATCGACTTGAACCC[A/G]TTCGGAGAGGTGACAGACTCACTGCTGTTCAGCTGGGA
R1-57593	30	AATTCTGCTGAATTACTCCGCTATTATGA[C/T]GCCTCTCTCAATTATGTTTATTCATCTCGCCACTAATTAGAGTATTTTAGTATAAGCACAGTCTCCTGCTCTGTCCTTGTCTCGCTCTCTGTGCACTCAAATGTATGTGCTCAC
R1-57595	58	AATTCAAGAGCATTTGTGAGAAAAGTTGATGATTCAACCCAATATCTTCAAACTGTG[C/A]CTAACCTTTCACTTGTTGTTCTGCTGGTCTGGTTGACAGGTACAAGAGGAGTAAGGCGAAGTCCAGGAAGAAGCGTCTACAGATAA
R1-57619	126	AATTCCAGTGTATTACTATATTATACTACTCTAGTAGAAGTGTGGTAATGCTTGCCAGAACCCATTCTCTTCTGGCTCGAATCCATTTAATCTTTTCACAAATCCCAGTTCCAACACTGCCTCTA[T/C]AACTGTGAAAGCTGGGTT
R1-57637	79	AATTCTTGCAGTAATTTCCATTCTCCTCTGCCACCACTGACCTGTCACCATTTAGAACAATTTGCTATATATGTCACA[T/C]CACTTAGTGGAGTCATAACTCAAGTCAAAATACAGTGACATCAACCACACCTTGCTACAATAAGC
R1-57642	16	AATTCGAAGATGGGT[G/A]TGGTCCAACCTATGGTCCAACCTAGCAATGGTCTCTAGTTATGGTACTGTTTATGAGTGTTAATGTGGTTTAAATGCGCCACATCAAAACCCATTGGATTTGATTACATAAATATGATTGCACTTCCT
R1-57665	15	AATTCACCCCCTGC[C/T]GAAAAAACACAAAATGGCTGAGCGCGGAAAATGATGCTCTTTGTACTCTAACAAATGGCTCCACATCCGAAGATGAGTCTATCTTTATTATATATAAATATATATTTGTCTATATCCGTCTCTTCCACA
R1-57680	55	AATTCTCCAGTGGAACCCTTAAAATATGAAGGGGGGAAAAAACAGGAAGGAGAC[A/G]GAGAGGAGAGGATTTTGGCATTGGAGCTCAGCTCAGATACTGTGGCTTGGAGGAGAAATTTGATCTGGGGCCCAGAGAATAATGTTAGT
R1-57707	18	AATTCACAATGTACTAT[T/C]TAAATTGTAGACTGTATAGTAGTTTCTTCTTGTCTTTCATTTTGGTAAATTCCAAGTCGGCATCATCAAGATTTTCACCTCAGCACCACCCACCCCAGTACTTAAGCCCTTCCAATCCAAATAAAA
R1-57708	95	AATTCAAGGAGGGATGCAGTGGACTGTGTGTGTGTGTGTATGTGTGCGTTTTAGGGGTGGGCGGTAAAAAAGAGCCAGGAGATCCAGAGGAGGG[A/G]GAGAGACATAATGGCAGGGAGGAGCAGTGAAATGTGGCCATTCCAAGGA
R1-57733	113	AATTCATGCAGCAGAAACAGAGATGTCGATGTCTTCCTTGTCGAAACTTGGCACCCACGTTACCAGTGTAGTCTCGAGCCCCTGGTCTCAAGCAGAGACGAGGAGCAAGCTG[C/T]AGGGGTCTGGTAAAGTTCACCTCTTTCTAAC
R1-57736	101	AATTCTTTGTGAATCACATTCTCCCAGACTTAAAATCCCCCAATGGTAAGAACACTCTTCAAGGCCACAATCTGCTCTACAGGCTCTAAATGTCTCTTGT[A/G]TTAAAACAGATGGCTAACTCACAGACATCTTCGTTTTTGATAA
R1-57744	39	AATTCAAGTTAACACTGAATAGACAGAGACAGCTATAT[A/G]TCTTGGTTGAAAACTGGAGAAAAGGTCAGAGAGCCAACAGGCATCTCCACAGGGAAGAGACGGACACTGCTAGATGTGTTTCTTTGGACTGAGTATCTAGCAGGA
R1-57780	98	AATTCAAATAAAGACTTATGTTTATCAAAGGGACAACGTAACTCTTGGAGTTATTCTGGGCACAACCGATGTCTTTCAGTCTTTCAGAGTAGTCCCA[G/A]TCATTAAAATTGACTGTGTGGAAGTTAAAGGTTCACACACTTAGAC
R1-57791	115	AATTCAAATGATATATATATTTGAATTTGGTTTGTGGTTGGTCACCTCATCTGTCAGTGGTTTATACAAATAATGCTTTTCAGATTCATTCACATTCAAATATAAACAAATTCA[A/G]TTTCAGGTGACATACAGTACTTCTGTCCT
R1-57839	108	AATTCAATTAAACAAATGAGACTAAAACATTATGCTTGATTATGTATTTATTGAGGAAAATGATCCAGTATTGCATATCTGCAAGTGGCAAACGTATGTGAATCTCT[A/G]GGAATAGCAGTTAATTTGAAGGTGTTTTCATTCAAC
R1-57905	30	AATTCCAGTTTTAATGGAGATACTTACGC[C/T]GGCAGACAGGATGAAGAAAAGTGATGAAAATAGCAAATTTTGACGATTTTAACTTCAGCGTGTCTTTGTGCTTGTTGTTGTGATTACCTGCACAAGTAAATCAACATTTCCACA
R1-57908	115	AATTCAATACCTGCAAGTGTTTTTTGTCAGCGGGGTGCTTTAGTGTAGATGTGGGGCCAATACAGAAGCTATTTCTGTTTGTTTACACCAGCATAATCCAACAGAAAATACTCA[A/G]CTATTATGGCTAGCAAATCATCTTTTCTC
R1-57919	14	AATTCAAAAAGTG[T/A]CAGAATTGTGTAAATACAGAACAAAAGAGGGTTTGAGAGAGACGCCAATGGATGTTTTCCATTCCAAATATAGTGTGAAACAGGCGAGTCAAGGATGTATTTGCTAAATAAGAGATACAGAGTGACCACA
R1-57945	50	AATTCCAGTGTGGCAGGACGTAAATTATTAATGTCACGTCTTCAAAAAC[T/G]TATCAGCTGCTATAAGAGGCCTATGTACTGTTTTCCAAATAGCTGAACACTTGGCCACAACACTGCGCTTCAGTTAGTGGGCGGATTCTTGTGA
R1-57953	106	AATTCCAGAGCTTCTATTGTTTAAAATGGCACAGAAGATGTGGATAACTTAAACTGTTTCATCCTCATCACAGTCATAGAGATCATTAGATGTGCAATTCTATGT[G/A]CTTCATTAGATGTGGCTTTTGTTATTGCCAGCTAAGCA
R1-57969	43	AATTCATCTCTCAGATCACAGGAATGTGTTAGCGTTGTTAAA[C/T]ACATTCCACTTAAGGCAGCAAATGAGTTCTTTTCAGACACATAAAATGAGTCATCGTTAAAACCATCTTTTAGTAGTGTGTCTCCACAAGCCATTAAATGC
R1-57979	81	AATTCCCTCCTCAAAATGTCGAACTATTCCTTTAAATACAAATATGAAATGCATAAGAAATACAGAGACAACAGAAAGAC[G/A]GGTGTAAGAGTATTGTCTTTTTCTGACACTCCTGAGAGTGAGACCAGTGGTGAGTGAAGGTCA
R1-57985	95	AATTCAAAATTTCACCTGTCTTCTTCTGAGTTTATGATGAAAGCATCTGTCAAAGGTCTACTAATTACTTACAAAGCATTAAGTTACTGTCACT[A/G]CTTTGATTTCAGTGAAATCTAGCACTCAGGGTTATTTGGGTTGGAAAGC
R1-57998	67	AATTCAGCTGTAGTATAATACTGTGTATGTGAGCACAGACAGGAGGAGAGAAGCAAACAGATAAAG[C/T]GTGGTCCATCCATATATTACGTTTTGACCTGGTCTTGTTTTTGCTCTGTCAGCCCTGCAACCTTCCCCTCGCTGGCT
R1-58043	87	AATTCTCTTGTCATTCCTGTGTCATCTGACAGAATCATTCTCTGCTGCCCTAGACCCAAATTAGCATATCAGTCTATTGGAGTGCA[C/T]ACAGTACTGGTTTAGCTTGTTTTGTAAAACATCAATAGTTAGTAGAATAAGTAGGAA
R1-58061	92	AATTCGTGGATGAGGCTGGCCTTATTCTATATTTTGTTATGATGATTCTGCCTTGTCTGTGGCACTCAGAGCCAAGCTTGTTCATTCCTAC[T/C]GAGGATGCAGATCTGCAAAAATGGGTCACACACATACAGAGTTTATTTTAAA
R1-58123	13	AATTCTAATGCC[G/A]GGCAGATAAACTGTGAATCTGTCTTTCTCTTGAAATAACTGTCGTATCACTGTATTAAAAATGTTGACGTGTGAGCGTGTTGTAAGGGAGAGTTGTTTTGGCAGCCTTGACAGTCGGTGTATATACACTGA
R1-58265	91	AATTCAGTGTTTGTTGTTGCAGTTGTGAACAGAACACGGCACCGTATCGTGAAGTGAGTCTTGTGCAGTACAAACAGTCTTATTTACTAC[G/A]TAACGCACTGTATTTACTGTGTGTCATTTTATTTTAGTGTCCAGATTTTGAGT
R1-58286	31	AATTCCGGGATGCTTTTCTGTTCTGAATAC[A/T]GCAAGTCAGTCAGTGGTTTTGTGGCTGAGCAGGATCTCACAAACCTTTTAAATATGATCTATACTTTGTGTACTGTACAGTGTATGTTAATGACATCAGGATGTAACTGGAGA
R1-58310	100	AATTCAAAGCCTTTATATTTTCATTAACAACAAATCTATTGAGAATCAACTAGTGTCAGTGACAGCTGTGTGTGAGAGGACTGTGATCTTTCATTTGTA[A/C]GACTTTGCTAAGTTCTGACAGTACAAGGATCAATGCTGCTATGA
R1-58315	26	AATTCACATTATTTATATGTTTTAA[T/G]AGAGTTTTAAAAATCTGTTTACATAAAGGGCTTAGAGGATAACTACTTTATTAGTACCACCTTAACTACACAGAAAATTATTATAGGATCTATGTACTTCTTTCATATCTTGTTTCCA
R1-58319	57	AATTCAATAGTTGTATAACAAACTGATATGAATTATTGTAGATAGATATTGACGTG[A/G]TTCCACATTATAAAACAATAAGATCAATATAAGAAAGGGCAAAAAGGGAAAGGTATCCTTTATACAGTTAAACAGAGTCTATCATAC
R1-58368	28	AATTCTTGAGACTTTTGACACTGAACA[A/G]TAGAATCATCACTTGAACAAGACTACAGCACCATCAACTCAGACTTTTTTCCTGTACTTATCTGCTCCATTAATACTCATTATTATTTTCACTGTTCATATGTCTAATGAGTGTTA
R1-58392	119	AATTCTCTTGGAGTCCCTGAAGTTCTTAACCTCGTAACAGGACAACACCGCTCTACTTCTCCCATTATCTGGGAAGACAATGTTTGAATTTGCTGTTGACAGACTTTATTTCAGCTCT[C/T]TTCACCTGCTGCTGTCACTGCTCTT
R1-58436	82	AATTCTTTAATCCCTGGAACACTGGGACACACCCTCAGCTTGTCCAGTACTTTTACACATAAATTAATCCAGCTTTGTTGA[T/C]ATTGTCAGTGCATAGAAAAGAGTTGTGAAAATAAACAGAAATCTTGCCTGGTTTCTGAATAC
R1-58453	79	AATTCAGTGGTTAAAGGTCAAGGTCTCTGTGACCTCCCAAAACACATTTAACTCAAGAATTTATAGCTAATTATGACA[G/A]AATTTTATACAAATGTCTAACAAGATAAAAGTGATGACATCTTATATCCAAAAGGTCAAAGGTCA
R1-58508	54	AATTCAGTGTGCAACAAACATTCGTTGGTCTGAGGTCTTTATTTCTCCTCCTC[A/G]CCATCAGTTTTGGGGGAGTGAGAGACTGAGGTTGGGGCTTTCAGCACAGAAACTGACGAGTAGATTTTAGAGTCAAGCAAAAAACCCTAA
R1-58554	28	AATTCATCCATTTGATAATGGTATTAA[C/T]GACAACAAAATACAATAAAATAAATAAATGAGTATATTTGTCAGCTTTATGTTTTAATTATTGACAGTGTGCACGGGGCCCAGAAATAAATATAGCTTACACACACACACACAACA
R1-58572	120	AATTCTATAGGATACCAAAACAGGAACAACAAAACTTCCAAGATTCAATCAAAGAAGTAAACTGGGATGAATTGCTTGCTGGCAAAAATTTAGACGTGGATTGTTCTAATGTGGCCAAA[G/A]AAATACAACAAATTATTATACAAT
R1-58586	103	AATTCAGTCATACGATTCAAAGTCAACCTTGATCTGCAGGCCAGCTGTGTACAAAAGTGATTTGAGAAAGTCCTTCCAAGGTATTCTGCCACACACTGAAAG[G/C]CTTCACATCCAATTAGTTATTTTCAAAACTTCAATATTTTT
R1-58624	64	AATTCAAGTCTCAGACCCACAAAGCTCCATTCGCTCCCTCTCCCATCCACAATGTCTCTTTCT[G/A]CCAATTTCCTCCTGACCTCACTGTGCTTATTGTTAACTGAGCTGCCTCCTCCTCTGTCTGTCTGGCTTTTGCTTACTCAT
R1-58756	123	AATTCATATTAATGGTTATTACATACATCATTTCAGGTATTACTTTTCAGGAACAAGTTGAGAGTCACTGCTTGATAATGTCACACATCTTACTGTTTGCATAGCTCTTCATCAATTTACGA[T/C]TACCTGAATTTGGTTTGAACA
R1-58903	16	AATTCAAGAGAAGTC[C/T]CTAAAGTACAAAATGGGAACAAAGCTGAATTATGCCAGAATCGCTCTTTAATGACATCGACACACTCATCATATCAAGTTGTTAGGCACACAAATGCAAATGGACACGCACTTCCTGATCTCTTCATC
R1-58959	77	AATTCAGTGAAATGAACACTGTTGTATTTGACTCACAATATTTCCTGTTGACACCAATGGATCACCATAGAATCAG[G/A]GATGGTGTTGAAGCTCACTGCCTTTGCATTTCACCAACCAATAAGTGGACGTTACTTTATGCTTTAT
R1-58969	101	AATTCAAGCTCCCCATTTTGCTGCTTTTCAGCAAAGGCTCTGTGAATGCATTGATAGATGGTTTGTTTGAGAAGGCTGTGACAGGAGTGACACAGCACAG[G/T]AAATCTGGTACAGTGCAATAACTTTTCTATTTATTTTGCTGAT
R1-59055	83	AATTCATTTAAATGCAAAGCCACACACCAGCACCTGCACCACTTGAGGAGAGTTTCATTACTAAAACAAAATGACCCACAAA[G/C]TGAAAGACTGATAACATTTTAATCTGGCAAAATCTAGAGGAGAAACATTTCCTCTGGCAAT
R1-59066	111	AATTCAAGACTCAGCACAAACAAACATCTCAGCACCTTTTATTCTTCTCTGAGGTGTTCTGATTCTTCCAAAGAGCAACAACAACAAAAGCTTTTCTGACTTTCTGACTC[A/G]AGGTGACGTCGCTCTCTGTTCCGACCTCCGATA
R1-59104	116	AATTCAGAATCTGAAATCTAAAAAATATTTGAAATCTCTCCACCTACTTCCCTCCTCCTACACACCCAGACATTTCTCATCATTTGCACTTTGGACAAAAATCAGCATTTCCTGA[G/A]ACAGTGTAGATTTTAGGACGCTGCATCC
R1-59130	9	AATTCTTC[T/C]TCTCATTTTCTCCTCCTCTTCCTGCAGCAGATGACAGTTCAGACGACGACGAGCCGCTCATCAAGATGATCAAGAAAGCTCCAACCGAGGAGCAGCTGAAGGAGACGGTGCAGAGTCTCCTGAAGGAGGCGAACC
R1-59143	91	AATTCACAAAGTGTTGGACTATTTTGAACTCTGTTGTAAGTACCGTTGCAGTGAGCACAAAGTGCTATTCATAGTCCAGATACCTGAGAC[A/G]CTTGGCAAATCAAAAGCTCCGCCTTTAATTTCCTTAGAGAGTAAATCAGTGAC
R1-59179	72	AATTCTGTACCCTACATTCTTGATTTTGTTTCTTTTTTGTGTCCATATGGTTTGGAATGGGTAATCTATGC[G/A]CTTCAGTTGTGGTCCTGAGAGGCTCAGATGCGATGTGCTTTATTAATATTGGAGGGAAATTGACTAGCATTC
R1-59225	126	AATTCATGTGTCTATTTTTGGATCCTGGCTGTGTAACAGATTAAAGAAACCCTGATCTACCACTTTAGGTTACACCTCAATGCTCCTTGTAAAGTTTATTTTTCCGGGGAAATCTGAGATATCTA[A/C]AGAGCCGAGGTAATACTT
R1-59227	80	AATTCAGGACTTTAACTTGTAAAACTATTTCTACAATGTGGTGTTGCTGCTTTTACTGAAGTGAAATACCTGTGTACTT[G/C]CTCCACTACACGTTATTCCCCCTTTAATTCAGAGAAAACCTAATTAGGTGGACCACACCCTGAC
R1-59244	109	AATTCATTTTTGATCACATAAAATCTGGTCATCAGTCAATCACCATCAATAAATGATCCACTCCAGCTGAGTTGACTTCTGTTTAATATGTTTGTGATGAAGAAGATG[C/T]AGAGTTTGTATCATCTTCCTCCTTAAACTCAATGT
R1-59247	78	AATTCAACAGCTTCTTGTCAAAACTCTTATCAAGGTCTCTTTGAGTCAGCCGGGCATTGATATGTTATTTTTCCCCC[A/C]AAAAAATTCTGCCTTATCGTGGTATCTTGTAAGGTTATCAGAGAGAGAAGAAAATTTCCCTCTGTA
R1-59260	61	AATTCACTGTTTTTATTCCTTTTTTCTAAGGTGTCCCAATGCAGATCAACATATTATAGC[C/A]AAGGGAAATGCAGTTAATGACATAAAGTGTGCTAACGTTACAGTTCGTCCATCGCACAAGCCTGTTGAACCTGGTAAGGCACA
R1-59361	108	AATTCAGTTTTTGCCCCCCTGACTTTTTAAGTTTTTAGTTGGATGTACTCACTAAGATCTCACTAAACAGTTTCTGGCTGGCCTGCAGCCATAATCCAGAGAAGAGA[G/A]GTTCTGGAAAAACAACAAAGAAAGCTGATACATAGA
R1-59380	6	AATTC[T/G]GACTTAACCCAAATTCTCTTTTGTGCATATGTCTGTATGTTTACCCGGCTCTCAAGACGGTCACTGTTGAGTCTCAGCTCATTCCTCTCTTTCTCCACCTTCTCCAATTTCTGCTTCAGCTGCTGGATCTCTTCCTGA
R1-59421	99	AATTCTTATCATAAGCTCAGCTGGCAAAAGGCCTTTACACTGACAGACTCACAAAGACTGACTAATGTAGCACAATAATGCCACGATAAAGGCATAAC[G/A]GCGCTGCTGACAGCAACACACTGGAGACTGCGCGCCTTGTGTGCT
R1-59491	74	AATTCTGCCTCTGTTGAAATATAATTGTGTTTACAACTGAGGTCGATAGAAATAACTGACCAGACTCTAAAGC[G/A]GCTTAAAGCCCAGTTTCTCTATTGGGAGGCTATCAGTCATTTCCTTATTTAACCCAAGCGTTACATTATA
R1-59526	31	AATTCATCTATTCCTTATCGCAATCTAGCC[T/C]GTCACCCCACAGCATTTTATTTATATCTTTGTCTCTCTGTGTGTTCCTCTGCAGTGATGAACCTGTGCATTTGATGGCCTATCTCTTTTCACAAGAGTGAAACTCCTGAGAAA
R1-59550	48	AATTCACAGCTCTTCCAAAACAGACTAAGGTTATCAGGCTGAGGTCA[T/C]TGAGGCAGAGAGCTAGGGGGGGCCTTTAAAGGATATTTTCTGACTGAAAACTGAAAACATTTTCACTGCCACAAGCAGCAGCAAAGTTAAAATGAA
R1-59582	61	AATTCAAGCCTTATCTCTGCTTGGCAGGACCCAGTCTTGGGAACGGTAGATGAACTGGCC[C/T]TGGGTATGGGCCTGCTGGGGGACAAACACTGCTGCCTCAGTTACGCTCTGCTTAACAACTCGATTAGTATGGTACTGTGGTCG
R1-59592	29	AATTCTATGACAATACATCTGACAGTTG[G/A]AGAGATTTCACAAAAAAAAACAAAAATGCTAACAATGTAGTTATCCTTGTGCTTTTGTTTCCTAATCCACTGTAATCAGCTGTATGTATTTGTTCATTGTCTGATGACATCAAAA
R1-59616	142	AATTCTGTGATATCTGTTAATATGTATTGTTCTTACATAGAGGAGATGTTTGTTGGCATTAGCCTCCTGCAGGGCATTGAAGATCTTAATGATTCCATAGCGGGCATTCTGCTGGCCAACTAGATTTGCTAGTGCATCTGA[T/C]AG
R1-59625	140	AATTCTGGCAGTTTTGTCAGTCCGTCGGTGGAAAATTAGCAAGCTCCTGCCTTTATCAGGATACTGTGTTCACTCCTCATCACTAGATTGAGCTGTGATGGAATCAAATTTGATTAAGATTTAATTACTGAAACAACTC[G/A]CCAC
R1-59642	39	AATTCAAGAGGTCACTGAGAATTTTCAAGGGGGTTGTG[A/C]AGACTTTGACAGTGTTGTTGAGGTTGTTATGTAGATTCTTTGGGGTTTCCTGGAAGTTCAAGGGGTCATTGAGGAAACCTAGAAATCACTAAGCCAGTGCCCGGC
R1-59681	30	AATTCAATGGAGAGGGATGCTTTGGTAAA[G/A]TTGCAAAATGTTTTAATTTACCAACAGAAGAAATGGTGGCAGTAAAAATCCACAAAGACGATGGAGAGATTATTCAACAGGAAGTGGAAATGTTAAAAATGGTCAGAGGTCTTG
R1-59717	68	AATTCAGATATTTTTTAATCTGACTCTGAAAGAGTCAGTGCCTCACCAGCCACAAACCTCATTGTAT[A/G]TCACTGGGTTTATATATATTATTACATTTTGAGGTCAGTTGCACAAAGTGTTAAAAGGAGGCTGGGGATAAAGACA
R1-59754	17	AATTCTTCTATACCTG[T/C]AATGTATACAGCTCTCTTAGCTTCATACCTGGACTGAAGCGCGGAACAGTGATAGTTGATGGGGATGAGCGGCCGATTTTATTGATCGCTGTGACTGTGACGGTATACTCTTCAGTGGTGTCCAGAC
R1-59792	54	AATTCCATGAATAAGTAACCAGATGACCTAATTCACATTTTAGAGACAATGCT[T/C]CTTCCATTCCAATGGTTCTACTGGCCTCTGTCCCCCAACCCCAGTCTCCCAAGTCCTTGCTGGTGAGGAGTTTCAGAGCAGCTATGTGCT
R1-59824	90	AATTCTCTGCCTTCTCAAAAATCACCTGACTGTTGCCCACCATCAGCCCAATGTCGATCTGTCAGAGAGAACAGAATTACTGTTTAACA[C/T]TTAGACTTCATTAGCTTCCTAGCTTCCTTTATTTACCTTTAAGCTAACGATAAT
R1-59844	31	AATTCCATAATTAAGAAATCTACATAGTAA[T/C]GATGCCAGGATTTGTCACCAGTTAAAGAAGCCAAAAACATTTGTTTTTGTAGTTTGGTTAATCTCACAACATTTGTGTTGCCAAGACGAAATAAAACTGGGCATAAAAGCAGC
R1-59856	118	AATTCACTGCCACGCCAGAACCCTTAATGCAACGAGAAGACCTCATTGTGATTGGGCCTCGCTGCACACTGTGAAATGTTAAACACTCGATATGATTTTACCGTGAAGATGTGCAGC[T/C]TTATAATCCATAATAACAGAGGCAGT
R1-59900	33	AATTCCCTGGGTAGCTGCTGGTTGGACTGGTA[C/T]TAGAAAGCCCGATTAAGCACTGACAAAATCCACACAGGATCTCTGGAGCTCAGCCAGAGTGACCATCAGGTTCTTGGTCACCTCTGTTACCAAAGCCCTTCTACCCTAATG
R1-59916	97	AATTCAAGTGAATGAGCCAGATTTTGAAAACCAACAAGCAACAATCATTTCTAGGCAGCTTTTACTATAAGACCTCAGTACCATCAGACTGATGCC[G/A]AGAGCAAGGCTTATGTCTCTGTTCCTATCCTGGTACACTCTGTCTGG
R1-60052	88	AATTCAGTTTACAGCAAGATTTGAATGGCTGCGGAAAATGTCAATTATGGAATTGGTTAATTTTTAATTATCGTTGGCTGCTCTGTA[T/C]ACAGCTGCTCTACAGTTGACTGTTATTTTTTTCCTCAGCATTTAATTGGAGCTGAA
R1-60061	45	AATTCACTATTACTCTCATTTCATTTGAGAACTGTACGGATGTA[A/G]CCCACTTATTAAGGTGTTTAACAATCTGCCGAGAAATCCTCCCTTCAAGGATGCTGAACGTTTGAAAAATTTGAGGAGCTGTTTGCAAGCTACTATCCC
R1-60064	137	AATTCAAGGGTTTGTACTTTAGTACTGAAGAGGATGAGCAATAGATAACTTTATCTGCCTAAAAATGGAATGCAGCATTTGATGAATTATCACAAAGATTATCTACATATGGAGAACAGCAGTGGTCCCACTATGG[C/T]ACCCTGG
R1-60103	136	AATTCATATCCTTGGCGTTGAAAGCGTGTTTAAGTGTGGACATTTCATACACACAGCAACCCAGGGCCCATACATCTGACTAGAGAAAAAAATACATCCAATGAAAAGCAACTCTCATCCAGAAATAAACTACAC[G/A]CATTAATA
R1-60181	77	AATTCAATAGTCTATTAATTATTCTTGTTAGTCTGTCTGTTGTATCTCTGTGTGCCATCCACAGATAGCTGAGAGG[T/G]TATGGCACAAGATGGTTAGCTGCTAAGCCAGAAAGTGTATTTCAGTTGGTTTTGGGCCACAACTAAC
R1-60191	31	AATTCTGTTTCAGAGTGTTGTTAGTCAGGG[G/A]TGGTGAGATCACGCCACAGAGCTACAGCTGAACTGAGGACTGAAAAATGAGTCATTCCTTGGTTATAACCTGGTTTAAATAAACATTAGTTCCTCTTTTCAACAACTGCACCA
R1-60193	94	AATTCATACCATAATTAGTAATTTACTGATCTGCAGAGTCTGGTTCAAACTGTTACATCGTGGAAACACTGAGTATGGGAGGAGTCGTCTTCT[G/C]TAGCTTTTTAAACTCCTGAATAAATATTCCTAAATAAATATTTTGACAAG
R1-60204	113	AATTCTTTGGCCTGTCTGTGTCTCCATCTCTGCAGCAGAGCAGTTCACCCCAGGAGTATTCACTATAGGAAATACAGTAATGTGGATACTCTATTCCATTCATTATGTATGA[G/C]CATAAATGTTACAAACTAGCAGCTGTGAAGA
R1-60227	105	AATTCGGATGTTAATACAATCTACCATAGAAAATAATATAGGGCTTCACACGTTAAACGATAAAAACACTACATCCCTTATTATTACTGTATGCAGACACACAC[A/G]CACACTTATTTTGTCATATTTCCGTGTATACGGTACACT
R1-60234	116	AATTCTGTCACTTGCTGTCAACTGAGGAACTTTTTAAGAAGTTCTTTTGTAGTGTACTCTCTGTTTACTGAGACTGGTCAAAAGCAGAGAGGGAATCAAAGGCAGCGGTGAAAGC[C/T]GGGAATAAAAGCACAGCACACCTGGGGG
R1-60329	97	AATTCGAACAACCCATTTTCCAACCACTTATGTCTTTTCAGGGGAGAGCTGAAAACATAAGTGCTAGCTAAACTCCACTAGTGTTTCAACTGACAC[A/G]AGGGTGATAACATAAAATGTTTTGGTTAAACAGCTGCTTTAATGTTT
R1-60341	33	AATTCTGCTTTTGTCTGTCTGGACAAGAGACT[G/A]AAAGGTCTGAGAGATCCTCACTTAAGCTTGGCTGCACTAACTGTTGTATGACAGGGCAAGTAAGCAGGTGAAGGGATGGACAACAGAGAAGCAAAGAAGAGAGACAGGTTC
R1-60347	12	AATTCAAAACA[C/T]AGGACCTTTAAACCTCCTCATATGATCAGTGCGCTATTATCTATGCCTGAATTGGGTTTATTATCACCTCAATTTGACATAATGATAGGAATTTTGCAAACACAGGGGATGCAGCTTACAGCGTCACTGCCA
R1-60366	92	AATTCCTCTGTCGGGGTTGGTGGGGTTGCTCCGGCTTTCCGAGTTGGAAATCCGACCTCAGGGGAGCGTTCCAGTTCAAACTTCCTACTAA[C/A]AACTTGGACATTTTGCCTACTGAGTACAACTGGAACACACCACAAGACTCAA
R1-60437	84	AATTCATCAGAAAATGTGATCATTGAAAACACGGAAAGCTACACCCATCTGGTGGTGAGGAATGTCCAGAGAAAGACAAATGC[T/C]GGCCGCTATAAGGTGCAGCTCAGCAACGTGTTTGGAACCATTGACACTGTGCTACGTGTG
R1-60442	122	AATTCAAATCCACATTCAACAGATGACTGTGCAAAGGCTGATGTTCGTTTTCTCAGACAGCGTTGACTTGCAGGTCATTATCTCTGACCAGCACTCTTTCTACATAAAGCAGGAAGGTGGC[C/A]GTTTATCTTGTCTCCTATCTCT
R1-60473	51	AATTCCAGGGAAAGCTGTGGCCTATTATTCTTATCCCAAGAACAGTGTCC[A/G]CTCCAGTTATAACAGTGTAATGTAAGATGAAGGGCAAGAGATTCAAAGAGATCAAAATAATACCTGGAAGGTGCCGCATTGTCTTAGTGTTGC
R1-60547	67	AATTCTCAAGTCAAGGCCAGTGCAAACACACTCACAGTGACAGCCTCTCCTGTATTTCTCCAGGTA[T/C]GGTAAAGGATGGTGTGTTGACTATTGGCAACGTGTCTGCTCCCATCTACAACCCCAATGAGAAAATGAAAGTTCCAG
R1-60555	33	AATTCATATCTTCATCTCCTGCAGTTAAGTCA[C/T]TGTAGGATTCAGTTTGGCATTTGTTAGAAAATAACACTGTTTTCCATATAGAGATATGTTACACATTGTACAACGTTTCTGACGCAATTTGGCAAATTCTACTCAGTGTGT
R1-60561	65	AATTCTTTGGTTTCCACAAGTTGTAATGCCAATTACAGAACCATTCGCTCCGGTCAGATGCTGC[T/C]GCTGCTGCAGCACTGAGGCTTTGTAGACGTTTGAATGTTTGCCCTCAGGCAAACTCAGGCTGAAAATATGAGCAGCAAG
R1-60683	18	AATTCCCAGGAATAGCC[A/G]AAAAAACAGCGTTGTTTTCCTTAACCCAGCTCTTTCCCAGACGTCCACAGCAGCAAAGGCGTCAAGTTACAGAAGCGAGGCGGCGGCGGAGGTTTCGGATACCAGAAGTCCAAGAACGTGCAGAAA
R1-60725	96	AATTCAGAATAGAAAAGGACAGAAGTCAGCAGGAGACAGGATGAAAAGAGGAAATAAGAAGCCACGGAGACTCGGGTGACTCGTGTTGTTTATGT[T/C]GGTGGTTTGATTTCTATATAAAAACAGTTGGCACAGATCAGTCAACCT
R1-60819	139	AATTCCTGTCCTTGGACTGAAAATCTTGTTTGATGGGTCCTGATTGCAAGATCCAAAGGCTGTTTCTGTCAGATCCAAGGTCACACTGGTTTCCCCTGCTCTGGCCCTCTTGGATCAGTCTTCCTCTGAGGAGAGCTG[G/A]GCTCC
R1-60843	44	AATTCACTCTCAGCTAATGAGGCCTGGCAAACAGCACGATGAC[G/A]GTCGATGACGCCCGTCAGTGACGTCTCTCAGAGGGGAAATCCGTCACGTTCAGCTGTCACTTGCTGGCAGCAACAGTCGTGCCCACTGGGATTGTGCGGG
R1-60845	43	AATTCTTCTTATGTTTTCCTTTTTCTTTGATCTCTGTGACAC[A/T]GTCTGGCGTAAATGACCTGTCCTGCTTTCTCACGCTCTAAAGAGCTCATCCAGATGTAATCAGACTTGGCTGATGTTATTAATGACTTAGGGGGAAAAGAG
R1-60885	60	AATTCAGTAGTCTCACAGCCTTAGGGAAGAAACTGCTCTAATGTCTGGTGGTCCAGCAG[C/T]GGGTACTTGTGTATTGCTTGTCAGATGGCAGTGGGGTGAATGGGCTGTGGCGGGGGCAGGTATTGTCTTTTAGTATCTTTTAAG
R1-60897	106	AATTCCTCAGAAAGCACAATAATGAAAAGATATGTAGTCTGTCATATGCTTATGTTTATTATCCTCTCTCCCACTCGTGAAAGCTCCCTCTCACACATACTGGCA[C/T]ACAAAAGTAAATAAACACAAGCTGCCACGCTTATGCCC
R1-60924	24	AATTCTTTTTTTGGCAGCAAAAA[G/A]AGCATTCCTGTATAATCCCATTGCTCAGATACAGTAATTGAGAAAATAGCTTTTGATGGTCTTTGATGAGTAATTTGTCTATTTAAAGTTTTGAAAAATTCTCAAGTTTGGTACAAGCCT
R1-60989	32	AATTCCAAATGTATCTGCCAACTCAGCACAA[A/G]CACAAGTTTGCTCAGCCTGATCAAACACATAGTTCATATCTGAAGAGCTCATATGGTCTTTGATTTCACATCACGATTTGACAAATGATTGACGACTGAAGCTGCAGGGACA
R1-61039	46	AATTCTATGTGACCTTGACTGTCACAAGAATACAGGTGCCCACAG[C/T]AATCACCATTCAATACTGAAGGAGAGGAGTTAGCAGGCAGATAGCTGCATCAAGCTGGATTAGAGTGACGATGGAGAGGAGATTGAAAATGTCAGGGA
R1-61071	126	AATTCATAGCCAGCTATTGTACCTGTTTACACAAGGTGGTTCCTGGTCTCAAACAGCAGACATACTGAACTGCCACAGCAGGAAAAGACCAGCTGGAATTACTTTTAACAATGGCTCTTTTCCAT[T/C]TAAGTGTGTCTTATGTCA
R1-61208	81	AATTCAGTAAATATAATAAATATACAGATTGGAAAGTTTGAGAGTCATCAACACCTGTGTGGTGTGGCTGTATCAGATAC[A/T]AATAGACTGGAATGGCAAGGCAATGATCTGGAGTCGTTATTGCCACCTTGTGTGATGTAGTGG
R1-61252	140	AATTCACTCACTTGAGCCTGAAGTCATCGGCAGCCAGCTTGGCATTATCAATGGAGAGGTAGATGCCACCGTTGATTTTGGTAGAGTCCTGGATCTGGGGGATGAAAGAGGAAAGAGATGCTGTTAGATTTCAGTCTTC[G/A]CTCT
R1-61292	8	AATTCTT[C/T]GGCAGCATTTCCTCATTTGCGTAATCAACATTTCTTTTACCGCAGTGATCAGAAGAAATAAAACCACATTTAAGCTCACCACAGCGGAACTCAAATGTGGTTTGTGCATAATCTTTGCATTGCCTGTTCAGGTACA
R1-61294	54	AATTCTTTGAGCCAAAATTATTTTGTGAATCTTTCTCATAATGCGTTGACAGT[C/T]TTCACTGTGCTCGAACAAGAGAACAATGCAGAGGCAAACTCAGGGACAGATTTGAGTTGTGTGACTCTCCAGCATATTTCCTCCTCTCCC
R1-61302	50	AATTCTTAATGTCTAGATTCTTGAATCAGAATCCTGGTAGCTTAGTGTT[C/T]GTGAGGTCAGTGAGCCTGCTGCAAGGTTGATCCCCACAGAAGCCTGTTCTTTGAATGTGACTGTAAATGAGGGCTGAACAGATGATTTCTTTCA
R1-61339	128	AATTCAGTGTACTCCTCCCAGCAGGTTGATGAAGAGGCATTTCACATTAGGTCAGAGATGTTTATTATACTTAAAACCAGCCAAGAGGGTAATTGTCACGTCTGAGGGCAAAAGGACAAAGGCTTAA[A/G]CCCCTCTATCTATGCA
R1-61372	142	AATTCTTCAAATGTGAAATTTGCAAGGTGGGACTCACACTCACATAAACAGACAGATGTCTCTTGGGATTATGCAAAACGGTCATAAATCTGCAGCCTAGTCAGATCTTTTCCACCCAGCACCTAAAACCATATTAAATCT[C/T]CC
R1-61391	26	AATTCCTGTTTGAAACAATGCAGAG[G/A]TCAATGACGATTAAGTTAGCACAGCTCAAAGTGACCTCTGAATCAAAAAGACTGTGCCAATAATAATGCTTTTAAAATTGATTTCTATAAATGTGCCTCTGTGATTTTTCCTGTTTTT
R1-61412	88	AATTCCTGACTATGTATTTCAAACCTCCAGAATGTTGGTGAGATTTGAAACAATGAGGGAAAAAATGACCTTCATTTTGAGGTGTGA[A/G]AGTTTATGACATTTGCTTCAAGTGTTTTAAAGCTGGAATAGAAAATATCAGCTAGA
R1-61421	55	AATTCTAGTAGAGATGTTGGCCCTGTGAACACTGAAACTGACTGACTCCATCCA[G/A]TAATCCCTCAACTTGAAAACTGACAAAAATTTTCAAATAGAACCAATTTGAATTTTTCATCTTTTTAAAGTTTCCTTTCATTGTGAGAT
R1-61444	68	AATTCAAAGTCTGGGAGCAAGAACAGAAAAATCCTGGACACCTTTGGTTTTAAGGTATGAGTGGGGA[G/A]CTGAAAGAAGTTGTTGTGAAGATAACGTAAGTGACTAAGCTTTATAAACAAACAGTAAGATTTTAAAATCAGTTCT
R1-61498	38	AATTCAGAGTCCGGTGGTGCTGCAAAATTTCTTGATT[G/T]TACTCACTGACAGAGCACACCGACACAACGACAGAGCAAGGTAACTGTTGGGCTTTTCTTACCTTTTGGACATCTCTTTGGATAATTGATGGGAGCGCTTTACATC
R1-61538	65	AATTCAGTCATCAGATTTAGGTGCTTTGCAAAGTGATACTCAAAGTTCAGCTGAGAGGGGTCAC[C/T]AGACATATTTTTGTTTGATGTGACAAAGTAGCCATTCATTTGTTAATGGTTACTATTATCCCTCTGGTTTGTTCAGATT
R1-61542	36	AATTCAGTAATCTCAAAGCCAGAGGAAAGAAACTG[C/G]TCTGAAGTCTTTTGGCACAGTAGTGGACACCTCTGTATTTCTTGTCAGACAGCAGCTTGGTGAACAGGCTGTGGATGGGGTGGGTATATCACCTCACCGATATAACTG
R1-61555	111	AATTCCTGTGCTCAAAATGACCTCTGCTTCTAGTCAGGCACACATTATTATGGCTACCTGGTGGCAGCACTTTCCTCTTCTATTCTAACCAACAACAGCCATAACGTGAG[A/G]TGACTTGATGGCAAATACGCAACACTTGATACA
R1-61580	70	AATTCTTTGTATTAAACACTCAGAATCAGAGATAGGATTAATGTCAGATGCTTCACCAGTTTGATGTTC[T/C]GAGACCAAAACAGCCAATTAGTTTCAGGTTTTCGCTCCAAAGACCAATTATCACTCTGGAACTAATCGCTCCAA
R1-61589	68	AATTCTGCAAACAACAACATCAACAGGCGTGTATTACAGAGGGAAAATAACATCAATTTTTGCAGAG[A/G]AAAGATTGTGACTCACTTTATAAACAGTCATAATTTGCTAATTTTTTATTCTGAAGGGAGCAGGTGTATTATTCTG
R1-61595	75	AATTCTGTTCCAACTACTGAAATAAATTCACCCCAGTGCCACTGAACTGCACAAAATCCAGCTTTCCAAGCCCA[T/C]AATCAGCCCTCACAGATGGATGTTTTTTTGTCTTTTTTGGAAAAAATAGGAATAATTGCACCCCACCCA
R1-61616	55	AATTCATTCAACATAATTACCTATAATTACCTATTCTAGGTAGCACAGAGACAG[G/A]TGTAAGAAGTGTCTTACACAGACAGACATAAAAGCCATTGACAAAATTTTATATTTGTGCTACAGTGGGTCTCACTGTTTGTGTGTGTG
R1-61641	62	AATTCTGTCCTAAACTAACACCTGGCCTAACCCTAAACCCAAGTCTTAACCCTCCAAAAGC[T/C]CTGAAGATGGACACATTTTTGTGGGAGAATGTGGATAAAATGGACACTAAAATGAAAAATTCTCCATCAGACTCCAATTTTA
R1-61661	11	AATTCATAGC[G/A]CTCACCTTTTTATTGATTTTTACTCTCTGGGGACACGTATGTCCAGCAGGTTTTGGTCCTGCTGATGTGATTGTATTTTAAATGCCAGAGATACAGCTGATTATTACTGTAGTGGATGTACACACAGCTAATG
R1-61686	53	AATTCTACAGTTTATTAAATTACAATTTAGCAAGAGTGCACAAGCTAGCATT[A/G]AACTGGGTCAAGCTTTTTGCTCTGTAGGTGGACCATAAGCAGCAGATTATTTGTTTACACAGCAGCATTAATTATATACAGTATATATATA
[truncated: 1,091 more rows]

## Sheet: Table S3
Supplementary Table S3. Genetic positions of the 3,087 SNP markers in 24 linkage groups of the sex-averaged, consensus linkage map in Asian seabass
Consensus map
LG_ID	Marker_ID	Position (cM)
1	R1-50033	0.454
1	R1-21572	4.502
1	R1-27025	4.56
1	R1-40045	4.585
1	R1-36510	7.092
1	R1-10895	11.358
1	R1-9924	12.894
1	R1-27473	13.419
1	R1-38164	14.648
1	R1-12060	15.367
1	R1-2388	15.819
1	R1-13675	16.362
1	R1-30482	16.648
1	R1-19804	17.72
1	R1-81086	17.961
1	R1-76207	18.192
1	R1-29170	18.299
1	R1-46443	18.604
1	R1-40786	18.702
1	R1-17913	18.733
1	R1-62660	18.879
1	R1-39387	19.21
1	R1-6759	19.213
1	R1-50901	19.546
1	R1-80939	19.655
1	R1-58061	19.922
1	R1-19056	20.331
1	R1-29853	20.681
1	R1-85477	20.782
1	R1-77400	21.064
1	R1-63186	21.552
1	R1-52138	21.799
1	R1-55777	21.935
1	R1-15812	22.131
1	R1-40780	22.523
1	R1-46209	22.523
1	R1-86101	22.541
1	R1-50880	22.611
1	R1-31043	22.63
1	R1-12432	22.632
1	R1-63043	22.638
1	R1-55994	22.676
1	R1-60683	22.736
1	R1-39883	22.753
1	R1-73950	22.811
1	R1-74344	22.823
1	R1-20054	22.825
1	R1-60547	22.884
1	R1-73984	22.911
1	R1-23251	22.915
1	R1-26781	22.993
1	R1-34745	22.997
1	R1-67153	23.151
1	R1-83967	23.266
1	R1-65636	23.464
1	R1-72352	23.741
1	R1-16026	23.765
1	R1-40629	23.964
1	R1-61542	24.026
1	R1-30757	24.149
1	R1-34913	24.233
1	R1-86459	24.375
1	R1-38788	24.407
1	R1-50588	24.544
1	R1-66273	24.561
1	R1-55974	24.571
1	R1-42715	24.591
1	R1-64095	24.623
1	R1-28393	24.699
1	R1-54479	24.714
1	R1-53696	24.787
1	R1-64735	24.88
1	R1-49585	25
1	R1-33315	25.314
1	R1-60437	25.317
1	R1-37566	25.355
1	R1-17654	25.361
1	R1-83980	25.398
1	R1-52297	25.507
1	R1-38810	25.725
1	R1-87921	25.817
1	R1-51390	25.963
1	R1-50769	26.062
1	R1-44124	26.149
1	R1-54679	26.187
1	R1-44388	26.224
1	R1-9322	26.34
1	R1-67843	26.441
1	R1-50699	26.559
1	R1-85610	26.682
1	R1-64672	27.249
1	R1-40286	27.344
1	R1-21505	28.44
1	R1-28056	28.999
1	R1-57839	29.38
1	R1-86343	29.633
1	R1-15701	29.917
1	R1-88152	30.805
1	R1-41783	31.958
1	R1-53268	32.46
1	R1-87158	33.704
1	R1-8431	34.101
1	R1-42755	34.755
1	R1-30954	35.55
1	R1-47159	37.76
1	R1-53869	39.49
1	R1-33347	39.773
1	R1-64068	40.314
1	R1-52266	41.082
1	R1-19142	42.495
1	R1-36890	42.988
1	R1-35116	43.672
1	R1-50018	43.89
1	R1-7021	46.915
1	R1-29826	47.712
1	R1-67892	47.751
1	R1-11953	48.26
1	R1-39452	48.859
1	R1-27913	49.172
1	R1-64321	49.709
1	R1-66855	50.418
1	R1-36669	50.946
1	R1-29600	51.188
1	R1-10473	51.974
1	R1-18845	52.297
1	R1-63871	52.43
1	R1-26421	52.459
1	R1-87498	52.605
1	R1-40913	52.9
1	R1-28132	53.041
1	R1-81099	53.306
1	R1-86748	53.339
1	R1-70700	53.565
1	R1-27703	54.327
1	R1-7619	54.516
1	R1-22764	54.659
1	R1-14285	54.735
1	R1-11611	54.951
1	R1-89450	54.973
1	R1-2242	55.905
1	R1-28735	55.981
1	R1-91034	56.717
1	R1-50001	57.665
1	R1-29971	57.953
1	R1-19980	58.821
1	R1-77372	59.012
1	R2-18708	59.094
1	R1-19792	59.583
1	R1-6493	59.601
1	R1-86899	59.689
1	R1-20660	60.048
1	R1-52104	61.063
1	R1-32491	61.93
1	R1-19877	62.001
1	R1-81805	62.216
1	R1-37457	63.64
2	R1-79095	0
2	R1-57979	2.36
2	R1-70323	3.955
2	R1-33897	4.432
2	R1-12932	4.73
2	R1-32147	5.989
2	R1-20635	6.367
2	R1-32190	6.841
2	R1-82776	7.214
2	R1-41384	7.491
2	R1-22647	8.427
2	R1-55588	9.896
2	R1-83740	10.606
2	R1-31881	13.987
2	R1-18909	17.58
2	R1-1279	18.112
2	R1-74756	18.53
2	R1-38832	18.912
2	R1-78041	19.129
2	R1-71237	19.658
2	R1-77298	19.854
2	R1-33367	20.345
2	R1-86114	20.684
2	R1-65110	21.313
2	R1-39463	21.427
2	R1-67788	21.516
2	R1-59491	21.816
2	R1-20408	21.839
2	R1-71502	22.015
2	R1-24069	22.135
2	R1-91996	22.278
2	R1-23305	22.347
2	R1-8880	22.496
2	R1-39477	22.698
2	R1-54841	22.705
2	R1-28252	22.892
2	R1-81206	23.084
2	R1-90234	23.515
2	R1-52216	23.554
2	R1-32426	23.884
2	R1-75882	24.056
2	R1-11119	24.316
2	R1-90220	24.381
2	R1-31937	24.613
2	R1-33633	25.031
2	R1-45354	25.1
2	R1-63709	25.318
2	R1-83927	25.511
2	R1-50843	25.729
2	R1-51631	25.879
2	R1-4711	26.061
2	R1-28228	26.232
2	R1-90533	26.313
2	R1-20334	26.648
2	R1-68732	26.749
2	R1-82724	26.846
2	R1-89824	27.184
2	R1-43958	27.198
2	R1-79041	27.331
2	R1-39757	27.636
2	R1-81739	27.73
2	R1-39274	28.33
2	R1-49481	28.574
2	R1-74331	28.626
2	R1-24804	28.773
2	R1-36763	28.876
2	R1-85214	29.004
2	R1-41089	29.076
2	R1-65000	29.231
2	R1-44520	29.233
2	R1-64880	29.478
2	R1-22885	29.674
2	R1-8539	29.846
2	R1-11865	30.04
2	R1-34750	30.054
2	R1-63265	30.168
2	R1-55649	30.273
2	R1-91536	30.352
2	R1-65037	30.404
2	R1-23224	30.498
2	R1-54348	30.634
2	R1-53797	30.752
2	R1-26525	30.83
2	R1-19790	30.857
2	R1-24652	30.895
2	R1-62879	30.937
2	R1-80924	31.045
2	R1-74187	31.131
2	R1-19028	31.321
2	R1-62861	31.383
2	R1-57919	31.535
2	R1-66007	31.615
2	R1-59642	31.734
2	R1-12082	31.985
2	R1-55472	32.09
2	R1-85169	32.137
2	R1-74461	32.338
2	R1-79624	32.416
2	R1-37965	32.583
2	R1-75140	32.784
2	R1-56558	32.789
2	R1-30268	32.852
2	R1-88905	32.965
2	R1-53248	33.023
2	R1-24840	33.109
2	R1-58286	33.214
2	R1-54632	33.216
2	R1-79171	33.338
2	R1-40910	33.386
2	R1-83736	33.408
2	R1-28430	33.411
2	R1-9088	33.449
2	R1-7643	33.475
2	R1-65475	33.499
2	R1-41177	33.518
2	R1-50876	33.563
2	R1-87578	33.728
2	R1-72175	33.82
2	R1-23241	33.885
2	R1-71078	34.019
2	R1-38042	34.042
2	R1-38110	34.142
2	R1-22020	34.172
2	R1-66500	34.228
2	R1-90018	34.256
2	R1-54448	34.369
2	R1-74637	34.399
2	R1-67530	34.431
2	R1-20469	34.471
2	R1-47537	34.534
2	R1-70380	34.553
2	R1-34575	34.596
2	R1-10186	34.601
2	R1-89315	34.606
2	R1-18679	34.607
2	R1-10881	34.671
2	R1-14361	34.676
2	R1-5799	34.681
2	R1-56713	34.707
2	R1-21661	34.71
2	R1-46498	34.721
2	R1-81322	34.761
2	R1-44941	34.77
2	R1-70294	34.778
2	R1-47468	34.802
2	R1-9797	34.834
2	R1-87634	34.865
2	R1-71452	34.871
2	R1-34405	34.925
2	R1-36720	34.967
2	R1-63257	34.987
2	R1-60819	35.038
2	R1-46852	35.087
2	R1-8579	35.128
2	R1-82139	35.167
2	R1-65216	35.185
2	R1-19072	35.254
2	R1-79608	35.315
2	R1-63285	35.335
2	R1-57275	35.417
2	R1-33779	35.417
2	R1-30156	35.443
2	R1-84349	35.524
2	R1-44588	35.524
2	R1-37906	35.583
2	R1-33833	35.658
2	R1-29849	35.729
2	R1-50323	35.734
2	R1-63978	35.78
2	R1-53192	35.864
2	R1-60341	35.885
2	R1-24432	35.903
2	R1-79921	35.997
2	R1-10554	36.069
2	R1-89190	36.13
2	R1-37673	36.179
2	R1-88078	36.278
2	R1-32344	36.312
2	R1-26950	36.475
2	R1-55666	36.573
2	R1-72347	36.669
2	R1-10813	36.695
2	R1-16724	36.958
2	R1-64653	37.1
2	R1-44415	37.395
2	R1-26946	37.696
2	R1-88116	38.194
2	R1-32379	38.291
2	R1-90817	38.966
2	R1-89358	39.471
2	R1-23734	39.55
2	R1-25540	41.594
2	R1-54961	44.412
2	R1-54368	45.359
2	R1-30942	48.733
2	R1-28190	52.915
2	R1-40840	54.182
2	R1-41622	55.568
2	R1-63478	57.132
2	R1-91798	57.904
2	R1-76589	60.269
2	R1-60442	60.284
2	R1-19292	64.463
2	R1-38368	65.416
2	R1-31604	66.162
3	R1-39947	0
3	R1-55549	0.607
3	R1-55157	1.779
3	R1-86592	1.877
3	R1-89462	2.516
3	R1-77476	3.148
3	R1-11881	3.704
3	R1-74510	3.755
3	R1-61971	3.767
3	R1-33155	5.016
3	R1-56002	5.205
3	R1-66055	6.348
3	R1-81927	7.62
3	R1-86011	8.082
3	R1-81890	8.514
3	R1-55872	8.89
3	R1-29731	9.244
3	R1-49862	9.697
3	R1-87153	10.916
3	R1-82313	12.677
3	R1-35343	13.741
3	R1-52779	13.967
3	R1-15786	17.363
3	R1-66680	17.734
3	R1-29015	18.314
3	R1-36528	19.029
3	R1-20500	19.356
3	R1-1884	19.847
3	R1-35216	20.382
3	R1-72038	20.689
3	R1-81937	21.041
3	R1-57286	21.69
3	R1-49385	22.071
3	R1-28571	22.264
3	R1-44545	22.657
3	R1-26762	22.795
3	R1-35700	23.023
3	R1-41877	23.178
3	R1-26017	23.974
3	R1-41976	24.406
3	R1-15218	24.543
3	R1-70236	25.196
3	R1-5699	25.5
3	R1-5694	26.015
3	R1-83403	26.141
3	R1-25575	26.499
3	R1-11327	26.543
3	R1-17912	26.777
3	R1-51958	26.893
3	R1-16678	26.96
3	R1-79506	27.078
3	R1-62964	27.1
3	R1-72228	27.17
3	R1-68984	27.321
3	R1-42661	27.336
3	R1-9529	27.58
3	R1-29606	27.846
3	R1-15783	28.234
3	R1-80856	28.313
3	R1-32403	28.702
3	R1-44668	28.737
3	R1-33496	28.943
3	R1-20671	29.495
3	R1-90488	29.546
3	R1-83462	29.709
3	R1-29824	30.178
3	R1-9166	31.382
3	R1-16798	31.898
3	R1-10782	31.934
3	R1-59717	32.633
3	R1-41813	33.467
3	R1-32844	33.877
3	R1-18130	35.165
3	R1-90582	37.364
3	R1-50121	38.001
3	R1-28452	44.773
3	R1-78034	46.325
3	R1-88980	49.703
3	R1-35648	50.929
3	R1-38962	52.653
3	R1-36791	56.118
4	R1-18925	0
4	R1-90089	1.63
4	R1-67556	2.272
4	R1-62158	5.31
4	R1-28669	5.472
4	R1-15592	5.842
4	R1-22418	6.207
4	R1-55096	6.334
4	R1-23777	6.67
4	R1-78333	6.984
4	R1-86880	7.54
4	R1-83398	8.191
4	R1-36480	9.988
4	R1-64771	10.1
4	R1-62375	11.666
4	R1-50530	12.229
4	R1-53337	13.415
4	R1-71645	13.705
4	R1-27062	14.995
4	R1-73041	15.402
4	R1-35974	15.683
4	R1-80225	15.842
4	R1-81985	15.902
4	R1-45194	15.907
4	R1-69762	16.061
4	R1-39410	16.634
4	R1-64405	16.693
4	R1-55488	17.034
4	R1-49717	17.588
4	R1-32896	17.737
4	R1-6357	18.031
4	R1-20975	18.205
4	R1-34252	18.503
4	R1-51835	18.548
4	R1-16109	18.664
4	R1-59792	19.041
4	R1-74006	19.176
4	R1-994	19.226
4	R1-45422	19.312
4	R1-64497	19.342
4	R1-81834	19.343
4	R1-62816	19.359
4	R1-83424	19.447
4	R1-20248	19.582
4	R1-549	19.584
4	R1-49457	19.598
4	R1-83391	19.602
4	R1-39756	19.778
4	R1-34693	19.816
4	R1-14475	19.925
4	R1-33072	19.964
4	R1-58123	20.245
4	R1-4294	20.756
4	R1-32833	21.226
4	R1-52721	21.491
4	R1-58043	21.691
4	R1-74050	22.278
4	R1-42406	22.525
4	R1-47131	22.56
4	R1-67072	22.613
4	R1-37766	22.728
4	R1-63135	22.804
4	R1-47681	22.949
4	R1-84494	23.123
4	R1-81184	23.156
4	R1-32010	23.248
4	R1-65340	23.562
4	R1-52359	23.622
4	R1-19572	23.902
4	R1-20304	24.35
4	R1-73672	25.028
4	R1-53965	25.177
4	R1-28531	25.312
4	R1-74052	26.029
4	R1-20225	26.324
4	R1-31954	26.654
4	R1-12253	27.674
4	R1-12274	28.027
4	R1-88684	31.077
4	R1-87132	33.404
4	R1-9057	34.224
4	R1-22026	35.962
4	R1-89356	36.922
4	R1-41081	37.78
4	R1-22003	37.788
4	R1-19337	40.157
4	R1-76791	41.129
4	R1-11540	41.428
4	R1-28454	41.911
4	R1-11723	41.919
4	R1-57637	42.663
4	R1-83639	43.639
4	R1-10631	44.489
4	R1-12771	46.241
4	R1-91577	46.248
4	R1-51407	47.407
4	R1-88232	47.761
4	R1-14338	48.662
4	R1-63786	59.33
4	R1-62021	63.479
4	R1-12882	65.854
5	R1-61842	0
5	R1-53800	5.235
5	R1-6277	9.122
5	R1-26494	10.668
5	R1-7270	15.99
5	R1-15623	16.965
5	R1-35312	17.558
5	R1-89632	17.852
5	R1-30916	19.524
5	R1-51088	20.597
5	R1-11498	21.273
5	R1-33855	21.852
5	R1-6880	23.045
5	R1-66383	23.356
5	R1-29728	23.465
5	R1-8276	23.726
5	R1-85019	23.754
5	R1-81617	23.806
5	R1-82038	23.886
5	R1-49609	24.765
5	R1-52380	25.781
5	R1-28689	26.588
5	R1-50096	27.343
5	R1-90159	27.774
5	R1-7603	27.942
5	R1-73006	28.067
5	R1-61302	28.389
5	R1-27543	28.823
5	R1-70982	29.092
5	R1-34711	29.373
5	R1-69152	29.38
5	R1-24084	30.528
5	R1-20846	31.076
5	R1-29322	31.442
5	R1-80913	32.072
5	R1-31009	32.261
5	R1-82096	32.467
5	R1-74519	33.122
5	R1-39749	33.427
5	R1-88512	33.567
5	R1-22419	33.682
5	R1-66605	34.319
5	R1-76058	35.038
5	R1-68902	35.103
5	R1-49702	35.869
5	R1-37163	36.302
5	R1-55143	37.042
5	R1-63269	37.069
5	R1-12959	37.687
5	R1-9868	37.982
5	R1-61372	38.502
5	R1-87806	38.694
5	R1-79293	38.919
5	R1-54245	39.243
5	R1-84297	39.672
5	R1-40944	40.395
5	R1-54958	40.616
5	R1-90889	41.038
5	R1-91312	41.337
5	R1-10562	41.456
5	R1-21091	42.079
5	R1-80195	42.4
5	R1-51886	42.51
5	R1-25472	43.183
5	R1-75920	43.222
5	R1-19708	43.692
5	R1-28700	44.123
5	R1-42170	44.742
5	R1-31463	45.213
5	R1-33670	45.649
5	R1-51178	46.32
5	R1-29435	47.877
5	R1-1767	48.581
5	R1-72413	49.623
5	R1-29417	51.145
5	R1-49484	53.486
5	R1-68722	54.809
5	R1-41212	56.775
5	R1-5026	57.283
5	R1-82284	58.707
5	R1-59066	59.438
5	R1-63525	61.005
5	R1-74790	62.728
5	R1-76018	79.029
5	R1-58392	80.135
5	R1-48079	83.537
5	R1-65629	85.226
5	R1-79794	85.865
5	R1-7291	87.263
5	R1-52165	88.062
6	R1-132	0
6	R1-59681	4.14
6	R1-26056	8.581
6	R1-61904	14.475
6	R1-61580	14.962
6	R1-76094	15.499
6	R1-87995	15.926
6	R1-53308	16.119
6	R1-85129	16.291
6	R1-54941	17.869
6	R1-33803	18.18
6	R1-3296	18.801
6	R1-52557	18.846
6	R1-91855	20.404
6	R1-84718	20.635
6	R1-88573	20.778
6	R1-75746	21.068
6	R1-77157	21.442
6	R1-10911	21.847
6	R1-67445	22.333
6	R1-25553	23.223
6	R1-29259	23.8
6	R1-73847	24.172
6	R1-42692	25.164
6	R1-35606	25.368
6	R1-39213	25.916
6	R1-79355	26.873
6	R1-54487	27.327
6	R1-28998	27.619
6	R1-4764	27.625
6	R1-55293	27.788
6	R1-7887	28.587
6	R1-51871	29.236
6	R1-34052	30.126
6	R1-88815	31.086
6	R1-42015	31.217
6	R1-54014	31.476
6	R1-33086	31.52
6	R1-51913	31.973
6	R1-28728	33.471
6	R1-80284	34.227
6	R1-82667	34.727
6	R1-59421	35.004
6	R1-60193	35.085
6	R1-32890	35.362
6	R1-75799	35.374
6	R1-33586	35.557
6	R1-19473	36.656
6	R1-59260	38.372
6	R1-10252	38.398
6	R1-30983	38.404
6	R1-10479	40.012
6	R1-66610	40.984
6	R1-75682	41.348
6	R1-83618	42.06
6	R1-23376	42.081
6	R1-19959	42.638
6	R1-13459	42.869
6	R1-56860	43.266
6	R1-40393	43.495
6	R1-50430	43.731
6	R1-68567	43.973
6	R1-67837	44.094
6	R1-78009	44.242
6	R1-8943	44.296
6	R1-16735	44.398
6	R1-14774	44.533
6	R1-33818	44.534
6	R1-46002	44.586
6	R1-12221	44.626
6	R1-47440	44.668
6	R1-90330	44.713
6	R1-48951	44.723
6	R1-64324	44.827
6	R1-48478	45.157
6	R1-78480	45.233
6	R1-21241	45.389
6	R1-80716	45.598
6	R1-15499	45.765
6	R1-80838	45.849
6	R1-67576	45.955
6	R1-11176	46.068
6	R1-34855	46.118
6	R1-7275	46.13
6	R1-27011	46.18
6	R1-40024	46.253
6	R1-57225	46.268
6	R1-34125	46.279
6	R1-64573	46.284
6	R1-38016	46.297
6	R1-86940	46.38
6	R1-41167	46.539
6	R1-42957	46.547
6	R1-69606	46.555
6	R1-39633	46.561
6	R1-43047	46.582
6	R1-51974	46.604
6	R1-8501	46.713
6	R1-104311	46.841
6	R1-76426	46.854
6	R1-77760	46.968
6	R1-84957	46.974
6	R1-28131	47.044
6	R1-20832	47.111
6	R1-17581	47.208
6	R1-74144	47.266
6	R1-46682	47.333
6	R1-88495	47.424
6	R1-36962	47.565
6	R1-45958	47.618
6	R1-50282	47.897
6	R1-11184	48.16
6	R1-11857	48.174
6	R1-25414	48.295
6	R1-72735	48.726
6	R1-28017	50.5
6	R1-19101	50.867
6	R1-51589	53.426
6	R1-33352	54.541
6	R1-31306	54.794
6	R1-22030	54.865
6	R1-6573	54.878
6	R1-63886	56.669
6	R1-57780	56.956
6	R1-87037	57.671
6	R2-33398	59.546
6	R1-77500	64.293
6	R1-60234	64.393
6	R1-9186	64.532
6	R1-61641	65.986
6	R1-87376	66.277
6	R1-22259	69.417
6	R1-11264	70.959
6	R1-39689	73.736
6	R1-27894	75.17
6	R1-23602	76.018
6	R1-37978	81.145
7_1	R1-88776	0
7_1	R1-63163	0.656
7_1	R1-87118	1.819
7_1	R1-52036	2.639
7_1	R1-51575	3.678
7_1	R1-53860	5.772
7_1	R1-22884	6.792
7_1	R1-60227	7.674
7_1	R1-90267	9.336
7_1	R1-61686	9.913
7_1	R1-66380	10.105
7_1	R1-6125	14.797
7_1	R1-57051	15.369
7_1	R1-81969	16.686
7_1	R1-52088	19.141
7_1	R1-35342	21.079
7_1	R1-9752	21.709
7_1	R1-89628	22.949
7_1	R1-21906	23.462
7_1	R1-62853	24.198
7_1	R1-83260	24.886
7_1	R1-51531	25.182
7_1	R1-74720	25.616
7_1	R1-79375	25.74
7_1	R1-43201	26.033
7_1	R1-76061	26.243
7_1	R1-32129	26.373
7_1	R1-87734	26.378
7_1	R1-57791	26.487
7_1	R1-67764	26.592
7_1	R1-32472	26.787
7_1	R1-81465	26.894
7_1	R1-5827	27.024
7_1	R1-87864	27.035
7_1	R1-51471	27.466
7_1	R1-90003	27.475
7_1	R1-11985	27.525
7_1	R1-14894	27.566
7_1	R1-14721	27.595
7_1	R1-71777	28.251
7_1	R1-31015	28.291
7_1	R1-27389	28.628
7_1	R1-50721	28.873
7_1	R1-25459	29.057
7_1	R1-27419	29.357
7_1	R1-78953	29.551
7_1	R1-77861	29.704
7_1	R1-28650	29.786
7_1	R1-17140	30.025
7_1	R1-26010	30.28
7_1	R1-61071	30.922
7_1	R1-10044	31.245
7_1	R1-31004	31.946
7_1	R1-22011	32.282
7_1	R1-68900	32.47
7_1	R1-60843	32.935
7_1	R1-23851	33.337
7_1	R1-39030	34.262
7_1	R1-77538	35.365
7_1	R1-77869	35.778
7_1	R1-30663	36.017
7_1	R1-81827	36.495
7_1	R1-39620	36.946
7_1	R1-38713	37.122
7_1	R1-70622	37.324
7_1	R1-9835	37.374
7_1	R1-55551	37.421
7_1	R1-15490	38.357
7_1	R1-75419	39.31
7_1	R1-18318	40.11
7_1	R1-82715	40.21
7_1	R1-56837	40.596
7_1	R1-21261	41.377
7_1	R1-68492	41.541
7_1	R1-74496	41.888
7_1	R1-64340	41.999
7_1	R1-39383	42.051
7_1	R1-28010	42.156
7_1	R1-84873	42.52
7_1	R1-28742	42.967
7_1	R1-4500	43.918
7_1	R1-67719	44.335
7_1	R1-83537	44.619
7_1	R1-87135	44.643
7_1	R1-82136	44.798
7_1	R1-41080	44.861
7_1	R1-91501	44.881
7_1	R1-14771	44.988
7_1	R1-13679	45.081
7_1	R1-28557	45.107
7_1	R1-36194	45.285
7_1	R1-33715	45.497
7_1	R1-52812	46.094
7_1	R1-81162	46.71
7_1	R1-41697	48.612
7_1	R1-64583	49.22
7_1	R1-8718	49.769
7_1	R1-64255	50.308
7_1	R1-76740	50.769
7_1	R1-32652	50.916
7_1	R1-40348	50.935
7_1	R1-34559	51.258
7_1	R1-34278	51.415
7_1	R1-11145	51.489
7_1	R1-32325	51.544
7_1	R1-33903	51.623
7_1	R1-28476	51.708
7_1	R1-70006	51.732
7_1	R1-54319	51.748
7_1	R1-36608	51.795
7_1	R1-29570	51.831
7_1	R1-37426	51.849
7_1	R1-37407	51.867
7_1	R1-32583	51.879
7_1	R1-6714	52.056
7_1	R1-57998	52.104
7_1	R1-42063	52.161
7_1	R1-55429	52.226
7_1	R1-27061	52.29
7_1	R1-38077	52.418
7_1	R1-90352	52.538
7_1	R1-50969	52.701
7_1	R1-79420	52.907
7_1	R1-21565	53.144
7_1	R1-30520	53.301
7_1	R1-80087	54.134
7_1	R1-20308	54.437
7_1	R1-63467	54.75
7_1	R1-11817	54.754
7_1	R1-29056	54.769
7_1	R1-36729	54.924
7_1	R1-62163	54.982
7_1	R1-31886	55.017
7_1	R1-74415	55.112
7_1	R1-78523	55.225
7_1	R1-50906	55.387
7_1	R1-6822	55.445
7_1	R1-34455	55.594
7_1	R1-38300	55.658
7_1	R1-15559	55.702
7_1	R1-53772	56.077
7_1	R1-26486	56.32
7_1	R1-39817	56.656
7_1	R1-43289	58.907
7_1	R1-39803	61.193
7_2	R1-53681	0
7_2	R1-15230	2.911
7_2	R1-37851	4.534
7_2	R1-64732	5.972
7_2	R1-53767	6.427
7_2	R1-56912	9.289
7_2	R1-63969	10.109
7_2	R1-10393	11.937
7_2	R1-52064	12.258
7_2	R1-39029	13.045
7_2	R1-77736	13.296
7_2	R1-6087	14.594
7_2	R1-34021	14.95
7_2	R1-74928	15.534
7_2	R1-59900	16.559
7_2	R1-70052	17.317
7_2	R1-84984	17.385
7_2	R1-87640	17.579
7_2	R1-55773	17.715
7_2	R1-50992	18.151
7_2	R1-21909	18.186
7_2	R1-55326	18.347
7_2	R1-5159	18.561
7_2	R1-29184	19.14
7_2	R1-70245	19.388
7_2	R1-43293	19.735
7_2	R1-20183	19.786
7_2	R1-85927	20.086
7_2	R1-66916	21.404
7_2	R1-89728	23.043
7_2	R1-16138	24.801
7_2	R1-9815	27.216
7_2	R1-39330	28.328
7_2	R1-68871	30.511
7_2	R1-53577	33.598
7_2	R1-55074	35.084
7_2	R1-80174	37.588
7_2	R1-20466	40.136
7_2	R1-50463	40.845
7_2	R1-60725	41.655
7_2	R1-43596	41.97
7_2	R1-51176	42.162
7_2	R1-60897	42.238
7_2	R1-54667	42.53
7_2	R1-50079	42.545
7_2	R1-64386	42.717
7_2	R1-89747	42.93
7_2	R1-36679	43.15
7_2	R1-89123	43.704
7_2	R1-82903	43.902
7_2	R1-32524	43.932
7_2	R1-91838	44.039
7_2	R1-42838	44.063
7_2	R1-9242	44.102
7_2	R1-16487	44.159
7_2	R1-39856	44.164
7_2	R1-54512	44.393
7_2	R1-91934	44.886
7_2	R1-48387	44.937
7_2	R1-4553	45.525
7_2	R1-51967	46.158
7_2	R1-56836	47.324
7_2	R1-79306	50.749
7_2	R1-53959	51.013
7_2	R1-25469	51.07
7_2	R1-30236	51.164
7_2	R1-67847	51.333
7_2	R1-86287	52.363
7_2	R1-58436	53.224
7_2	R1-32807	53.238
7_2	R1-33016	53.259
7_2	R1-87320	54.06
7_2	R1-23276	54.589
7_2	R1-67146	54.752
7_2	R1-74824	54.936
7_2	R1-49801	55.132
7_2	R1-8333	55.223
7_2	R1-65276	55.499
7_2	R1-27494	55.746
7_2	R1-64147	57.016
7_2	R1-62627	57.729
7_2	R1-27588	60.001
7_2	R1-10894	60.073
7_2	R1-24968	62.703
7_2	R1-21889	63.534
7_2	R1-72017	68.272
8	R1-54241	0
8	R1-64304	5.468
8	R1-20343	8.513
8	R1-75340	8.705
8	R1-66678	8.742
8	R1-88627	8.955
8	R1-57074	9.628
8	R1-62806	11.252
8	R1-24499	13.009
8	R1-49936	15.206
8	R1-9656	15.499
8	R1-11457	17.747
8	R1-33339	18.141
8	R1-24467	21.217
8	R1-72807	21.703
8	R1-78885	22.464
8	R1-69985	22.615
8	R1-38480	23.314
8	R1-60329	23.967
8	R1-66864	24.591
8	R1-64587	25.472
8	R1-52832	26.039
8	R1-80744	27.324
8	R1-54897	29.387
8	R1-63387	29.84
8	R1-53894	30.265
8	R1-14746	31.046
8	R1-45744	31.859
8	R1-75270	32.315
8	R1-17168	32.708
8	R1-35186	32.932
8	R1-13116	34.53
8	R1-56759	34.604
8	R1-38926	35.587
8	R1-63700	36.36
8	R1-8508	37.401
8	R1-17329	38.097
8	R1-35839	38.486
8	R1-83781	38.899
8	R1-32065	39.64
8	R1-55621	39.899
8	R1-11808	40.656
8	R1-86196	41.011
8	R1-67492	41.254
8	R1-16371	41.277
8	R1-78718	41.997
8	R1-12076	42.469
8	R1-85479	43.393
8	R1-80079	43.42
8	R1-68616	43.527
8	R1-81254	44.054
8	R1-82881	44.131
8	R1-84942	44.878
8	R1-76860	45.059
8	R1-86793	45.059
8	R1-18869	45.129
8	R1-90465	45.18
8	R1-40107	45.317
8	R1-29897	45.338
8	R1-27032	45.396
8	R1-33247	45.432
8	R1-25712	45.777
8	R1-6682	45.82
8	R1-62604	45.891
8	R1-22075	45.996
8	R1-87174	46.152
8	R1-71065	46.219
8	R1-85391	46.277
8	R1-49937	46.32
8	R1-48962	46.4
8	R1-5666	46.446
8	R1-70945	46.519
8	R1-59616	46.565
8	R1-46405	46.581
8	R1-103258	46.583
8	R1-57439	46.653
8	R1-7204	46.663
8	R1-74471	46.73
8	R1-34498	46.742
8	R1-89578	46.812
8	R1-91944	46.903
8	R1-88018	46.987
8	R1-7288	47.061
8	R1-81533	47.153
8	R1-85355	47.285
8	R1-41468	47.405
8	R1-19679	47.426
8	R1-14063	47.667
8	R1-15013	47.802
8	R1-42101	47.97
8	R1-15555	48.125
8	R1-80876	48.149
8	R1-31196	48.166
8	R1-75722	48.411
8	R1-9986	48.507
8	R1-9935	48.945
8	R1-91601	49.465
8	R1-43619	49.968
8	R1-85272	49.988
8	R1-12061	50.831
8	R1-29477	51.272
8	R1-27397	51.692
8	R1-77427	52.352
8	R1-75707	53.043
8	R1-30692	54.747
8	R1-50709	55.249
8	R1-32992	57.407
8	R1-23912	57.827
8	R1-61595	60.461
8	R1-83864	60.638
8	R1-28427	62.839
8	R1-80686	65.676
9	R1-84889	0
9	R1-65071	3.868
9	R1-90565	6.447
9	R1-49949	7.516
9	R1-73955	9.126
9	R1-90360	26.169
9	R1-75975	28.543
9	R1-2397	29.205
9	R1-65251	29.975
9	R1-31199	30.514
9	R1-47487	30.818
9	R1-57985	30.846
9	R1-14905	31.262
9	R1-28632	31.686
9	R1-24848	31.805
9	R1-31249	31.91
9	R1-13273	31.926
9	R1-41688	32.153
9	R1-10867	32.536
9	R1-30786	32.869
9	R1-11378	33.502
9	R1-74663	33.518
9	R1-91023	33.956
9	R1-34004	34.154
9	R1-80586	36.737
9	R1-40900	37.14
9	R1-50576	37.388
9	R1-23940	37.752
9	R1-9788	37.766
9	R1-27663	38.269
9	R1-8129	40.126
9	R1-70598	40.624
9	R1-53336	41.854
9	R1-86735	42.948
9	R1-65174	44.157
9	R1-57733	44.521
9	R1-59055	44.749
9	R1-28405	45.162
9	R1-89373	45.308
9	R1-13510	45.944
9	R1-64536	46.533
9	R1-40523	47.182
9	R1-16070	47.274
9	R1-43211	47.409
9	R1-7253	47.698
9	R1-38928	47.807
9	R1-53710	48.028
9	R1-21114	48.687
9	R1-29395	49.122
9	R1-59244	49.726
9	R1-67348	50.432
9	R1-57593	50.789
9	R1-29135	51.521
9	R1-58315	52.103
9	R1-62594	52.137
9	R1-80823	52.478
9	R1-39200	52.64
9	R1-10272	52.725
9	R1-75172	52.937
9	R1-17523	52.953
9	R1-84915	53.085
9	R1-44804	53.145
9	R1-57708	53.352
9	R1-35640	53.623
9	R1-62645	53.791
9	R1-86160	54.226
9	R1-11014	54.411
9	R1-83843	54.413
9	R1-22339	54.425
9	R1-462	54.615
9	R1-29865	54.815
9	R1-89407	54.957
9	R1-46014	54.987
9	R1-85616	55.04
9	R1-77871	55.205
9	R1-41907	55.497
9	R1-28118	55.614
9	R1-58453	55.732
9	R1-15816	55.915
9	R1-20948	55.936
9	R1-63982	56.087
9	R1-66412	56.298
9	R1-17035	56.317
9	R1-21912	56.592
9	R1-68380	57.031
9	R1-17001	57.032
9	R1-59754	58.22
9	R1-82909	58.699
9	R1-32277	59.555
9	R1-63471	60.447
9	R1-23945	60.998
9	R1-34242	61.162
9	R1-10722	61.24
9	R1-32119	61.403
9	R1-79955	61.809
9	R1-88999	62.297
9	R1-89810	62.851
9	R1-19371	63.746
9	R1-18651	69.469
9	R1-51573	74.367
10	R1-61616	0
10	R1-88461	0.017
10	R1-36506	2.241
10	R1-31176	5.451
10	R1-83769	6.077
10	R1-59526	7.548
10	R1-41131	10.29
10	R1-37100	10.925
10	R1-16650	11.594
10	R1-54184	14.685
10	R1-56148	15.264
10	R1-84199	16.01
10	R1-66718	18.275
10	R1-83695	19.181
10	R1-20821	19.185
10	R1-54862	21.421
10	R1-86174	25.498
10	R1-54126	25.938
10	R1-31676	29.038
10	R1-64414	29.535
10	R1-76132	30.841
10	R1-42432	31.848
10	R1-18968	32.487
10	R1-31028	33.051
10	R1-66167	34.058
10	R1-61498	35.767
10	R1-37017	36.028
10	R1-55116	36.184
10	R1-82261	37.073
10	R1-31410	37.094
10	R1-61555	37.475
10	R1-23570	37.877
10	R1-22968	38.172
10	R1-25160	38.335
10	R1-26295	38.44
10	R1-4882	38.513
10	R1-70674	38.563
10	R1-89053	38.811
10	R1-39714	38.969
10	R1-31978	39.008
10	R1-80424	39.142
10	R1-49383	39.214
10	R1-53821	39.246
10	R1-80202	39.315
10	R1-51281	39.579
10	R1-9200	39.765
10	R1-91377	39.845
10	R1-80822	39.92
10	R1-18386	40.423
10	R1-51191	40.875
10	R1-79705	41.068
10	R1-33290	41.168
10	R1-28178	41.271
10	R1-20204	41.556
10	R1-56430	41.619
10	R1-88393	41.721
10	R1-8251	41.725
10	R1-66985	41.856
10	R1-40607	41.897
10	R1-90964	41.932
10	R1-86541	41.954
10	R1-1679	41.957
10	R1-53382	42.031
10	R1-29419	42.111
10	R1-30480	42.222
10	R1-74881	42.232
10	R1-78796	42.44
10	R1-60061	42.634
10	R1-52799	42.79
10	R1-20578	42.853
10	R1-63837	43.291
10	R1-34415	43.4
10	R1-77213	43.929
10	R1-66322	44.149
10	R1-77867	44.404
10	R1-29936	44.981
10	R1-32713	45.012
10	R1-36232	45.192
10	R1-31672	45.53
10	R1-86897	45.619
10	R1-42697	45.743
10	R1-62683	46.079
10	R1-63408	46.222
10	R1-53100	46.383
10	R1-86653	46.559
10	R1-83102	46.743
10	R1-30668	46.995
10	R1-79254	47.163
10	R1-51900	47.688
10	R1-11366	47.992
10	R1-85544	48.003
10	R1-84249	48.291
10	R1-60561	48.446
10	R1-35754	48.75
10	R1-87545	49.236
10	R1-50527	49.501
10	R1-6170	49.506
10	R1-23292	49.855
10	R1-88760	50.359
10	R1-39867	51.269
10	R1-36755	51.749
10	R1-66262	52.074
10	R1-11768	52.088
10	R1-49837	52.74
10	R1-27490	52.925
10	R1-78227	53.342
10	R1-6539	53.462
10	R1-63971	53.547
10	R1-37722	53.695
10	R1-46555	53.729
10	R1-29604	53.95
10	R1-19146	54.004
10	R1-83165	54.094
10	R1-51343	54.26
10	R1-57680	54.434
10	R1-57905	54.512
10	R1-89115	54.616
10	R1-86499	54.748
10	R1-53948	54.792
10	R1-67277	54.794
10	R1-23549	54.831
10	R1-14124	54.869
10	R1-88479	54.942
10	R1-11588	54.973
10	R1-33526	55.025
10	R1-13956	55.029
10	R1-16760	55.097
10	R1-51932	55.099
10	R1-74734	55.124
10	R1-16404	55.242
10	R1-78776	55.28
10	R1-14488	55.31
10	R1-87915	55.342
10	R1-51366	55.356
10	R1-41522	55.426
10	R1-51723	55.529
10	R1-89760	55.656
10	R1-74237	55.88
10	R1-18544	56.292
10	R1-76245	56.719
10	R1-36395	57.371
10	R1-80886	57.697
10	R1-40675	57.913
10	R1-20473	58.646
10	R1-11681	58.709
10	R1-1448	58.912
10	R1-53718	58.955
10	R1-67365	58.956
10	R1-32588	59.59
10	R1-90430	59.8
10	R1-57908	60.066
10	R1-53559	60.452
10	R1-87136	61.235
10	R1-67123	61.354
10	R1-20684	61.617
10	R1-50743	61.845
10	R1-62911	61.861
10	R1-22331	62.019
10	R1-71933	62.277
10	R1-62679	62.547
10	R1-80938	62.766
10	R1-53883	62.882
10	R1-28671	62.899
10	R1-54502	62.926
10	R1-21026	62.973
10	R1-85586	63.096
10	R1-53878	63.319
10	R1-36682	63.535
10	R1-14155	64.505
10	R1-23094	64.824
10	R1-77983	66.253
10	R1-13520	68.9
10	R1-7308	69.973
10	R1-71168	70.67
10	R1-84538	81.008
10	R1-19886	86.112
11	R1-52383	0
11	R1-58756	1.096
11	R1-28155	3.166
11	R1-36765	6.102
11	R1-51579	8.428
11	R1-84505	9.965
11	R1-7911	14.066
11	R1-16953	17.686
11	R1-86098	20.396
11	R1-30880	21.195
11	R1-66433	21.308
11	R1-91388	21.994
11	R1-34142	23.14
11	R1-23265	23.303
11	R1-59824	23.553
11	R1-29175	24.241
11	R1-86520	24.591
11	R1-39105	24.798
11	R1-8993	25.254
11	R1-56460	25.284
11	R1-63895	25.556
11	R1-88646	25.747
11	R1-91401	25.784
11	R1-52710	25.792
11	R1-11223	26.043
11	R1-40328	26.058
11	R1-33821	26.29
11	R1-29954	26.451
11	R1-25405	26.579
11	R1-64807	26.831
11	R1-51781	26.862
11	R1-16361	26.976
11	R1-317	27.021
11	R1-80018	27.195
11	R1-92050	27.486
11	R1-39163	27.621
11	R1-66163	27.684
11	R1-12831	27.826
11	R1-71057	27.962
11	R1-72781	28.233
11	R1-22912	28.295
11	R1-31107	28.416
11	R1-41857	28.623
11	R1-12467	28.782
11	R1-25480	28.993
11	R1-54351	29.039
11	R1-5605	29.249
11	R1-55081	29.423
11	R1-72204	29.499
11	R1-88030	29.7
11	R1-29730	29.812
11	R1-14764	30.1
11	R1-36811	30.222
11	R1-51645	30.451
11	R1-39465	30.494
11	R1-50305	30.651
11	R1-10903	31.011
11	R1-83742	31.043
11	R1-83531	31.325
11	R1-12639	31.521
11	R1-41748	32.323
11	R1-51310	32.439
11	R1-13190	32.705
11	R1-91077	32.877
11	R1-35534	33.521
11	R1-43362	33.898
11	R1-67224	33.929
11	R1-34114	34.101
11	R1-62723	34.231
11	R1-33581	34.476
11	R1-81563	34.54
11	R1-37257	34.785
11	R1-84654	35.003
11	R1-53214	35.261
11	R1-15805	35.488
11	R1-67585	35.773
11	R1-13269	36.171
11	R1-63848	36.536
11	R1-29286	37.295
11	R1-6185	37.7
11	R1-62520	37.702
11	R1-87156	38.145
11	R1-53356	38.472
11	R1-11793	39.028
11	R1-14070	39.647
11	R1-66525	40.492
11	R1-83667	41.228
11	R1-89606	41.798
11	R1-36883	41.935
11	R1-50685	42.175
11	R1-55216	42.456
11	R1-42175	42.652
11	R1-83444	43.043
11	R1-56336	44.945
11	R1-33677	45.549
11	R1-67555	47.649
11	R1-65148	47.906
11	R1-26429	48.344
11	R1-31173	49.087
11	R1-53092	49.674
11	R1-55054	50.88
11	R1-55595	51.761
11	R1-53136	52.352
11	R1-67094	52.541
11	R1-11043	53.154
11	R1-86878	53.522
11	R1-9013	54.154
11	R1-8997	54.66
11	R1-30263	55.454
11	R1-58508	56.205
11	R1-32739	57.193
11	R1-78025	59.111
11	R1-30768	60.496
11	R1-39079	60.858
11	R1-32953	61.446
11	R1-90824	61.695
11	R1-65597	61.956
11	R1-26897	62.719
11	R1-39037	63.027
11	R1-63973	63.828
11	R1-86576	64.661
11	R1-8832	66.695
11	R1-86663	68.421
11	R1-57146	69.026
11	R1-20394	70.286
11	R1-38468	88.946
11	R1-61252	93.604
12	R1-59856	0
12	R1-87238	3.211
12	R1-88221	5.646
12	R1-36355	6.269
12	R1-74965	7.406
12	R1-40080	8.038
12	R1-29298	10.426
12	R1-18630	10.885
12	R1-72640	10.978
12	R1-59104	12.061
12	R1-77167	13.229
12	R1-53896	13.244
12	R1-63557	14.424
12	R1-18612	14.525
12	R1-67040	16.001
12	R1-87497	17.116
12	R1-26453	17.567
12	R1-84590	18.389
12	R1-16656	19.27
12	R1-38060	19.391
12	R1-18028	20.728
12	R1-91036	22.517
12	R1-91037	24.164
12	R1-26050	24.529
12	R1-86534	25.06
12	R1-63357	26.022
12	R1-27021	26.292
12	R1-91869	26.643
12	R1-78138	26.658
12	R1-39173	26.912
12	R1-74120	27.613
12	R1-73525	28.075
12	R1-90698	28.23
12	R1-73369	28.549
12	R1-52837	28.729
12	R1-30474	29.192
12	R1-29822	29.593
12	R1-11121	29.696
12	R1-7015	29.952
12	R1-62076	30.076
12	R1-7340	30.351
12	R1-38196	30.455
12	R1-16614	30.698
12	R1-87088	30.793
12	R1-61412	31.023
12	R1-65987	31.431
12	R1-2202	31.823
12	R1-78337	31.912
12	R1-81009	32.012
12	R1-58554	32.124
12	R1-62702	32.295
12	R1-65736	32.438
12	R1-5292	32.595
12	R1-60924	32.619
12	R1-78866	32.698
12	R1-82829	32.746
12	R1-84586	32.778
12	R1-6808	32.818
12	R1-17520	32.892
12	R1-41663	32.944
12	R1-81390	32.97
12	R1-3121	32.973
12	R1-73719	32.978
12	R1-34156	32.988
12	R1-44736	32.989
12	R1-78909	33.019
12	R1-33783	33.04
12	R1-27256	33.087
12	R1-46486	33.118
12	R1-28985	33.13
12	R1-37601	33.131
12	R1-70203	33.156
12	R1-10435	33.16
12	R1-77248	33.168
12	R1-28908	33.182
12	R1-80680	33.197
12	R1-2901	33.204
12	R1-16343	33.231
12	R1-31465	33.254
12	R1-48738	33.267
12	R1-72164	33.271
12	R1-8166	33.278
12	R1-21856	33.303
12	R1-13737	33.328
12	R1-73155	33.378
12	R1-62656	33.405
12	R1-10705	33.498
12	R1-6393	33.511
12	R1-9350	33.524
12	R1-55050	33.574
12	R1-69855	33.598
12	R1-87700	33.759
12	R1-10711	33.768
12	R1-61339	33.888
12	R1-5180	33.969
12	R1-26140	34.248
12	R1-91369	34.279
12	R1-71928	34.281
12	R1-6473	34.318
12	R1-12381	34.327
12	R1-71791	34.495
12	R1-17101	34.702
12	R1-9982	34.745
12	R1-34336	34.926
12	R1-14940	35.383
12	R1-48620	35.569
12	R1-64371	35.982
12	R1-60103	36.174
12	R1-37540	36.599
12	R1-35914	36.84
12	R1-85559	36.857
12	R1-86959	37.036
12	R1-57953	37.351
12	R1-90120	37.859
12	R1-64459	38.032
12	R1-27671	38.352
12	R1-7478	38.913
12	R1-37792	39.109
12	R1-16802	39.304
12	R1-34302	39.676
12	R1-57409	39.825
12	R1-88396	40.094
12	R1-72978	40.249
12	R1-61391	40.748
12	R1-87166	40.861
12	R1-55008	40.869
12	R1-90135	40.893
12	R1-38208	41.338
12	R1-57736	41.547
12	R1-19704	41.724
12	R1-21212	41.928
12	R1-39604	42.045
12	R1-43608	42.192
12	R1-75641	42.208
12	R1-66087	42.542
12	R1-76869	42.811
12	R1-59225	42.955
12	R1-36559	43.072
12	R1-58319	43.239
12	R1-28947	43.619
12	R1-43193	43.755
12	R1-18730	43.839
12	R1-25494	44.251
12	R1-34593	44.501
12	R1-7543	44.882
12	R1-74988	44.951
12	R1-27801	45.237
12	R1-86105	45.432
12	R1-84736	45.652
12	R1-4449	46.27
12	R1-50437	46.687
12	R1-71963	47.114
12	R1-35325	47.892
12	R1-53890	48.087
12	R1-90472	48.279
12	R1-52144	48.618
12	R1-19368	49.743
12	R1-91192	49.894
12	R1-20266	50.783
12	R1-32928	51.074
12	R1-61039	52.318
12	R1-32690	53.418
12	R1-18714	57.109
12	R1-89070	57.861
12	R1-89942	58.531
12	R1-14840	60.683
12	R1-27068	62
12	R1-7535	62.519
12	R1-9022	62.985
12	R1-88342	63.028
12	R1-29317	63.947
12	R1-12813	65.283
12	R1-49878	65.554
12	R1-28950	65.68
12	R1-87518	66.139
12	R1-54401	66.94
12	R1-87114	67.398
12	R1-34655	68.093
12	R1-36979	71.958
13	R1-64790	0
13	R1-77561	0.207
13	R1-71937	0.543
13	R1-63267	4.965
13	R1-83596	13.021
13	R1-77865	14.82
13	R1-75758	16.75
13	R1-85751	17.556
13	R1-67784	19.481
13	R1-53202	20.688
13	R1-55160	22.225
13	R1-65534	23.24
13	R1-32563	24.02
13	R1-60191	27.667
13	R1-5145	28.114
13	R1-67752	29.416
13	R1-22941	29.635
13	R1-76281	31.348
13	R1-31348	32.154
13	R1-21392	33.475
13	R1-69329	34.159
13	R1-79719	36.135
13	R1-29062	36.264
13	R1-60064	36.662
13	R1-26251	37.324
13	R1-30262	37.69
13	R1-50388	37.918
13	R1-46120	38.15
13	R1-75607	38.179
13	R1-86628	39.901
13	R1-84439	40.366
13	R1-62293	40.666
13	R1-64453	41.281
13	R1-80663	41.453
13	R1-67623	41.52
13	R1-91071	41.57
13	R1-7813	41.724
13	R1-28474	42.074
13	R1-67248	42.409
13	R1-22497	42.883
13	R1-91100	42.929
13	R1-33260	43.345
13	R1-26520	43.379
13	R1-7389	43.596
13	R1-53101	43.781
13	R1-72140	44.254
13	R1-52784	44.459
13	R1-71573	44.467
13	R1-85257	44.688
13	R1-41800	44.7
13	R1-9003	44.86
13	R1-24132	44.933
13	R1-34364	45.143
13	R1-28308	45.151
13	R1-60989	45.212
13	R1-12300	45.334
13	R1-81370	45.385
13	R1-81142	45.46
13	R1-80329	45.555
13	R1-15404	45.681
13	R1-15733	45.809
13	R1-17777	45.865
13	R1-4939	45.96
13	R1-54116	46.063
13	R1-22038	46.074
13	R1-36257	46.147
13	R1-32212	46.165
13	R1-41192	46.286
13	R1-79684	46.408
13	R1-75313	46.409
13	R1-65688	46.421
13	R1-82348	46.423
13	R1-10405	46.449
13	R1-80237	46.781
13	R1-62982	46.861
13	R1-60473	46.907
13	R1-45619	47
13	R1-27470	47.097
13	R1-31767	47.504
13	R1-3282	47.86
13	R1-78153	47.967
13	R1-31216	48.196
13	R1-81797	48.244
13	R1-10585	48.387
13	R1-90061	48.388
13	R1-19757	48.442
13	R1-16627	48.462
13	R1-48471	48.497
13	R1-65649	48.506
13	R1-3987	48.518
13	R1-71216	48.547
13	R1-24825	48.548
13	R1-69934	48.578
13	R1-72593	48.581
13	R1-80472	48.622
13	R1-20712	48.67
13	R1-29079	48.709
13	R1-85328	48.764
13	R1-14736	48.765
13	R1-7434	48.766
13	R1-36118	48.787
13	R1-46454	48.844
13	R1-20610	48.864
13	R1-67174	48.907
13	R1-34233	48.91
13	R1-85061	48.946
13	R1-42850	48.99
13	R1-49733	48.999
13	R1-77842	49.019
13	R1-72259	49.129
13	R1-56413	49.191
13	R1-22062	49.208
13	R1-1968	49.262
13	R1-9546	49.268
13	R1-21411	49.359
13	R1-37125	49.403
13	R1-67168	49.539
13	R1-18506	49.614
13	R1-64898	49.723
13	R1-56452	49.832
13	R1-25753	49.838
13	R1-75034	49.949
13	R1-1770	50.158
13	R1-52145	50.222
13	R1-86808	50.356
13	R1-22910	50.485
13	R1-85672	50.612
13	R1-26544	50.775
13	R1-59143	50.843
13	R1-67280	50.951
13	R1-39644	51.126
13	R1-9758	51.185
13	R1-39171	51.302
13	R1-31879	51.409
13	R1-78629	51.468
13	R1-75373	51.48
13	R1-66106	51.597
13	R1-10947	51.665
13	R1-17526	51.667
13	R1-90968	51.748
13	R1-83469	51.803
13	R1-62360	51.837
13	R1-4547	51.94
13	R1-50105	52.071
13	R1-49587	52.098
13	R1-51083	52.175
13	R1-72261	52.299
13	R1-61888	52.517
13	R1-80607	52.592
13	R1-79541	52.663
13	R1-82640	52.807
13	R1-55395	52.829
13	R1-45641	52.881
13	R1-71819	52.914
13	R1-53266	52.94
13	R1-65140	53.041
13	R1-51888	53.149
13	R1-74754	53.228
13	R1-66931	53.229
13	R1-51743	53.494
13	R1-6469	53.575
13	R1-28490	53.619
13	R1-58969	53.732
13	R1-15687	53.741
13	R1-53247	53.764
13	R1-55831	53.915
13	R1-23822	54.201
13	R1-32197	54.372
13	R1-79387	54.626
13	R1-12610	54.728
13	R1-90956	54.855
13	R1-61294	55.007
13	R1-64125	55.029
13	R1-66940	55.098
13	R1-26195	55.296
13	R1-28779	55.388
13	R1-10767	55.634
13	R1-52207	55.791
13	R1-84238	55.864
13	R1-88735	56.616
13	R1-41667	56.619
13	R1-67038	56.754
13	R1-54343	56.909
13	R1-37530	57.621
13	R1-88283	58.07
13	R2-55405	61.783
13	R1-67010	62.313
13	R1-54434	63.652
13	R1-89660	67.282
13	R1-90634	68.941
13	R1-89148	70.082
13	R1-68453	70.11
13	R1-32007	71.266
13	R1-66501	72.541
13	R1-65347	73.518
13	R1-55651	73.734
13	R1-28084	75.855
13	R1-90146	76.853
13	R1-88842	78.333
13	R1-88448	79.447
13	R1-84427	80.124
13	R1-67987	80.833
13	R1-80489	82.532
14	R1-35663	0
14	R1-37654	1.288
14	R1-87540	2.604
14	R1-68899	2.994
14	R1-70398	3.22
14	R1-16216	3.409
14	R1-57119	3.623
14	R1-11573	3.7
14	R1-16698	3.79
14	R1-39710	3.829
14	R1-29677	3.836
14	R1-18269	3.976
14	R1-6127	4.946
14	R1-12179	5.266
14	R1-4302	5.538
14	R1-40338	5.84
14	R1-1586	5.851
14	R1-82443	6.046
14	R1-7649	6.152
14	R1-84730	6.274
14	R1-54340	6.405
14	R1-63221	6.407
14	R1-67397	6.523
14	R1-42359	6.565
14	R1-48207	6.76
14	R1-66512	6.808
14	R1-84861	7.197
14	R1-42525	7.625
14	R1-33919	7.654
14	R1-70456	7.674
14	R1-53320	7.838
14	R1-42662	8.339
14	R1-80613	8.498
14	R1-20038	9.078
14	R1-52116	9.385
14	R1-20294	9.608
14	R1-56945	9.625
14	R1-14434	9.632
14	R1-25646	9.651
14	R1-83576	9.667
14	R1-65545	9.684
14	R1-73693	9.708
14	R1-67396	9.719
14	R1-21066	9.742
14	R1-63657	9.923
14	R1-61817	10.015
14	R1-77931	10.319
14	R1-23452	10.613
14	R1-14042	11.547
14	R1-78826	16.467
14	R1-2996	18.006
14	R1-44512	18.786
14	R1-23638	28.67
14	R1-34669	33.351
14	R1-37020	34.334
14	R1-6937	34.772
14	R1-49686	35.141
14	R1-38426	36.131
14	R1-62654	36.777
14	R1-78363	37.239
14	R1-38960	37.34
14	R1-54758	39.108
14	R1-62082	41.85
14	R1-84299	42.037
14	R1-24127	42.179
14	R1-62697	42.553
14	R1-36154	43.344
14	R1-29282	44.096
14	R1-90577	44.743
14	R1-9607	45.553
14	R1-33156	45.983
14	R1-89754	47.18
14	R1-22951	49.545
14	R1-83209	50.83
14	R1-3237	51.569
14	R1-32570	52.746
14	R1-73975	53.942
14	R1-59227	56.51
14	R1-14166	56.849
14	R1-78395	58.109
14	R1-92064	58.92
14	R1-27270	59.264
14	R1-26985	61.166
14	R1-66406	62.743
14	R1-8094	63.45
14	R1-64145	64.279
15	R1-11544	0
15	R1-53416	1.204
15	R1-1641	1.944
15	R1-55003	2.602
15	R1-35432	3.273
15	R1-58310	3.994
15	R1-36816	5.319
15	R1-67536	5.698
15	R1-39818	6.132
15	R1-54857	6.721
15	R1-50076	7.173
15	R1-35887	7.255
15	R1-50100	7.686
[truncated: 1,091 more rows]

## Sheet: Table S4
Supplementary Table S4. Alignment of all 19 identified conflict sequences to markers on multiple linkage groups
marker ID	Mapped sequences (V2)	LG ID	Position (bp)	Mapped chromosomes
R1-63387	@unitig_4383|quiver	8	570494	ASB_LG8
R1-77427		8	901648	ASB_LG8
R1-80744		8	924664	ASB_LG8
R1-53894		8	1101600	ASB_LG8
R1-22075		8	1187139	ASB_LG8
R1-62604		8	1191816	ASB_LG8
R1-27801		12	1861403	ASB_LG8
R1-84736		12	1878764	ASB_LG8
R1-28417	@unitig_4480|quiver	20	47583	ASB_LG20
R1-77973		20	312696	ASB_LG20
R1-78659		20	414286	ASB_LG20
R1-7106		20	500720	ASB_LG20
R1-50437		12	669670	ASB_LG20
R1-71963		12	687172	ASB_LG20
R1-32690		12	1186545	ASB_LG20
R1-9656	@unitig_4955|quiver	8	384996	ASB_LG8
R1-49936		8	459803	ASB_LG8
R1-85479		8	1640318	ASB_LG8
R1-53120		23	1980792	ASB_LG8
R1-64847		23	2054320	ASB_LG8
R1-84249	scaffold_18	10	124664	ASB_LG10
R1-90964		10	552665	ASB_LG10
R1-51900		10	661684	ASB_LG10
R1-50527		10	703567	ASB_LG10
R1-77213		10	732305	ASB_LG10
R1-23292		10	879731	ASB_LG10
R1-35754		10	931252	ASB_LG10
R1-88760		10	1054672	ASB_LG10
R1-87545		10	1313736	ASB_LG10
R1-36755		10	1545800	ASB_LG10
R1-11768		10	1557235	ASB_LG10
R1-51281		10	1665296	ASB_LG10
R1-50514		15	3184716	ASB_LG15
R1-90973		15	3914287	ASB_LG15
R1-64695		15	4357051	ASB_LG15
R1-44416		15	4578538	ASB_LG15
R1-20538		15	4880196	ASB_LG15
R1-23356		15	5136504	ASB_LG15
R1-35246		15	5298567	ASB_LG15
R1-50666		15	5763097	ASB_LG15
R1-82586		15	5857345	ASB_LG15
R1-89499		15	5943734	ASB_LG15
R1-28198		15	6184096	ASB_LG15
R1-5697		15	6314717	ASB_LG15
R1-37341		15	6320497	ASB_LG15
R1-71220		15	6349025	ASB_LG15
R1-48582		15	6467652	ASB_LG15
R1-34864		15	6482585	ASB_LG15
R1-65293		15	6682309	ASB_LG15
R1-40532		15	6693002	ASB_LG15
R1-35553		15	6698568	ASB_LG15
R1-39109		15	6727020	ASB_LG15
R1-28399		15	6900155	ASB_LG15
R1-89807		15	7113524	ASB_LG15
R1-7024		15	7219416	ASB_LG15
R1-9478		15	7271508	ASB_LG15
R1-27719		15	7495844	ASB_LG15
R1-9094		15	7534174	ASB_LG15
R1-62524		15	8031462	ASB_LG15
R1-84883		15	8074927	ASB_LG15
R1-57945		15	8237830	ASB_LG15
R1-88417		15	8246374	ASB_LG15
R1-74849		15	8429697	ASB_LG15
R1-11805		15	8496211	ASB_LG15
R1-35205		15	8680743	ASB_LG15
R1-66563		15	8704517	ASB_LG15
R1-44766		15	8724910	ASB_LG15
R1-22431		15	8837084	ASB_LG15
R1-75200		15	8900532	ASB_LG15
R1-8549		15	8972102	ASB_LG15
R1-4173		15	9010145	ASB_LG15
R1-28589		15	9010857	ASB_LG15
R1-21497		15	9168932	ASB_LG15
R1-19061		15	9253193	ASB_LG15
R1-70469		15	9304421	ASB_LG15
R1-10618		15	9576317	ASB_LG15
R1-26896		15	9649775	ASB_LG15
R1-64421		15	9649915	ASB_LG15
R1-8727		15	9758379	ASB_LG15
R1-60204		15	9843633	ASB_LG15
R1-53935		15	9911586	ASB_LG15
R1-23620		15	9964131	ASB_LG15
R1-32089		15	9988305	ASB_LG15
R1-20377		15	10158084	ASB_LG15
R1-14189		15	10446040	ASB_LG15
R1-83510		15	10635865	ASB_LG15
R1-88033		15	10694402	ASB_LG15
R1-87216		15	10810602	ASB_LG15
R1-81383		15	10854679	ASB_LG15
R1-32736		15	10875138	ASB_LG15					19+6=25
R1-8449		15	11200762	ASB_LG15
R1-87540		14	11650152	ASB_LG15
R1-83576		14	11686213	ASB_LG15
R1-16698		14	11976888	ASB_LG15
R1-4302		14	12079361	ASB_LG15
R1-25646		14	12461683	ASB_LG15
R1-1586		14	12467282	ASB_LG15
R1-40338		14	12576153	ASB_LG15
R1-57119		14	12705201	ASB_LG15
R1-14042		14	12729848	ASB_LG15
R1-6127		14	12777781	ASB_LG15
R1-73693		14	12972689	ASB_LG15
R1-23452		14	13032877	ASB_LG15
R1-54340		14	13567840	ASB_LG15
R1-52116		14	13737754	ASB_LG15
R1-65545		14	13774092	ASB_LG15
R1-48207		14	14083209	ASB_LG15
R1-39200	scaffold_1	9	163060	ASB_LG9
R1-10272		9	409994	ASB_LG9
R1-84915		9	587483	ASB_LG9
R1-35640		9	695454	ASB_LG9
R1-86160		9	1040481	ASB_LG9
R1-79355		6	1267006	ASB_LG6
R1-42692		6	1735953	ASB_LG6
R1-35606		6	1759303	ASB_LG6
R1-55293		6	1884201	ASB_LG6
R1-73847		6	2295294	ASB_LG6
R1-28998		6	2392794	ASB_LG6
R1-4764		6	2440975	ASB_LG6
R1-88573		6	2462637	ASB_LG6
R1-25553		6	2552653	ASB_LG6
R1-54487		6	2589965	ASB_LG6
R1-63999	scaffold_16	16_22	178051	ASB_LG16_LG22
R1-77760		6	478683	ASB_LG6
R1-45958		6	607894	ASB_LG6
R1-60234		6	617512	ASB_LG6
R1-11184		6	880898	ASB_LG6
R1-11264		6	1482313	ASB_LG6
R1-9924	scaffold_21	1	98449	ASB_LG1
R1-73955		9	774584	ASB_LG9
R1-9788		9	863188	ASB_LG9
R1-49949		9	880211	ASB_LG9
R1-90565		9	932757	ASB_LG9
R1-84889		9	1181859	ASB_LG9
R1-65071		9	1285433	ASB_LG9
R1-37362	scaffold_28	21	140306	ASB_LG21
R1-88577		21	299228	ASB_LG21
R1-67378		21	386708	ASB_LG21
R1-12328		21	386848	ASB_LG21
R1-9597		21	435783	ASB_LG21
R1-76978		21	657839	ASB_LG21
R1-27983		21	831318	ASB_LG21
R1-59380		21	894905	ASB_LG21
R1-76787		21	1037641	ASB_LG21
R1-52898		21	1064964	ASB_LG21
R1-54194		21	1085795	ASB_LG21
R1-62100		21	1095003	ASB_LG21
R1-64085		21	1095688	ASB_LG21
R1-51487		21	1227361	ASB_LG21
R1-34119		21	1398017	ASB_LG21
R1-75569		21	1404872	ASB_LG21
R1-86182		21	1549473	ASB_LG21
R1-9157		21	1662112	ASB_LG21
R1-64733		21	1995503	ASB_LG21
R1-49630		21	2808420	ASB_LG21
R1-34214		21	2874782	ASB_LG21
R1-86522		21	2886952	ASB_LG21
R1-8205		21	3351144	ASB_LG21
R1-65073		21	3375407	ASB_LG21
R1-50541		21	3508995	ASB_LG21
R1-39079		11	3848718	ASB_LG11
R1-86878		11	3933303	ASB_LG11
R1-67224		11	3988511	ASB_LG11
R1-34114		11	4224562	ASB_LG11
R1-90824		11	4746350	ASB_LG11
R1-8997		11	4814795	ASB_LG11
R1-39452	scaffold_46	1	282339	ASB_LG1
R1-77871		9	595756	ASB_LG9
R1-23945		9	651250	ASB_LG9
R1-32119		9	721024	ASB_LG9
R1-34242		9	740425	ASB_LG9
R1-55160	scaffold_48	13	354439	ASB_LG13
R1-53202		13	391696	ASB_LG13
R1-32563		13	606609	ASB_LG13
R1-63267		13	847436	ASB_LG13
R1-5145		13	996857	ASB_LG13
R1-90546		24	1286143	ASB_LG24
R1-37671		24	1895895	ASB_LG24
R1-24849		24	2150390	ASB_LG24
R1-3970		24	2350589	ASB_LG24
R1-65865		24	2609552	ASB_LG24
R1-11401		24	2871521	ASB_LG24
R1-74904		24	3015267	ASB_LG24
R1-5307		24	3240703	ASB_LG24
R1-26840		24	3695049	ASB_LG24
R1-11695		24	3849389	ASB_LG24
R1-32835		24	4232990	ASB_LG24
R1-76018	scaffold_63	5	269408	ASB_LG5
R1-58392		5	274818	ASB_LG5
R1-59066		5	454353	ASB_LG5
R1-84957		6	916891	ASB_LG6
R1-28131		6	966029	ASB_LG6
R1-78009		6	1251953	ASB_LG6
R1-48478		6	1422692	ASB_LG6
R2-33398		6	1573252	ASB_LG6
R1-22030		6	2033541	ASB_LG6
R1-6573		6	2458367	ASB_LG6
R1-51589		6	2610285	ASB_LG6
R1-33352		6	2777331	ASB_LG6
R1-63886		6	2779194	ASB_LG6
R1-31306		6	3118643	ASB_LG6
R1-57780		6	3169596	ASB_LG6
R1-87037		6	3291276	ASB_LG6
R1-41167		6	4795942	ASB_LG6
R1-87376		6	4845580	ASB_LG6
R1-50430		6	4888029	ASB_LG6
R1-9186		6	4939579	ASB_LG6
R1-77500		6	5006524	ASB_LG6
R1-61641		6	5029332	ASB_LG6
R1-67445	scaffold_66	6	77836	ASB_LG6
R1-10911		6	133001	ASB_LG6
R1-36395		10	383786	ASB_LG10
R1-60561		10	431845	ASB_LG10
R1-13956		10	504830	ASB_LG10
R1-41522		10	645268	ASB_LG10
R1-78227		10	665826	ASB_LG10
R1-87915		10	707716	ASB_LG10
R1-33526		10	769061	ASB_LG10
R1-14488		10	1017648	ASB_LG10
R1-89760		10	1078006	ASB_LG10
R1-78776		10	1106194	ASB_LG10
R1-51723		10	1147378	ASB_LG10
R1-51366		10	1211216	ASB_LG10
R1-16404		10	1501343	ASB_LG10
R1-14155		10	1527307	ASB_LG10
R1-74734		10	2235866	ASB_LG10
R1-86499		10	2283135	ASB_LG10
R1-16760		10	2290627	ASB_LG10
R1-57680		10	2374938	ASB_LG10
R1-88479		10	2475109	ASB_LG10
R1-49837		10	2517551	ASB_LG10
R1-11588		10	2635737	ASB_LG10
R1-74237		10	2672560	ASB_LG10
R1-23940	scaffold_74	9	175765	ASB_LG9
R1-82909		9	266260	ASB_LG9
R1-9022		12	348543	ASB_LG9
R1-34655		12	354829	ASB_LG9
R1-88342		12	427530	ASB_LG9
R1-50001	scaffold_77	1	79928	ASB_LG1
R1-91519		23	677897	ASB_LG23
R1-81213		23	696108	ASB_LG23
R1-35704	scaffold_83	16_22	37893	ASB_LG16_LG22
R1-7774		16_22	234235	ASB_LG16_LG22
R1-53441		16_22	236285	ASB_LG16_LG22
R1-43181		16_22	273820	ASB_LG16_LG22
R1-49878		12	542249	ASB_LG12
R1-28950		12	598729	ASB_LG12
R1-87518		12	609602	ASB_LG12
R1-12813		12	731743	ASB_LG12
R1-89942		12	1024804	ASB_LG12
R1-15592	scaffold_84	4	60584	ASB_LG4
R1-67556		4	79025	ASB_LG4
R1-36355		12	948295	ASB_LG12
R1-29098	scaffold_87	16_22	147366	ASB_LG16_LG22
R1-39404		23	482876	ASB_LG23
R1-74415	scaffold_90	7_1	284310	ASB_LG7_1
R1-34455		7_1	297977	ASB_LG7_1
R1-57998		7_1	320628	ASB_LG7_1
R1-6714		7_1	409352	ASB_LG7_1
R1-76740		7_1	637592	ASB_LG7_1
R1-36194		7_1	714480	ASB_LG7_1
R1-2478		23	937327	ASB_LG23
R1-42951		23	984417	ASB_LG23
R1-33478		23	1036824	ASB_LG23
R1-44740		23	1092077	ASB_LG23
R1-37515		23	1155235	ASB_LG23
R1-32065	scaffold_94	8	711056	ASB_LG8
R1-66864		8	778358	ASB_LG8
R1-13737		12	1562000	ASB_LG12
R1-37601		12	1736562	ASB_LG12
R1-26050		12	1830773	ASB_LG12
R1-44736		12	2184172	ASB_LG12
R1-87700		12	2638619	ASB_LG12
R1-6808		12	2859655	ASB_LG12
R1-9350		12	2936689	ASB_LG12
R1-84586		12	3003993	ASB_LG12
R1-90698		12	3016774	ASB_LG12

## Sheet: Table S7
Supplementary Table S7: One hundred previously unplaced contigs/scaffolds with a total length of 13.1 Mb that can be placed onto the 22 chromosomes (excluding those corresponding to ASB_LG13 and ASB_LG15) for potential further improvement of the genome published earlier
Marker ID	LG_Chromosome ID	Position (cM)	Mapped sequences ID	Position (bp）	Length (bp)	Sequence
R1-50699	1	26.559	unitig_1364	1623	65566	AATTCGGTGTCAGTGAGTGGTCAACACAAAGCTGATGGGTAAAAACATCAAGAGAAGGATGGAAGAAATAGAAAAGACTCGACTGTGGGATGGAAAAAGGAGTTTAGGTGAGATTCACTGTCTTTCAGCCAAAACCTTAAGACC
R1-21572	1	4.502	unitig_1912	42031	54151	AATTCAGAGCTGTACTAAACTCACAGTGACTAACAGATGACAATAATTCAGAGAAATGAGCCTTTGGTCTTTAGATAAAGACAGAGTTCACCTGTTATCACGACACAAAGACAGAGATTCAATATTCACAGGATGGAACTGAAA
R1-15812	1	22.131	unitig_2253	8372	18384	TTTTAAGAATATTTCATTGTGTAGAAAAACGTTTTGTCAATCTGTTACCAAAACACAAAACTGACTTAATATGAAACAAACAGGTATAAACAGTAAAATTAGAGTGTTCACTACTGTTGACGTGAGTAGCAGCCATCTTGAATT
R1-83980	1	25.398	unitig_2253	15246	18384	AATTCAGACTCTGTGTCGCTGGGAGATTTTTCAGGACTGAGGTGTCGCCAAAAAATAGCAATGGAGCTGAGTGGATGAGAGACAGATCATCACGTCATATTCAGGGTCAGGATGAAGTATTTAAACCCCCCTCCTCCTTCCTCC
R1-26781	1	22.993	unitig_394	16086	27553	AATTCACTATTTCTAATATTTAAATGTGGGATTGCAGTCTCTGTCCTTGCACTCGCTACAATAGGGATTTTGATCTTCTTCTGCATTTGACGATGCAAACTTCCACAAAATAAGGTGCTCAAATATGCACTTTGATATCGACTG
R1-61542	1	24.026	unitig_4223	10581	28729	CAGTTATATCGGTGAGGTGATATACCCACCCCATCCACAGCCTGTTCACCAAGCTGCTGTCTGACAAGAAATACAGAGGTGTCCACTACTGTGCCAAAAGACTTCAGAGCAGTTTCTTTCCTCTGGCTTTGAGATTACTGAATT
R1-27473	1	13.419	unitig_5266	13592	119497	AATTCACCAGAACACCAAACTGATTGATAAAAATGCATCAGGTTTTATCTTCTGAGGTGAGTTTTCACCAATAAGCAAGAAACAATCAAAAACAGCAGATATTTAAGGGGAATTTTGTACTGGAGCTACCTTTTGGAATCAGAC
R1-27025	1	4.56	unitig_5444	252675	503088	CTGCAGAACAGGGGATTAGAGGAACAGTTCAGTCTCCACCTGAACAGAACTCCACCTAAAAACCTCTGCGTTTTATGTCTTTAGTTTCAGTGAAACCTCTCCTCAGAAAATAAAACCTGACTGAGTTTGGTGTCACAGTGAATT
R1-10895	1	11.358	unitig_5444	44762	503088	GGAATACTGAAGTTTTAGTTGTGTCAATAACTCTTGGATTGTGTGGTGGGCCAGGCCTGAAGATCGGGTCAAGGGCTTTGTAGAATACAGTCGGGGAGCTTGGCTCACCAACACCAACAGCATTCTCAGCAGCAACTCTGAATT
R1-44388	1	26.224	unitig_5444	11344	503088	AATTCGATAGGAGTCATATCTGTGGACCTCTTCTCCCTCTTCATCATCGCTGTAGACTTTTCTGGGAGATGAGGGACGCAGGGCAGACAGCTCAAAGCGAACTGGACTGAGGCTGGGTGGAGAGGCAGAGTAGCCAAGCTCCAG
R1-40286	1	27.344	unitig_5444	278132	503088	AATTCAAGATGGCTGCTCCTCACATCAACAGTAGTGAACTCTCTGCTAATGTTCCTATATTATATAGCAGTTTGTTTCACATTAAGTCAGTTTGTGTGGTAACAGAATGACAAATTAAACGAAATCTAAATGTTTTTTACATAA
R1-40045	1	4.585	unitig_729	52769	122656	AATTCAGCGCAACAAAAAGAGCAGCTGTTCAATCTCAAAGGACAATGCTGAATGGATAAAAATTAAATCGCTCTGTTAATACCGTCACTGTGTGAGTGCAGCCCTGGAAAAACAACACAACAAAATGCTCCAGTTCTGCTTGAA
R1-12060	1	15.367	unitig_729	83095	122656	AATTCAGCTCGCAGTAAAATCCTCCTGAATGACTGACACTGAACAAATCCTCACCTAAAAACGGGCTGAGCTAACGTTAGCGACAGCTCAGTCAACAGCCTGCAGCCCCTCACTGACGTCCTGTGTCCCCCAGAAAAACACTGA
R1-67843	1	26.441	unitig_729	46976	122656	CAATAAATTAACCTCTTCACTTGACAGACTCGTTGATGTGGTAGTTGGTGCCATTTTGTCACCTGATGGCCACCGTAGACTCTCCAACACAGTTGGAAAGGGAGGTATGAGGGGACGGGTATTCAGTTGGCCGCAGTCTGAATT
R1-22020	2	34.172	unitig_950	531028	1507120	TCAGTGGTTTATAGGTTTATATTACTGCCTGATTTGCTAGCAGGGCTCAGGTGCATTCACAGAAGTGTATGCCATCAGGGTGATGACGATTCATCCCACAGGCAAATGAAAAGAACCACTTTAATTAGTCACGACGGTTGAATT
R1-54448	2	34.369	unitig_950	1082672	1507120	AATTCAAAGCGGCCGCATCATACACATATGACGGTTTTAACAAATGTTGAATTAGTAAAATGATTTTGCAGATAAATAAGGCTGACCATAAATCTTCGAGGCTGTGAAGGGAATCTGGTATGACGTTCCACCGACTCAGGTCAC
R1-10186	2	34.601	unitig_950	616122	1507120	AATTCAGCTGTATCAAAATACTGTATATGTGAGCACAGAGGGAAGGGGACAGGCAAACAGAAAAAGGACTGAAACTGGCTGGTGCTAGGCAGAGTACACATACAACACAATGACATCATCATTAAGTGACATTTAACAACTATT
R1-89315	2	34.606	unitig_950	819590	1507120	CACGTGTAGACTGCAACAAAACATTACAAATAATCTCAGAACTGTCCATATGGCACTAAAGTAGCATTTAAAGATGGTTAAGGTTCATTTTATGATAAATTAATCAGTGCATACAGAAAATACAACGGTCGTCCAAAGTGAATT
R1-18679	2	34.607	unitig_950	1003607	1507120	ACATCTGACATAAAACTAACACAGCATTTCAGAAAAAGATCATCAGACTGACAGTCAAACATTTTGTTGGTAGTGTGATGATCTGGGTCTGCTTCGCTGCTTCAGGACCTGGACGATTTGCTGTAATTGATGGAACCATGAATT
R1-56713	2	34.707	unitig_950	585358	1507120	AATTCTGGTGCTGTGAGATCTGTGATGTTTGAGTCAGACCAGAGCAGTTGGTGGCTGAGATGTGATCACCCTCTAATCAGACGATTAGGGACTACATCAAGGATGGGAGGCTCGGGTGATGCAAAGGCAGTGAGAGTTCAAAGA
R1-21661	2	34.71	unitig_950	479651	1507120	TCAACTGCCCCATACACTCCAATGTTAACTTACTTCTCCATCTCTTGAGCAAAAAGTAAAATGAGGGAAACTGCAACAGTGCAGTCATATCTATGCAAATGACACATTCAGTAGAGAATCCTGATGCTCCCAGTGAAAAGAATT
R1-46498	2	34.721	unitig_950	1053048	1507120	AATTCTGAGAAATCTTTTGCTTCCTATAAAGCATTGAACATCACTGTGTGCAGTAAAGTCATCTATGACTGCTTCACAGTGTCAGTGGTCCTTTGCTAACTGTGTTCGATTATCCCCTGCAAAGCTTAGTTTGCTTCTCCTAAC
R1-47468	2	34.802	unitig_950	1162947	1507120	AATTCAGTGATTGCGACAGTGGTTAGGCCAGCAGAGAAGACCTTGCTGGCCCTGACAGCCCACCACCAGTAAAAACACCCTCCATTGTTGTAAACTGTGGTTGCCAAGAGCAGAATGCCTCTAATATATGAGTGTGACTGTAAT
R1-72347	2	36.669	unitig_950	164871	1507120	AATTCACACTTCAGAGATAAAATAATGTGCCAAGATAGTAATGTGAAAGCAGTTAGTAAGTCTGTGTACGCTTGGAGAATGCTGTAGTGCACACAAAAAAAATGACGCTTGCAAAGGATACGGCCACCAAGATGCAGCTCTCCC
R1-23734	2	39.55	unitig_950	1377832	1507120	AATTCCAGCTTTGATGGCTTGCCTGCTGAACTGCATCAGTGGGTAGTGCAATCTGGAGTGACACAAAATGCAGCTGATATCCTGCTTAAAATTCTAAATAAATACAGCTCCACACTTCCAAAATGTTCAAGAACTTTGAGAATT
R1-25540	2	41.594	unitig_950	1044529	1507120	TGACACACAACTTTATGTGGCTGTGTCTCCTGATCACACACGCCTTAAATGTATTTTAGATATTAATGTCTGGATGTCACAAAACATTTTACAGAGCAACCAAGACAAAACTTTTTACAGCTCAACCAATGACAAAACTGAATT
R1-31604	2	66.162	unitig_950	1005272	1507120	GAGTGCCGCAGGTTTCATCCGATACTACTTGACTCCTTGGCCTTCTCTTCTTCCAAATTGAATCATCTGTCAAAACAGGGGAATAGTGTCTATAGTTTAGAGAAATTAGAGTATTTTTGGTAAATGGTGTTACGGTTTTGAATT
R1-41877	3	23.178	unitig_1119	21162	27742	GCAACAGAACAGTTTGTAGTCTGACTGAGTGTGATTATGTACTAGAAATGGTGATGAAACAAGCGTCTACATTACCAAACAGCTTCCCCGCTGGCTGACCGAGCATATCCACTCAGTTGAAAGGTTAAAGGTCAAAGGTGAATT
R1-39947	3	0	unitig_1352	27046	72028	TGATCGATGAACTTTTTGATTTAAAACAGAATTGGTTATGTATATTTGTTAGTAATCACGCATTAGTTTAGTGTTAATGACTCATTTTCCAGGATATTCTGCAGAAAGAGAGAAATTGTTTTTAAACCGTTTCACTTTCGAATT
R1-11327	3	26.543	unitig_1380	16458	25103	AATTCAAGTCAGAAGATCTCCAGCTCTCCTTCCAAGATGTGTTTATATATTTTGTCTCGACTGTCAATTTGTAAAACGCCTCTCCATCCTTGAAAAGTGTTTAACAAGCGTGTACATAACCGAGAAAACGGGCTGGAGTCGGCT
R1-29606	3	27.846	unitig_4112	276860	697341	AATTCAAGGACCAGTGGGGACACAGTTTCAAGTATAAGCACAAATCACAGATAATGTGATTTCAGGCGTGTTTGCTCCTTTGGTTGAGTTTGTTAACAATGATATTTAGCACCAAAATACCTGAGAATCCCCGGCTTGGCCTTC
R1-44668	3	28.737	unitig_4112	157207	697341	CAGTGAAGTTCTTGAGATTTTTAAGATTAGACTAATAGTTACTGGGGTAGTAAGAGGGTACAGACAACAAAGAATATTTATTTAGATTTTAATATATTTAGACCTTTATTTCTATTTTTACTTTTGCCTGGATCACCAAGAATT
R1-33496	3	28.943	unitig_4112	139621	697341	TTACACAGTCGTGCTGGCCTGGAGGGAGAATGTAGAGGTTATGATGTTAGCAACCATCACAGTTACTGAATAATAAGCAGCACAGTCTTTGGTTGTCTCACCAACAAACGCTGCCATCTGAGCAGCAGTGCGACCCACAGAATT
R1-88980	3	49.703	unitig_4112	351180	697341	AATTCTATAGGACAGTGGGCTGACTGTAAACATTAAAATTAGTGTTGCATATATAAATACAGGATTACTGTAAAATGACTATCTAAGCTTGGGGTACCCAACTGTTTCTTCAGCACTGGATAACTTTTTATGCCAGAAGGGAAT
R1-35648	3	50.929	unitig_4112	278012	697341	AATTCAATAGCAATTTCATTTTTTGCAGTAACATTTGAACAATGTATAAATCTGAACTATTATCACAGGATTAGTTCCTGATCACCAGGGTCGGGTGCTCCTGTATTCCTGCTTCTGCTTCACCCACTGGGCAGTATAGCAGTT
R1-38962	3	52.653	unitig_4112	283261	697341	GACCATCAACATTATCCAACACTTCTCTCACCTCTAATGGGCTGCACACACCACTGCCATCTGGAAGAAGGTTAAGCAACATCCCGACCAGAACCACACTACTGTCCAACAGCTTTTCCCCACAGGCCATTGGGCCACTGAATT
R1-5694	3	26.015	unitig_663	6669	31647	AATTCAAAACACCTTAAACTCCATACTTTTATTTTGAAGAAGAATTTACATTAAATTCCGGTGTTCGTGTGGTCACCTACTTTAATTTGACGCCCGTTCGGCGTAAGGGACGGGCTCCAGGGCATCCACCCTACTGATTGGCTA
R1-78034	3	46.325	unitig_664	2817	60529	ATGTAACAAATAGTGTCCAAACACGTGTGGGATTGTATCTACAATCCTCTCAGCACTGTACACTGGCTGTCTTAAAATAAAACACTGCATCACATCAGTTAAAAACGGAGCCAGGGCCTTAATTGATGTCATTATGAATGAATT
R1-12882	4	65.854	unitig_4307	16092	60116	TACAGTTGCAAAAAAAAGTATGTGAACCCTTTGGAATTTCAGGGTTTTCTGCAACCATTTCTCCTAAAATGTGATCTGATCTTCATCTAAGTCAAGGGTATTGACAAATATAATGTGCCTAAAATAATAACACAAAAAAGAATT
R1-62021	4	63.479	unitig_494	56628	75349	TGAGATTTCAGTTTCTCCTCTCCTTGACACAGCACACAGCATTTGGTCATTCTGAGCTGATTAAGCATCAAAAAGCAGCGAAAAGCTGATTTTGACACACTGGCCTCACTTAGAGCAGAGGAGCAGAGAAGTGGAATCTGAATT
R1-73006	5	28.067	unitig_3849	24363	27216	TTCTCAATGTGTCTTGGGTGCATTTATACCTGTACCTTGAGCTGTGCACTTGTGATCAGATTATCCAAGCTGCGGGTATGAACAGGGCCTCTATTGACTCTTAAGGTGATAAATTTCAAGTCCTCAAGTATCTGAAAGAGAATT
R1-28689	5	26.588	unitig_472	20026	24267	AATTCATCTGTACTTTTGTATTTATATCCTGCAGCCTGTTTCCGTCTGAAGAATAATCCCTGAAAGAAAAAAAGGCGACAACACTACAGTTTGACAACATAAAGAGGGGAGTTTTATTGATCAGTTCATTCTTTACATTTTGTA
R1-21091	5	42.079	unitig_570	17725	36658	TGGACAATGCAGCACTTTCAGTTCCAGAAGTTACCAACTTTGAAGAAATTACTGTGGAAAAAATTTAGACAGGATGTGTAATATGAAAACAGGCTGCACTGATAGCATTGTTCTACTGCAGTAGAAAATTAAAAGGAGTGAATT
R1-20846	5	31.076	unitig_5708	60035	62463	GGTGACCTAGCAGGTTCCACAGTGGTGAGAGGGGTCACAGAGCTGGTGTGCTGTGGGAGAACTGTCAGAGAACAAGACTCTTAGGGTCACTAAATCTACTCATCCTTTACCTTCATAGTAAATTAATTAAAGAAATTAAGAATT
R1-49702	5	35.869	unitig_739	22158	38798	TAAGGAGTTTGACTGTTGTAATGTTGTAATCAATTGTTTGTTAAAGTGCCTGGAGTATAATTTATAGTGTATAGTGTATAATTTGAAACTTTCTGACCCTATGGCAGCACTTATATATGCAAAATCAAGACTTAAAGTAGAATT
R1-54941	6	17.869	unitig_1337	14742	23859	AATTCAGTGAACTTTCTGACATCCGGGCTCTGGAACGGCTTGTTTAATATAACTAACGTTAACATTGGCTCTTGATGGTTCCATCATCTTTATGCTAAGATAATGTGAACAAGGCTAATACTATCATACCCACAATGTAATGAA
R1-85129	6	16.291	unitig_2681	5010	9045	AATTCACCTCATCAGGTTCATAGTCCGTCAGTTTTCTGTCTGCAGCTGATCTGGAGTCAGACACGTTTCATCAAATGTTCTTATAAATGACTGATGGAGTGAAGTCAGACAGTGAACGCATCACAGTGAGAGGAAACACACATA
R1-80838	6	45.849	unitig_564	33388	38202	AATTCAAAGTGTTTGTTTAATCTACAGGGGTGGGGTCTGCCGCTTAGGACTGCACAGGCATCGCTAAAAGGTTTACACCGTCAGAAGTTTTACTTACTTTGACAACTGTATCTATTGAGATGACTTTAACCTTCTCAAAGCAGA
R1-27389	7_1	28.628	unitig_1003	6157	23272	TCTCTTTTTCTCTCTCTGAATCTTCTCTTCTTTTTGACTTGGCCTTAAATCATAATTATCATATTAAATGAACCTGAATGCGCCAAAATGTTGAAGATAAAAAGTTTATCCTCGAGTGATTAGCTATCTTTGTGAAACAGAATT
R1-79375	7_1	25.74	unitig_139	25070	40400	GGGGCTTTGCTGTGGGAGGTCACAGATAAGACAGCTTTAGGCTGAGGGGTTAATGCTCACGCTCTTACTTTCAAAGTTCATAGGTGGTCTTATCCTGACTTTTGTCCTGAAGCGACCTGGAGATCAGGTTTGAACAGCAGAATT
R1-81969	7_1	16.686	unitig_1933	6584	35849	TATATGTGTCCTTCTCCTCACCCTTTTTATTGTTTTAAAATGAGAGTCTGACCCTTGTAATATTTTCCCCAGTGAAGATGAAGTTCGAGAGCAGAGGAAAGTATGTGAGCCCTCCGGGGCAGGAGACAACGCAGTCATTGAATT
R1-28650	7_1	29.786	unitig_449	2768	31538	AATTCCAAAGGACTGAAATGAGAAACATACATTCAACACATAAAAGAAGGAGTTCAAGGACAAATGTCCTCTCCAATCTCTATTTAGTAATATTCTCAGACAACAGAAGTGCTATACATTTATTTTCTCAACAAGCAAAAAAGC
R1-26010	7_1	30.28	unitig_450	7605	26895	AATTCATTTGATCTCCATCATCATCACACCATCCACTTCTGAGCAAATTCCATCCAGTGATGGAGACCTTGAGATGCAGCTGAAAGCTCTGGAAAAATATATTGGTGTTTTGACTGGAAAAGATTAAATGAACTCAGTGACTTG
R1-63163	7_1	0.656	unitig_873	28380	64454	TTTATTATGATTTGCATTTGATGAATCACTTGATCATTGTAAAATAGAAATGCCGGATGACTTGGCAATGGATGAGACTGTCCTTAACAGAAGAGCAACAAGACTAGTTGGACCTGACAACTTCTCCTGGCAGCTGTGAGAATT
R1-84984	7_2	17.385	unitig_1363	10051	32507	GTTTTAGAGCATCTGAGAGCAGTGTGTGTATCTGTCCTCTTCAGACTCCTTTCCAGACAGTGACAGTGTGAGCGGACAGACCAGCGGGGATGAAGAGGTCTCTCCAAATGGACACACCCCAAATAATCTCGGCGTCCCAGAATT
R1-21909	7_2	18.186	unitig_1527	15144	32435	AAAATGATCTTGATTACCTCTATCTGTACATAAGTTTGGAGCCTCATTAAAGTCACCGCCAACAATCACAGATGCTGAGGAAAATTTGTTCATTTCTTGGAGAATTTTGTCAGACAAAAAGTTAAGGAGTGTGATGTTAGAATT
R1-60725	7_2	41.655	unitig_2513	11966	15067	AATTCAGAATAGAAAAGGACAGAAGTCAGCAGGAGACAGGATGAAAAGAGGAAATAAGAAGCCACGGAGACTCGGGTGACTCGTGTTGTTTATGTTGGTGGTTTGATTTCTATATAAAAACAGTTGGCACAGATCAGTCAACCT
R1-7288	8	47.061	unitig_4002	195433	264446	AATTCCCTGCTGATCAGTACAGGTGGAAATAAAACCGCAGGCAAGTGTGGATGGTCTGCGTGAAGGTTGATTATGGGCTCCTCAGAACTGGATGAATGAGTGATGAACTGAGAACAAATCTCAGAAAAAAGGATGGGGTGGGAA
R1-42101	8	47.97	unitig_4002	13615	264446	TGCTTCAAGGAAGCTCATTAAAATCATATCAAGTACACAAACACAACTGCAAGTGTGCAGACACAGAGTATGTTAAACACATACATATGCCTATGCAGAGACATTCAGGGTGTGCCAAAAGTCACTATAAAATTTTAATGAATT
R1-9935	8	48.945	unitig_4002	113011	264446	TTTGCGAAGGTCTGTGGTCAGAGGTGCAGAAAGATAATATAGAGCTGGATCAATTTGCTTATTTTAGCAAGTTTGATGGTGCCCTCAGGAACTGACTCCGAACCAAGAAAATTAGGCTCTGGACCAGGGACACCTGGCAGAATT
R1-61595	8	60.461	unitig_4002	232364	264446	TGGGTGGGGTGCAATTATTCCTATTTTTTCCAAAAAAGACAAAAAAACATCCATCTGTGAGGGCTGATTATGGGCTTGGAAAGCTGGATTTTGTGCAGTTCAGTGGCACTGGGGTGAATTTATTTCAGTAGTTGGAACAGAATT
R1-28427	8	62.839	unitig_4002	120709	264446	TGTGTCAGTGGTTTAAATCCTGCCAATTAAAGTCTTCTGCTGATACCGAGAATGACAAAAATTTTATGCTACTTATGTGTCCGTTATTTTAAATTTGATCACTCATTTGTTTGTTTAATCTATGAGCTTGGTTTGTTCTGAATT
R1-90465	8	45.18	unitig_4004	25755	169065	AATTCTTTTCAGATGGCTAATAACATTCCATATGGAGAGTTGGTGGGTGTTTCCATCTCTCCTGCTCTGTCTGTCTCCCTGAGGTGTCAGGGTGGGTCATTGCTAGTGGTCTCTCTGTCGACACTGGCACTGTGATATCCCCTT
R1-83864	8	60.638	unitig_4004	109149	169065	ACACAAAGCAAGCAAACATTGACTCTGATAGTAATAACCTGTGGTCAGTCATTTTTCACATTAGCACTGTCCATTGAAAACCTTGTTTTATCAGTTTTGATGATTTTCTTTGAATCTCTTGTGCAGTGGCACACAACTTGAATT
R1-84942	8	44.878	unitig_5673	599340	702493	AATTCATACCCATATCTGTGATGAAGGTGGTGGTGGGCTCTGTGGTGCAGTTGAGGCTCTGGGCCAAGGCGGACAGCATCAGTAGCCAGCAGCTGGCTCCTTTTACCTGAATCAAAAACAAAATCTTTTTTAACCTGATAACAA
R1-86793	8	45.059	unitig_5673	513964	702493	TATATGCAGCACATTATACTCTACAGGTGCTGGAGTTGATATGGTTTTAGTTGAACAGTTTCATTAAAGGTACCCTCTTGAGTTTTCTACTAAACAAACACATTTACATTTACTGTCTCTCACCAAACACAAACACACTGAATT
R1-18869	8	45.129	unitig_5673	606364	702493	TTAATGGCAAATTTGGCCAAATATATAGCAGAGGACAGAAAGTGTGGACACTCTCTAGCCTTAAACCCTGGAGGAATCTGATCAACCATCTGTCCTTTACATCATTAATGCAACATTAGTCAAATACACTAACCTCATGGAATT
R1-40107	8	45.317	unitig_5673	281368	702493	AATTCAAACTCCCTCTTGAATGCTGATTTGATCCATCCACAGCTACTAGAAGAACTGGACTGAGGTTACTGCTATTTATTATTATTATTATACCTGACCTGAGTCCAAAAACAAACTTTATATAATAAGATTATACAAGACACT
R1-33247	8	45.432	unitig_5673	169114	702493	TCGTGTTCCACTTTGTCTGTATTTCATTGACTCCCTCCAGTTGTACTCTGAAGTCCACTCTGAAGTTTCAACTAGAACGCCCCCTGAAGTTGGTATTCCAACTCGGAAAGTCAGAGAAAGCCCACCAACCCCGATGTAAGAATT
R1-91944	8	46.903	unitig_5673	208981	702493	CTATTTTCATTGTACAGTTAACAATGAATTAAGTAAATACTGTATTACTGTTTCTATGACCCTTGTGATCCTCTGTAGCAGACATTGTGCAGTAGTGAGAGCAGTTTCATTCTGGAAACAAAGCCTCTCTCACCTCTCTGAATT
R1-19679	8	47.426	unitig_5673	433220	702493	AATTCACACCTCCACAAAACTGACCAGTCACAACGTGAAGTGGATGTGGTTGTCTGTTTCAGCAAGTTGCTAATGTGTCTAATTTGGTCATCGGGTAGAGGGGTTCCAGATGATTCCATAAGCATTCCGCTCAAAGCAAACTGA
R1-80686	8	65.676	unitig_5673	515838	702493	AATTCAAAGGGAACCTGAAAGAATGGAGTTCAGAAAAAGAAAGATTTTAGACACTGTTAGCCTGTTCCCTCTTCTGCACAGAAAAGGTTTTTAATAACCAGACTGGTAAACATTAGTATTGTGTAGGTTAGCCAGTCAGTCAGA
R1-57439	8	46.653	unitig_611	18562	32269	AATTCTATCTTTTTTGTAAACCTCTGTTTTCACACCATAATTGTCCATAGTCTCCTGTGTTTTGTTGATCATTTAACTGTGTCTTGTTTAAAGAATATATACTCTACTTCTTTGCCTTGGTAATGTATCATACACATAATTAAA
R1-30786	9	32.869	unitig_1525	11014	43900	AATTCATAAAAGTACATCTTGCGTGATCTTGAGAAACTTTTGTGAGATCCTGAGCAATTTGCAGGATCTTGCAAAAGTTTCTCGAGATCTTGTAAAACTTTCTCAAGAAATTTTCTTTCTCGAGAAAGTCTCTTGGGATCTTGC
R1-31249	9	31.91	unitig_1525	38725	43900	TTCTGCCTATTTTTCACTATATCTGTGGCCCATTGGCTTTGTTTCAGGGGAAAGTTTTCACAACACCATACGTGAAAATATATGGAAGATACTGACTAGAAACACACTCTCTTAATTGAAACGAATTACTTGCTAGATTGAATT
R1-10867	9	32.536	unitig_5489	125503	241445	AATTCTCTGCTTCCTATTCCTATGTTAAGATGTGTTCATCAGCCAATCACAGCCCGGATTAATCAGACCACATCACGGATCGATAACAGTCGGCGTCTGGTCAGAGGTGATGAAACGTGTTTGTAAAAACCGAGTGAAGCCACA
R1-89810	9	62.851	unitig_903	14600	33689	AATTCAGATTCAATGCAAAGTGAATGTCAAGTGAAGTGGCACCATTGTTCAGGAAATCAAGGTAAAGATGCAAATGCAAGTAGATGCAAATTCTCTCTGTGCAGTGCAAAGTGAGGCAAAGATGCACCTGCATTAGTTCAAGGA
R1-57905	10	54.512	unitig_220	10624	36308	AATTCCAGTTTTAATGGAGATACTTACGCCGGCAGACAGGATGAAGAAAAGTGATGAAAATAGCAAATTTTGACGATTTTAACTTCAGCGTGTCTTTGTGCTTGTTGTTGTGATTACCTGCACAAGTAAATCAACATTTCCACA
R1-53948	10	54.792	unitig_221	24468	24825	TTCAAATTATAAAAATGAATGTGAATTAGGCATAACCACCTCCCACCCTTCCAGCTTTCCCTTACTGTGTTGATAAAGGCCATTTTTGAGCACATCTGTAAAACATTTTGATGAATCTATTCTAATTTCCTTTATTTCAGAATT
R1-70674	10	38.563	unitig_3782	3446	19036	AATTCCACATTATTATCAAAGAACACTGAATTTGGTGTCTTAAAAAAATCTGCTTATCTATTATAAATAAAATATTCCTGTAAGCATCCTTTGGGCATCAGTGAAATATGTTCAGACACCTATGTCGCTAACAACAGCCATCTA
R1-83769	10	6.077	unitig_799	15972	29046	AATTCAAATTGAGCAGAGAGACAATGGGGTCATAGTGTACGAAGGCATCAGGTGAAATAAGAGCCCGAGTTCTTTTATTTGTAAAAGGTGACTCACAGATAACTGGGGAGGCTGTAGATCAGGAAGGATTATGACAATTAGTTA
R1-31107	11	28.416	unitig_1103	65687	82734	AGCTCACTGTGAACACTGTGAAACAGTCTTCACTGAAGTGTTTCTGAAAAAAAGGTTTTGGTTTTAAGGCAGACCAGACAATATTTGTGTTAGACTTCGGTCAGTCTATGTAACTCACCTTAATCTGGCTTTGTTTTCTGAATT
R1-63895	11	25.556	unitig_3847	16162	19483	AATTCAGATAAACAAAAATAAGCCTGTTACTGTATGTCAGGACTCTAAGGCCCTCTCTCTCTCTGTAAGTGTATATTAATGTCCTGAGCGGTGCAGTGACCCTGTCATACTAAATCTACTGCTGTGCGATCACACGCCCTGACT
R1-52383	11	0	unitig_4416	25776	576858	TAAATACAAATATCGTACTTAATAAGAAATACTGTGTTAATCTAACTCAGTTTTTATCAACCTGTTCTTAACACTCACTTTTCACAAGTTAGTTGTACTTTGGGGTTGAAAAATGTGCCCAACTCAGTGTTCTTCAGTTGAATT
R1-58756	11	1.096	unitig_4416	472643	576858	AATTCATATTAATGGTTATTACATACATCATTTCAGGTATTACTTTTCAGGAACAAGTTGAGAGTCACTGCTTGATAATGTCACACATCTTACTGTTTGCATAGCTCTTCATCAATTTACGATTACCTGAATTTGGTTTGAACA
R1-30880	11	21.195	unitig_4416	525510	576858	AATTCAAACACCACACCTACAATAAGCTCAAGCACATCTTTTAACCAAACATAAATCAATCCTACTTTGCTTTAATTGTCCTAAGACCATTTGTCGTCTTGAAAATTGTTTTTTATAAGGATTGTCCTCCCTCCATACATCAAT
R1-66433	11	21.308	unitig_4416	365696	576858	TGCTGGGTTGCTGAACAGCTGGTTGGGTTATTTTTGACTCAGGTTTATTCATTTTCCTGCTCATCCAGTGCCAGAACTTCCTGCATCCATCTCTTCCAGAATTTTATGGCAGGGAAGATGAAGATTGTACAGTTAATATGAATT
R1-71791	12	34.495	unitig_1444	5753	29035	TGTAATAAAATGAAAGTTATGGACTAGAAATTCATATTTTTAAAGTACAGAAAAAAATGAATGGTGCTCTCCATCCATTCACACACCCTTTATAAAAATAAATCACCTCACATTTCTCAGACGCCTGCAGCTTCTTACAGAATT
R1-72640	12	10.978	unitig_1631	406499	575933	AATTCATTTCCTGCACTGCTGTGAAACACGTTACAGGAACACCAGTTTCTATAACGCTTTTTGCTTCATTTCAATTCTTCTGTGCCTTTTTATATTTCATTATATCTTTTTGTGTTTGGATTTTAATTAAAACACTGAGTAAAA
R1-53896	12	13.244	unitig_1631	366881	575933	AATTCCCATTGTCTCTGATGAAAGTTTGTGAAACGGTCACTTAATCCACCTCCTCTTGATGTCTTTGAAAATTAAAATATGCAGCGATACTATTTATAACGGTCACAGTGTTAGGGGCGGGGTTATGCTGAGCGGTGGCTCCAG
R1-18612	12	14.525	unitig_1631	140955	575933	TCCAATGCACCTGCAAGAAATCATCTACAGTACGTAACACAAGTCCTACACACAGGCACATACTGTACTGTATTATTTATAGCTCCAGTAATCAGGCCAAATGGAGGTGTAATGGTTCACTAGATGTATCGGGAACTATGAATT
R1-74120	12	27.613	unitig_1785	12464	17860	GGGATCAATGAAAGAAAATTGCATTTGCAAAGAGATATTTGCAGTTAGCTTGAGATGAAGAACAAACACAAAAGTGCAACTGTAGAACTGAGGGTTTTTCACTACATCACACATTACTCTCTGACTTTTCTGTCTCAATGAATT
R1-6473	12	34.318	unitig_5894	15352	27430	AATTCATTCTCACAGTCCAGTCACAGAGCTTTCTACTTGAGAACCAAATTTCTCCTTTAATCTATCAGGCGGGTGGCTCTCTGAAGTGCTTGTTATCTTGTGTTGTGTGTAAATTACGTGTGGGGTCAGTCAGCTAGAAATGCA
R1-77248	12	33.168	unitig_917	13280	26721	CATACTTACGAGTAGCTTATTGGCAGTTCAATTGTGTGACTGTTGTACCATTGGTGTAGGTTCCCACACCCTAGTGTTCTATAAAGTTCAACCTCTGAATTGGAATGTAACAGAGAATACTCATTAAAATCTATGATGTGAATT
R1-66406	14	62.743	unitig_1038	7039	22087	GTTTGTTTTCTCACCTGTTCGATCCTCAGCCGAGCCTGTTGTAGATATCAGAGTGGACAGGCAGGGCAACACTGTGGTACGAGGAAGGAAAAATAACTGCATCAGTAGAAATCCAGACCGAGGAGATAATTCATTAAATGAATT
R1-26985	14	61.166	unitig_1152	115418	279128	CTGTAAAACACAAGTGATACCGGGAAAAGGGATTCAGCTGGCTGGTGTTTGTTTTTGTCAGTTTATTTATATGCACTTGAAAGACTGAACTAATGATTTAGCCAATTAGTTGCAAATCCTATGTTGTTGTTGTTTTGCAGAATT
R1-34669	14	33.351	unitig_1206	18208	39313	AATTCTCTCAAAACCCAAACTAGAGACAGAAGCACAGTTTGTCTGTCTACACTTACGAGGACCGTCAGTGACGTAATGAGTTCTCTGGATCCTGACCCAAGCTTAACCAAAATCTACCCTGAACCCTTACCTTGTCCTAACCAA
R1-35663	14	0	unitig_1278	21565	22963	CTTGCTGGAGGTTGGGCTTGTGGGTCTGATTCTCAGAAGAGATGCTGTAAAAGAGATCAGTGATTCTCAAAATTGGGTCCAGAGGGCTCCTGGGGGGGAACTCAAACAACCTGATGAATAGTTTCATTCAGCTCTAACTGAATT
R1-16216	14	3.409	unitig_174	22638	30838	GTAAGATCACCATTGTAGTGTTTAAACAAGTAAATATGCACTAGATATTGCATAACACGATCATAAATTGTTTGCAAGGTTTATCATCAGCATTCAGGTTTCATAAATTGCAGAAAAAAATAATGTTAAATAAAGAGGCGAATT
R1-64145	14	64.279	unitig_1840	45958	50086	AATTCCCAGAACAACCAAGAAGTGTTGAGACAGCTTTAATAAAAAAACGTTTTCAGCTCTGACTCAGATCAAACTCACCTTCAGCTGAGACTTTGGGTGTAAGAAGAAGAACGGCTTCAGAACAGGAGAGCTGGAAAACCACAA
R1-27270	14	59.264	unitig_1880	25763	28419	CCAAACAGCCACCAGTCCTTTGCATCCTGGTAGAACTGCAACACACAGCAAAATTGTACTGAGACCCTTTAGAAAGTTTTGGAACCCACTTAAAACATAGACTGGTTTAAAACCACCCCAGTGATTTTTTACAATTCCAGAATT
R1-39710	14	3.829	unitig_5844	27436	102734	AATTCTACAGTGCCTTGCAAAGCAGTTGGCTTTCAAAATTAATTAGGTGGAACTTCATCTCACACCTGGTCTTCACAGTTAATTTTCTGATCTTTGCCCCTGTCAAATACAACTCACTATGCTCTGAATGAACCAAACACTAGC
R1-62142	16_22	65.921	unitig_1491	3613	14292	AATTCTATCTATAATGCTGTCAGACACTTAAAAGAACAATCTGAGCCCGTCAGTAGAAAAACAAGCACTTCAGTGGACGTACATTGACGTTGACAGCAGCCTCATTGGATTTCACTGCAGCAGCTGTTCAGTGTCTGACTACAC
R1-29001	16_22	44.143	unitig_255	8776	51794	AATTCCATAAAAGTTTTGTTGATTTCCAATGGGTCAGATGTTACCCGAGCCAGTCTCAATTTGAGGGATATGCTGAGATGCAGACGTAGCCGATGAGCCAAGAGTTTACTAGTCTTATCCCTCTGTTCATAAAATTTGGATATT
R1-37430	16_22	13.87	unitig_273	36760	50334	TGTGTTTAGAGCCCAAAGTCTGTGCTTAGGTTAGACTTTTCAGATTATATACATCCGACTGGAAAGCAAAAGTTGGTGCTGGCACTGTTGCCACTTCCAATGTAAACACATCTAGCTTTCCTGTGGGTGTATCTCATTTGAATT
R1-18588	16_22	11.481	unitig_4032	8710	30571	TTACACTCTGACTCATCTTACTGTGTTAGCCAAGAGCAGTGAGGCCGGAGTGACTTTTAAACTTGTTCCAATGGAAGATCAGTAATTTTCCAGAGTGCATTTGACCTCAGCTAGTATGGAAATGAACTGCATTGTAACTGAATT
R1-62986	16_22	37.506	unitig_4094	13271	19687	AATTCATTATTGAGCAGGAATGTCTGACTCTGCATTTTCACTGTGCAAGAGGCAGTTCTACCAATGCAACCTTGAAGGAGTCATTGCTTTTGCACAAATTACAGCAAATGCTTTAATCAAGTGGCTTTGCATTTGCCTTGTAAA
R1-33529	16_22	22.321	unitig_461	24891	29506	TGTGTTTATTGTGGGGCTTCATATCCCACAGCAGGCAGCATAAATCAGACCCCCAACACTATCATTCCTTTGGGTCATAGCAATATCAAAAAACTACAGCAACAAATTAAAGTTCTTAATCTTACCTTAAACTACTGTTGAATT
R1-13481	16_22	43.817	unitig_4988	14138	15019	AATTCATGAACAATAAAAGTTCTTAATTGCAGCCCTGGATTTAGGCCTGCAGTGGTTGTCTGTTGGTGGAGCTATTGGTCTAGTGGTCAATAAAAGCATAAGCATAAGAATTGTCTCTCACATCCAAAAACCTTGCTCACCAAG
R1-84624	16_22	47.926	unitig_91	9098	21993	AATTCAGCCCTGAGGCTAAAAATTCACACTGTATTGTTACAAGGCAATTATTGACCTGTCTCAAGAGTTTGAGTTCGATTCTTGGAGTTCAATTCTTATGAGGCTCAAAGAGTTTTGAAGTCTAAGACCAAATACAAATACTGA
[truncated: 53 more rows]
